# Supplementary material for: Alteration of Gene Expression Profile in Kidney of Spontaneously Hypertensive Rats Treated with Protein Hydrolysate of Blue Mussel (Mytilus edulis) by DNA Microarray Analysis
Source: PLoS One. 2015 Oct 30;10(10):e0142016. doi: 10.1371/journal.pone.0142016 (PMC4627735; doi:10.1371/journal.pone.0142016)
Supplement: S1 Table — (XLS) [file pone.0142016.s002.xls]

## Sheet: Table S1
Table S1. Primers used for qRT-PCR in this study.
Assay gene name	Forward Primer(5' to 3')	Reversed Primer(5' to 3')	PCR product Length (bp)
Angiotensinogen	GCCCAGGTCGCGATGAT	TGTACAAGATGCTGAGTGAGGCAA	63
Angiotensin I-converting enzyme	CACCGGCAAGGTCTGCTT	CTTGGCATAGTTTCGTGAGGAA	55
Angiotensin Ⅱ type-1 receptor	CGGCCTTCGGATAACATGA	CCTGTCACTCCACCTCAAAACA	67
Interleukin 24	GGCCTGAGCCTAATCCTTCT	CTGGGAGAACCACCCCTGTCAC	100
Peroxisome proliferator-activated receptor δ	AACATCCCCAACTTCAGCAG	GACGATGGAGGCCAGCATGG	99
Prostaglandin-endoperoxide synthase 1	AATGTTGACTATCTGGCGGGTGA	AGACGTAGGTTTGGGCAAGGCA	187
Aldosterone receptor	ATCTTAGCCAGGATTGAGGTGGAG	AGTTACCCGGAGACACATGAGGA	85
β-actin	ATTGTTACCAACTGGGACGACATG	CAGCCTGGATGGCTACGTACATG	193
