# Supplementary material for: Alteration of Gene Expression Profile in Kidney of Spontaneously Hypertensive Rats Treated with Protein Hydrolysate of Blue Mussel (Mytilus edulis) by DNA Microarray Analysis
Source: PLoS One. 2015 Oct 30;10(10):e0142016. doi: 10.1371/journal.pone.0142016 (PMC4627735; doi:10.1371/journal.pone.0142016)
Supplement: S2 Table — (XLS) [file pone.0142016.s003.xls]

## Sheet: Table S2
Table S2. Chemical composition of raw muscle and protein hydrolysates of blue mussel, expressed as percentage of dry matter.
	Proteina	Fata	Asha	Moisturea	Polysaccharidea
Raw muscle	56.18±0.12	9.15±0.24	2.97±0.18	6.49±0.19	24.35±1.16
HBMP	62.92±0.15	2.63±0.06	4.14±0.32	7.64±0.27	22.17±2.57
aValues are represented as the means of three repeats.
