# Supplementary material for: Alteration of Gene Expression Profile in Kidney of Spontaneously Hypertensive Rats Treated with Protein Hydrolysate of Blue Mussel (Mytilus edulis) by DNA Microarray Analysis
Source: PLoS One. 2015 Oct 30;10(10):e0142016. doi: 10.1371/journal.pone.0142016 (PMC4627735; doi:10.1371/journal.pone.0142016)
Supplement: S3 Table — (XLS) [file pone.0142016.s004.xls]

## Sheet: Table S3
Table S3. The amino acids composition of the protein hydrolysates of blue mussel.
	Amino acid	mg/g	Percentage(%)
	Asp	71.06	11.29
	Thr	31.67	5.03
	Ser	24.16	3.84
	Glu	88.09	14
	Gly	35.5	5.64
	Ala	32.84	5.22
	Cys	10.94	1.74
	Val	24.58	3.91
	Met	12.42	1.97
	Ile	29.08	4.62
	Leu	50.86	8.08
	Tyr	28.36	4.51
	Phe	29.11	4.63
	Lys	51.17	8.13
	His	11.86	1.88
	Arg	55.4	8.8
	Pro	37.02	5.88
