# Supplementary material for: Alteration of Gene Expression Profile in Kidney of Spontaneously Hypertensive Rats Treated with Protein Hydrolysate of Blue Mussel (Mytilus edulis) by DNA Microarray Analysis
Source: PLoS One. 2015 Oct 30;10(10):e0142016. doi: 10.1371/journal.pone.0142016 (PMC4627735; doi:10.1371/journal.pone.0142016)
Supplement: S4 Table — (XLS) [file pone.0142016.s005.xls]

## Sheet: Table S4
Table S4. Body weights of SHRs during the experiment period.
		Control group (g)a	High-dose group (g)a	Low-dose group (g)a
	Day 0	306.50 20.86	307.20 13.98	303.80 16.03
	Day 7	322.20 13.95	316.60 23.46	318.30 12.51
	Day 28	342.83 17.24	335.03 21.95	333.90 24.84
	aValues are represented as the means ± SEM (n=10). SHR, spontaneously hypertensive rats.
