# Supplementary material for: Alteration of Gene Expression Profile in Kidney of Spontaneously Hypertensive Rats Treated with Protein Hydrolysate of Blue Mussel (Mytilus edulis) by DNA Microarray Analysis
Source: PLoS One. 2015 Oct 30;10(10):e0142016. doi: 10.1371/journal.pone.0142016 (PMC4627735; doi:10.1371/journal.pone.0142016)
Supplement: S5 Table — (XLS) [file pone.0142016.s006.xls]

## Sheet: Table S5
Table S5. Profile of differently expressed genes in the kidney of SHRs between control and high-dose groups.
Probe Name	Gene Name	Fold_change(GroupHS/GroupKS)	Log2(fold_change)	up/down	pvalue(chi_square_2x2)	GO	KEGG	PrimaryAccession	RefSeqAccession	GenbankAccession	UniGeneID	Normalized Signals in High-dose group	Normalized Signals in Control group
A_64_P159034	N-acetyltransferase 8-like	4753.7	12.2148	up	5.5946e-12	GO:0005737(cytoplasm)|GO:0005789(endoplasmic reticulum membrane)|GO:0008152(metabolic process)|GO:0016021(integral to membrane)|GO:0017188(aspartate N-acetyltransferase activity)|GO:0030867(rough endoplasmic reticulum membrane)|GO:0031966(mitochondrial membrane)|GO:0051586(positive regulation of dopamine uptake involved in synaptic transmission)		NM_001191681	NM_001191681	NM_001191681	Rn.76732	47.537	0.01
A_44_P276530	2-oxoglutarate and iron-dependent oxygenase domain containing 2	3031.43	11.5658	up	3.7656e-08	GO:0005506(iron ion binding)|GO:0016706(oxidoreductase activity, acting on paired donors, with incorporation or reduction of molecular oxygen, 2-oxoglutarate as one donor, and incorporation of one atom each of oxygen into both donors)|GO:0031418(L-ascorbic acid binding)		NM_001105927	NM_001105927	NM_001105927	Rn.61120	30.3143	0.01
A_44_P1040207	retinol binding protein 7, cellular	2289.07	11.1605	up	1.7594e-06	GO:0005215(transporter activity)|GO:0005501(retinoid binding)		NM_001108693	NM_001108693	NM_001108693	Rn.13092	22.8907	0.01
A_43_P11879	5-hydroxytryptamine (serotonin) receptor 2B, G protein-coupled	640.217	9.32242	up	0.011616	GO:0001755(neural crest cell migration)|GO:0001819(positive regulation of cytokine production)|GO:0001938(positive regulation of endothelial cell proliferation)|GO:0001965(G-protein alpha-subunit binding)|GO:0002031(G-protein coupled receptor internalization)|GO:0003007(heart morphogenesis)|GO:0003300(cardiac muscle hypertrophy)|GO:0004435(phosphatidylinositol phospholipase C activity)|GO:0004993…	04020:Calcium signaling pathway|04080:Neuroactive ligand-receptor interaction|04540:Gap junction	NM_017250	NM_017250	NM_017250	Rn.10425	6.40217	0.01
A_64_P038873	alpha-2-macroglobulin	103.715	6.69648	up	3.5437e-88	GO:0001869(negative regulation of complement activation, lectin pathway)|GO:0004866(endopeptidase inhibitor activity)|GO:0004867(serine-type endopeptidase inhibitor activity)|GO:0005102(receptor binding)|GO:0005615(extracellular space)|GO:0006953(acute-phase response)|GO:0006954(inflammatory response)|GO:0007584(response to nutrient)|GO:0009611(response to wounding)|GO:0010037(response to carbon …	04610:Complement and coagulation cascades	NM_012488	NM_012488	NM_012488	Rn.225884	408.221	3.93598
A_42_P614984	uncoupling protein 1 (mitochondrial, proton carrier)	64.4981	6.01118	up	0	GO:0005739(mitochondrion)|GO:0005740(mitochondrial envelope)|GO:0005743(mitochondrial inner membrane)|GO:0006091(generation of precursor metabolites and energy)|GO:0006357(regulation of transcription from RNA polymerase II promoter)|GO:0006839(mitochondrial transport)|GO:0015992(proton transport)|GO:0016021(integral to membrane)|GO:0017077(oxidative phosphorylation uncoupler activity)|GO:0032870(…	03320:PPAR signaling pathway|05016:Huntington's disease	NM_012682	NM_012682	NM_012682	Rn.10281	2149.79	33.3311
A_43_P15489	interleukin 24	25.0379	4.64604	up	9.4202e-21	GO:0003674(molecular_function)|GO:0005125(cytokine activity)|GO:0005576(extracellular region)|GO:0005615(extracellular space)|GO:0005783(endoplasmic reticulum)|GO:0006915(apoptotic process)|GO:0008284(positive regulation of cell proliferation)|GO:0008285(negative regulation of cell proliferation)|GO:0030336(negative regulation of cell migration)|GO:0033136(serine phosphorylation of STAT3 protein)…	04630:Jak-STAT signaling pathway	NM_133311	NM_133311	NM_133311	Rn.48710	98.5487	3.93598
A_64_P053115	neuregulin 2	20.0015	4.32204	up	5.9822e-55	GO:0005006(epidermal growth factor-activated receptor activity)|GO:0005102(receptor binding)|GO:0005154(epidermal growth factor receptor binding)|GO:0005576(extracellular region)|GO:0005886(plasma membrane)|GO:0007173(epidermal growth factor receptor signaling pathway)|GO:0008083(growth factor activity)|GO:0009790(embryo development)|GO:0016021(integral to membrane)|GO:0043125(ErbB-3 class recept…	04012:ErbB signaling pathway	NM_001136151	NM_001136151	NM_001136151	Rn.22434	283.849	14.1914
A_64_P085530	stearoyl-Coenzyme A desaturase 1	19.0836	4.25426	up	0	GO:0004768(stearoyl-CoA 9-desaturase activity)|GO:0005506(iron ion binding)|GO:0005783(endoplasmic reticulum)|GO:0006633(fatty acid biosynthetic process)|GO:0008610(lipid biosynthetic process)|GO:0016021(integral to membrane)|GO:0030176(integral to endoplasmic reticulum membrane)|GO:0034435(cholesterol esterification)|GO:0043231(intracellular membrane-bounded organelle)|GO:0044130(negative regula…	01040:Biosynthesis of unsaturated fatty acids|03320:PPAR signaling pathway	NM_139192	NM_139192	NM_139192	Rn.1023	1448.72	75.9141
A_64_P150549	adrenoceptor beta 3	18.2805	4.19223	up	5.9966e-15	GO:0002024(diet induced thermogenesis)|GO:0002025(vasodilation by norepinephrine-epinephrine involved in regulation of systemic arterial blood pressure)|GO:0002032(desensitization of G-protein coupled receptor protein signaling pathway by arrestin)|GO:0004939(beta-adrenergic receptor activity)|GO:0005634(nucleus)|GO:0005886(plasma membrane)|GO:0006898(receptor-mediated endocytosis)|GO:0007189(ade…	04020:Calcium signaling pathway|04080:Neuroactive ligand-receptor interaction|04144:Endocytosis|04970:Salivary secretion	NM_013108	NM_013108	NM_013108	Rn.10100	71.9517	3.93598
A_43_P11086	uroplakin 1B	16.5595	4.04959	up	5.682e-34	GO:0016021(integral to membrane)|GO:0016324(apical plasma membrane)|GO:0030855(epithelial cell differentiation)		NM_001024253	NM_001024253	NM_001024253	Rn.9134	177.497	10.7187
A_64_P136884	uroplakin 3A	12.7839	3.67625	up	1.2101e-58	GO:0000902(cell morphogenesis)|GO:0001822(kidney development)|GO:0006833(water transport)|GO:0015840(urea transport)|GO:0016324(apical plasma membrane)|GO:0030855(epithelial cell differentiation)|GO:0055075(potassium ion homeostasis)|GO:0055078(sodium ion homeostasis)|GO:0060157(urinary bladder development)		NM_001130507	NM_001130507	NM_001130507	Rn.81907	331.146	25.9034
A_43_P11520	thyroid hormone responsive	11.8069	3.56156	up	7.3696e-82	GO:0005634(nucleus)|GO:0005730(nucleolus)|GO:0005829(cytosol)|GO:0006351(transcription, DNA-dependent)|GO:0006355(regulation of transcription, DNA-dependent)|GO:0006629(lipid metabolic process)|GO:0010866(regulation of triglyceride biosynthetic process)|GO:0042803(protein homodimerization activity)|GO:0046890(regulation of lipid biosynthetic process)		NM_012703	NM_012703	NM_012703	Rn.81140	475.981	40.3138
A_64_P160824	uncoupling protein 3 (mitochondrial, proton carrier)	10.6766	3.41638	up	1.3576e-06	10.6766	Rattus norvegicus uncoupling protein 3 (mitochondrial, proton carrier) (Ucp3), nuclear gene encoding mitochondrial protein, mRNA [NM_013167]	NM_013167	NM_013167	NM_013167	Rn.9902	31.1005	2.91295
A_64_P016107	uroplakin 2	10.4279	3.38237	up	3.674e-18	GO:0016044(cellular membrane organization)|GO:0016324(apical plasma membrane)|GO:0030176(integral to endoplasmic reticulum membrane)|GO:0030855(epithelial cell differentiation)		NM_001109523	NM_001109523	NM_001109523	Rn.198807	101.313	9.7156
A_44_P222878	eukaryotic translation initiation factor 3, subunit 6 interacting protein	9.72837	3.2822	up	1.8454e-51			NM_001034134	NM_001034134	NM_001034134	Rn.228634	312.331	32.1052
A_64_P001089	adiponectin, C1Q and collagen domain containing	9.27701	3.21366	up	0	GO:0001666(response to hypoxia)|GO:0001934(positive regulation of protein phosphorylation)|GO:0005102(receptor binding)|GO:0005179(hormone activity)|GO:0005581(collagen)|GO:0005615(extracellular space)|GO:0005783(endoplasmic reticulum)|GO:0006006(glucose metabolic process)|GO:0006635(fatty acid beta-oxidation)|GO:0007584(response to nutrient)|GO:0007623(circadian rhythm)|GO:0009744(response to su…	03320:PPAR signaling pathway|04920:Adipocytokine signaling pathway|04930:Type II diabetes mellitus	NM_144744	NM_144744	NM_144744	Rn.24299	725.011	78.1514
A_44_P365807	sorting nexin 7	8.95053	3.16197	up	4.2208e-53	GO:0007154(cell communication)|GO:0035091(phosphatidylinositol binding)		NM_001012083	NM_001012083	NM_001012083	Rn.29845	331.734	37.0631
A_44_P482335	glycogen synthase 2	8.7434	3.12819	up	6.1574e-13	GO:0004373(glycogen (starch) synthase activity)|GO:0005536(glucose binding)|GO:0005737(cytoplasm)|GO:0005829(cytosol)|GO:0005856(cytoskeleton)|GO:0005938(cell cortex)|GO:0005977(glycogen metabolic process)|GO:0005978(glycogen biosynthetic process)|GO:0009749(response to glucose stimulus)|GO:0030864(cortical actin cytoskeleton)|GO:0043265(ectoplasm)	00500:Starch and sucrose metabolism|04910:Insulin signaling pathway	NM_013089	NM_013089	NM_013089	Rn.2906	73.6695	8.42573
A_44_P1045612	FXYD domain-containing ion transport regulator 3	7.94123	2.98936	up	1.0835e-15	GO:0005216(ion channel activity)|GO:0005789(endoplasmic reticulum membrane)|GO:0006811(ion transport)|GO:0016021(integral to membrane)|GO:0050790(regulation of catalytic activity)|GO:0051117(ATPase binding)		NM_172317	NM_172317	NM_172317	Rn.3896	94.8225	11.9405
A_44_P235978	fatty acid synthase	7.65671	2.93672	up	0	7.65671	Rattus norvegicus fatty acid synthase (Fasn), mRNA [NM_017332]		NM_017332	NM_017332	NM_017332	2803.1	366.097
A_64_P092891	small proline-rich protein 1A	7.31631	2.87112	up	5.6581e-33	GO:0001533(cornified envelope)|GO:0005198(structural molecule activity)|GO:0005737(cytoplasm)|GO:0018149(peptide cross-linking)|GO:0030216(keratinocyte differentiation)|GO:0030674(protein binding, bridging)|GO:0031424(keratinization)|GO:0071944(cell periphery)		NM_021864	NM_021864	NM_021864	Rn.14720	218.446	29.8575
A_64_P246030	6-phosphofructo-2-kinase/fructose-2,6-biphosphatase 1	7.08235	2.82423	up	1.9656e-06	GO:0003873(6-phosphofructo-2-kinase activity)|GO:0004331(fructose-2,6-bisphosphate 2-phosphatase activity)|GO:0005524(ATP binding)|GO:0005829(cytosol)|GO:0006000(fructose metabolic process)|GO:0006003(fructose 2,6-bisphosphate metabolic process)|GO:0019900(kinase binding)|GO:0031100(organ regeneration)|GO:0032868(response to insulin stimulus)|GO:0033133(positive regulation of glucokinase activity…	00051:Fructose and mannose metabolism	NM_012621	NM_012621	NM_012621	Rn.10115	35.0522	4.94923
A_64_P021043	proprotein convertase subtilisin/kexin type 9	6.62964	2.72893	up	4.3787e-21	GO:0001822(kidney development)|GO:0001889(liver development)|GO:0001920(negative regulation of receptor recycling)|GO:0002092(positive regulation of receptor internalization)|GO:0004252(serine-type endopeptidase activity)|GO:0005576(extracellular region)|GO:0005615(extracellular space)|GO:0005737(cytoplasm)|GO:0005764(lysosome)|GO:0005769(early endosome)|GO:0005770(late endosome)|GO:0005783(endop…		NM_199253	NM_199253	NM_199253	Rn.19195	141.88	21.4008
A_64_P073038	ubiquitin carboxyl-terminal esterase L1 (ubiquitin thiolesterase)	6.53329	2.70781	up	1.9076e-54	GO:0004197(cysteine-type endopeptidase activity)|GO:0004221(ubiquitin thiolesterase activity)|GO:0005634(nucleus)|GO:0005730(nucleolus)|GO:0005737(cytoplasm)|GO:0005789(endoplasmic reticulum membrane)|GO:0005829(cytosol)|GO:0005886(plasma membrane)|GO:0006511(ubiquitin-dependent protein catabolic process)|GO:0006950(response to stress)|GO:0007409(axonogenesis)|GO:0007412(axon target recognition)|…	05012:Parkinson's disease	NM_017237	NM_017237	NM_017237	Rn.107213	388.56	59.4739
A_42_P686234	mucin 4, cell surface associated	6.41198	2.68077	up	8.0754e-09	GO:0001953(negative regulation of cell-matrix adhesion)|GO:0002853(negative regulation of T cell mediated cytotoxicity directed against tumor cell target)|GO:0005176(ErbB-2 class receptor binding)|GO:0005615(extracellular space)|GO:0005737(cytoplasm)|GO:0005783(endoplasmic reticulum)|GO:0007160(cell-matrix adhesion)|GO:0007595(lactation)|GO:0009725(response to hormone stimulus)|GO:0010469(regulat…		XM_001072593	XM_001072593	XM_001072593	Rn.24930	54.0256	8.42573
A_42_P572123	FXYD domain-containing ion transport regulator 1	6.27751	2.65019	up	1.7663e-13	GO:0005254(chloride channel activity)|GO:0005515(protein binding)|GO:0006874(cellular calcium ion homeostasis)|GO:0006936(muscle contraction)|GO:0016021(integral to membrane)|GO:0034707(chloride channel complex)		NM_031648	NM_031648	NM_031648	Rn.3828	89.0864	14.1914
A_42_P471653	annexin A8	5.9814	2.58048	up	0.0013008	GO:0003674(molecular_function)|GO:0005509(calcium ion binding)|GO:0005544(calcium-dependent phospholipid binding)|GO:0005575(cellular_component)|GO:0007596(blood coagulation)|GO:0008150(biological_process)		NM_001031654	NM_001031654	NM_001031654	Rn.104326	17.4235	2.91295
A_64_P019145	coiled-coil domain containing 90B	5.93804	2.56999	up	3.9282e-67	GO:0005739(mitochondrion)|GO:0016021(integral to membrane)		NM_001024885	NM_001024885	NM_001024885	Rn.160643	506.869	85.3598
A_43_P11654	prepronociceptin	5.82969	2.54342	up	3.9753e-05	GO:0001515(opioid peptide activity)|GO:0005576(extracellular region)|GO:0007218(neuropeptide signaling pathway)|GO:0007268(synaptic transmission)		NM_013007	NM_013007	NM_013007	Rn.87935	28.8525	4.94923
A_64_P012129	similar to hypothetical protein FLJ22175	5.78502	2.53232	up	4.4214e-05	GO:0005634(nucleus)|GO:0005730(nucleolus)|GO:0005737(cytoplasm)|GO:0045111(intermediate filament cytoskeleton)		ENSRNOT00000054974	XM_001081787	XM_001081787	Rn.230990	28.6314	4.94923
A_44_P110352	apolipoprotein L3-like	5.6093	2.48782	up	0.014505	GO:0005576(extracellular region)|GO:0006869(lipid transport)|GO:0008289(lipid binding)|GO:0042157(lipoprotein metabolic process)		XM_003754314	XM_003754314	XM_003754314		10.4401	1.86121
A_64_P121722	SPARC related modular calcium binding 2	5.38356	2.42856	up	0.00011459	GO:0005509(calcium ion binding)|GO:0005539(glycosaminoglycan binding)|GO:0005604(basement membrane)|GO:0005614(interstitial matrix)|GO:0007165(signal transduction)|GO:0008201(heparin binding)|GO:0010811(positive regulation of cell-substrate adhesion)|GO:0030198(extracellular matrix organization)|GO:0031012(extracellular matrix)		NM_001106215	NM_001106215	NM_001106215	Rn.6092	26.6445	4.94923
A_44_P508066	neuronatin	5.15129	2.36493	up	1.6881e-17	GO:0005737(cytoplasm)|GO:0007420(brain development)|GO:0009749(response to glucose stimulus)|GO:0030182(neuron differentiation)|GO:0032024(positive regulation of insulin secretion)|GO:0032880(regulation of protein localization)		NM_053601	NM_053601	NM_053601	Rn.5785	133.436	25.9034
A_44_P560973	laminin, gamma 2	5.12201	2.35671	up	0.00095641	GO:0003674(molecular_function)|GO:0005578(proteinaceous extracellular matrix)|GO:0005604(basement membrane)|GO:0005607(laminin-2 complex)|GO:0005610(laminin-5 complex)|GO:0005615(extracellular space)|GO:0005938(cell cortex)|GO:0008150(biological_process)|GO:0008201(heparin binding)|GO:0016020(membrane)|GO:0048471(perinuclear region of cytoplasm)	04510:Focal adhesion|04512:ECM-receptor interaction|05145:Toxoplasmosis|05146:Amoebiasis|05200:Pathways in cancer|05222:Small cell lung cancer	NM_001100640	NM_001100640	NM_001100640	Rn.9278	20.1601	3.93598
A_44_P267706	apolipoprotein L 11a, pseudogene 1	5.08006	2.34484	up	1.5866e-06			XM_003750379	XM_003750379	XM_003750379		42.8032	8.42573
A_64_P071495	actin, gamma 2, smooth muscle, enteric	5.06424	2.34035	up	4.6785e-17	GO:0005524(ATP binding)|GO:0005737(cytoplasm)|GO:0005856(cytoskeleton)|GO:0071944(cell periphery)	04270:Vascular smooth muscle contraction	NM_012893	NM_012893	NM_012893	Rn.958	131.181	25.9034
A_44_P311247	NHP2 non-histone chromosome protein 2-like 1 (S. cerevisiae)	5.03267	2.33132	up	1.6233e-59	GO:0003723(RNA binding)|GO:0005681(spliceosomal complex)|GO:0005730(nucleolus)|GO:0006397(mRNA processing)|GO:0007338(single fertilization)|GO:0008380(RNA splicing)|GO:0030515(snoRNA binding)|GO:0042254(ribosome biogenesis)	03008:Ribosome biogenesis in eukaryotes|03040:Spliceosome	NM_212515	NM_212515	NM_212515	Rn.1293	494.789	98.3155
A_42_P802424	secretoglobin, family 1A, member 1 (uteroglobin)	5.03099	2.33084	up	0.00026221	GO:0000122(negative regulation of transcription from RNA polymerase II promoter)|GO:0005488(binding)|GO:0005615(extracellular space)|GO:0005635(nuclear envelope)|GO:0005737(cytoplasm)|GO:0005783(endoplasmic reticulum)|GO:0005791(rough endoplasmic reticulum)|GO:0009410(response to xenobiotic stimulus)|GO:0010033(response to organic substance)|GO:0010193(response to ozone)|GO:0019834(phospholipase …		NM_013051	NM_013051	NM_013051	Rn.2206	24.8995	4.94923
A_64_P096412	keratin 23 (histone deacetylase inducible)	4.86677	2.28296	up	0.00155			NM_001008753	NM_001008753	NM_001008753	Rn.137736	19.1555	3.93598
A_44_P378799	insulin-like growth factor binding protein 6	4.83529	2.2736	up	1.2824e-10	GO:0001558(regulation of cell growth)|GO:0005615(extracellular space)|GO:0005737(cytoplasm)|GO:0005794(Golgi apparatus)|GO:0008150(biological_process)|GO:0031994(insulin-like growth factor I binding)|GO:0031995(insulin-like growth factor II binding)		NM_013104	NM_013104	NM_013104	Rn.6431	79.3905	16.419
A_43_P22556	cell death-inducing DFFA-like effector a	4.80406	2.26425	up	2.3552e-31	GO:0001659(temperature homeostasis)|GO:0003674(molecular_function)|GO:0005634(nucleus)|GO:0005737(cytoplasm)|GO:0005739(mitochondrion)|GO:0005740(mitochondrial envelope)|GO:0005811(lipid particle)|GO:0006309(apoptotic DNA fragmentation)|GO:0006629(lipid metabolic process)|GO:0006915(apoptotic process)|GO:0008150(biological_process)|GO:0008219(cell death)|GO:0010890(positive regulation of sequeste…		NM_001170467	NM_001170467	NM_001170467	Rn.8171	261.753	54.4857
A_42_P690712	karyopherin alpha 6 (importin alpha 7)	4.75275	2.24876	up	6.5109e-08	GO:0006606(protein import into nucleus)|GO:0008565(protein transporter activity)|GO:0045944(positive regulation of transcription from RNA polymerase II promoter)|GO:0060135(maternal process involved in female pregnancy)		NM_001015029	NM_001015029	NM_001015029	Rn.139167	56.7504	11.9405
A_64_P070155	reproductive homeobox 5	4.735	2.24336	up	7.9966e-05	GO:0000122(negative regulation of transcription from RNA polymerase II promoter)|GO:0003677(DNA binding)|GO:0005634(nucleus)|GO:0005737(cytoplasm)|GO:0006351(transcription, DNA-dependent)|GO:0006355(regulation of transcription, DNA-dependent)|GO:0030317(sperm motility)|GO:0035234(germ cell programmed cell death)		NM_022175	NM_022175	NM_022175	Rn.44483	30.3143	6.40217
A_44_P171008	NADH dehydrogenase (ubiquinone) 1 beta subcomplex 3-like	4.66365	2.22146	up	9.8837e-05	GO:0005739(mitochondrion)|GO:0008137(NADH dehydrogenase (ubiquinone) activity)		XM_002728545	XM_002728545	XM_002728545		29.8575	6.40217
A_64_P017473	chromatin modifying protein 4B-like 1	4.59329	2.19953	up	3.3228e-38	GO:0015031(protein transport)		XM_003749717	XM_003749717	XM_003749717		332.621	72.4146
A_64_P038839	similar to Lung carbonyl reductase [NADPH] (NADPH-dependent carbonyl reductase) (LCR) (Adipocyte P27 protein) (AP27)	4.58447	2.19675	up	1.624e-07			XM_001081815	XM_001081815	XM_001081815		54.741	11.9405
A_44_P1021630	aldo-keto reductase family 1, member C-like	4.55628	2.18786	up	2.6081e-06	GO:0016491(oxidoreductase activity)		NM_001109900	NM_001109900	NM_001109900	Rn.206135	44.267	9.7156
A_44_P236647	family with sequence similarity 214, member B	4.42673	2.14624	up	0.0035342	GO:0005634(nucleus)		NM_001013931	NM_001013931	NM_001013931	Rn.63818	17.4235	3.93598
A_44_P1055780	S100 calcium binding protein A8	4.41611	2.14278	up	4.0026e-07	GO:0002523(leukocyte migration involved in inflammatory response)|GO:0002526(acute inflammatory response)|GO:0002544(chronic inflammatory response)|GO:0003674(molecular_function)|GO:0005509(calcium ion binding)|GO:0005615(extracellular space)|GO:0005737(cytoplasm)|GO:0005856(cytoskeleton)|GO:0005886(plasma membrane)|GO:0006914(autophagy)|GO:0006917(induction of apoptosis)|GO:0006919(activation of…		NM_053822	NM_053822	NM_053822	Rn.31839	52.7308	11.9405
A_43_P15081	hydroxysteroid (17-beta) dehydrogenase 8	4.4129	2.14173	up	0	GO:0000166(nucleotide binding)|GO:0003857(3-hydroxyacyl-CoA dehydrogenase activity)|GO:0004303(estradiol 17-beta-dehydrogenase activity)|GO:0005739(mitochondrion)|GO:0005740(mitochondrial envelope)|GO:0005759(mitochondrial matrix)|GO:0005886(plasma membrane)|GO:0006633(fatty acid biosynthetic process)|GO:0006703(estrogen biosynthetic process)|GO:0008209(androgen metabolic process)|GO:0008210(estr…	00140:Steroid hormone biosynthesis|01100:Metabolic pathways	NM_212529	NM_212529	NM_212529	Rn.137469	1243.73	281.841
A_44_P200869	ATPase, Na+/K+ transporting, alpha 2 polypeptide	4.37841	2.13041	up	1.8723e-10	GO:0001504(neurotransmitter uptake)|GO:0002026(regulation of the force of heart contraction)|GO:0002087(regulation of respiratory gaseous exchange by neurological system process)|GO:0005391(sodium:potassium-exchanging ATPase activity)|GO:0005515(protein binding)|GO:0005524(ATP binding)|GO:0005737(cytoplasm)|GO:0005768(endosome)|GO:0005886(plasma membrane)|GO:0005890(sodium:potassium-exchanging AT…	04260:Cardiac muscle contraction|04960:Aldosterone-regulated sodium reabsorption|04964:Proximal tubule bicarbonate reclamation|04970:Salivary secretion|04971:Gastric acid secretion|04972:Pancreatic secretion|04973:Carbohydrate digestion and absorption|04974:Protein digestion and absorption|04976:Bile secretion	NM_012505	NM_012505	NM_012505	Rn.1042	83.8707	19.1555
A_64_P036440	cytochrome c oxidase, subunit VIIIb	4.37617	2.12967	up	2.8588e-40	GO:0004129(cytochrome-c oxidase activity)|GO:0005739(mitochondrion)|GO:0005743(mitochondrial inner membrane)|GO:0006123(mitochondrial electron transport, cytochrome c to oxygen)|GO:0016021(integral to membrane)|GO:0042493(response to drug)	00190:Oxidative phosphorylation|01100:Metabolic pathways|04260:Cardiac muscle contraction|05010:Alzheimer's disease|05012:Parkinson's disease|05016:Huntington's disease	NM_012786	NM_012786	NM_012786	Rn.10325	364.731	83.3448
A_64_P032956	RGD1560394	4.29408	2.10235	up	9.7809e-05			NM_001106014	NM_001106014	NM_001106014	Rn.101945	31.8431	7.41559
A_43_P20615	glycosylphosphatidylinositol anchored high density lipoprotein binding protein 1	4.27628	2.09636	up	0.0015194	GO:0005622(intracellular)|GO:0006869(lipid transport)|GO:0006886(intracellular protein transport)|GO:0008035(high-density lipoprotein particle binding)|GO:0008320(protein transmembrane transporter activity)|GO:0009897(external side of plasma membrane)|GO:0009986(cell surface)|GO:0016323(basolateral plasma membrane)|GO:0016324(apical plasma membrane)|GO:0017038(protein import)|GO:0030301(cholester…		NM_001130547	NM_001130547	NM_001130547	Rn.7294	21.1643	4.94923
A_44_P416695	keratin 15	4.23416	2.08208	up	6.2966e-10	GO:0005200(structural constituent of cytoskeleton)|GO:0005882(intermediate filament)|GO:0045095(keratin filament)|GO:0045103(intermediate filament-based process)|GO:0097110(scaffold protein binding)		NM_001004022	NM_001004022	NM_001004022	Rn.153568	81.1075	19.1555
A_64_P061850	cleavage and polyadenylation specific factor 4-like	4.09404	2.03352	up	2.8223e-08			ENSRNOT00000052406	XM_001081632	XM_001081632		67.22	16.419
A_64_P105014	chloride channel, voltage-sensitive Ka	4.02316	2.00833	up	1.4288e-09	GO:0001822(kidney development)|GO:0005244(voltage-gated ion channel activity)|GO:0005247(voltage-gated chloride channel activity)|GO:0005254(chloride channel activity)|GO:0005783(endoplasmic reticulum)|GO:0005887(integral to plasma membrane)|GO:0007589(body fluid secretion)|GO:0009268(response to pH)|GO:0009414(response to water deprivation)|GO:0016323(basolateral plasma membrane)|GO:0016324(apic…		NM_053327	NM_053327	NM_053327	Rn.88871	81.1075	20.1601
A_42_P784448	aldo-keto reductase family 1, member B1 (aldose reductase)	3.95957	1.98534	up	1.4605e-23	GO:0004032(alditol:NADP+ 1-oxidoreductase activity)|GO:0005615(extracellular space)|GO:0005634(nucleus)|GO:0005730(nucleolus)|GO:0005737(cytoplasm)|GO:0006061(sorbitol biosynthetic process)|GO:0010033(response to organic substance)|GO:0031098(stress-activated protein kinase signaling cascade)|GO:0043795(glyceraldehyde oxidoreductase activity)|GO:0044597(daunorubicin metabolic process)|GO:0044598(…	00040:Pentose and glucuronate interconversions|00051:Fructose and mannose metabolism|00052:Galactose metabolism|00561:Glycerolipid metabolism|00620:Pyruvate metabolism|01100:Metabolic pathways	NM_012498	NM_012498	NM_012498	Rn.107801	224.707	56.7504
A_42_P626433	scavenger receptor class A, member 5 (putative)	3.95587	1.984	up	0.00011744	GO:0005887(integral to plasma membrane)|GO:0006879(cellular iron ion homeostasis)|GO:0006897(endocytosis)|GO:0009986(cell surface)|GO:0034605(cellular response to heat)|GO:0034755(iron ion transmembrane transport)|GO:0070207(protein homotrimerization)|GO:0070287(ferritin receptor activity)		NM_001135855	NM_001135855	NM_001135855	Rn.163284	33.3311	8.42573
A_64_P153581	melanoma antigen, family B, 7	3.8704	1.95248	up	0.0038268			NM_001109367	NM_001109367	NM_001109367	Rn.218619	19.1555	4.94923
A_44_P210520	SMAD family member 2	3.8704	1.95248	up	0.0038347	GO:0001657(ureteric bud development)|GO:0001701(in utero embryonic development)|GO:0001707(mesoderm formation)|GO:0003677(DNA binding)|GO:0003682(chromatin binding)|GO:0003690(double-stranded DNA binding)|GO:0003700(sequence-specific DNA binding transcription factor activity)|GO:0005160(transforming growth factor beta receptor binding)|GO:0005515(protein binding)|GO:0005634(nucleus)|GO:0005667(tr…	04110:Cell cycle|04144:Endocytosis|04310:Wnt signaling pathway|04350:TGF-beta signaling pathway|04520:Adherens junction|05142:Chagas disease (American trypanosomiasis)|05200:Pathways in cancer|05210:Colorectal cancer|05212:Pancreatic cancer	NM_019191	NM_019191	NM_019191	Rn.2755	19.1555	4.94923
A_43_P14973	microfibrillar associated protein 5	3.81574	1.93196	up	6.7702e-11	GO:0001527(microfibril)|GO:0031012(extracellular matrix)|GO:0043206(fibril organization)		NM_001108644	NM_001108644	NM_001108644	Rn.25217	98.8407	25.9034
A_64_P109327	S100 calcium binding protein B	3.70969	1.8913	up	7.8382e-09	GO:0001726(ruffle)|GO:0005102(receptor binding)|GO:0005509(calcium ion binding)|GO:0005515(protein binding)|GO:0005615(extracellular space)|GO:0005634(nucleus)|GO:0005737(cytoplasm)|GO:0007611(learning or memory)|GO:0007613(memory)|GO:0008270(zinc ion binding)|GO:0008284(positive regulation of cell proliferation)|GO:0008360(regulation of cell shape)|GO:0042802(identical protein binding)|GO:004280…		NM_013191	NM_013191	NM_013191	Rn.8937	79.3905	21.4008
A_64_P070073	hypothetical protein LOC690415	3.69893	1.88711	up	6.2128e-06	GO:0045095(keratin filament)		NM_001109590	NM_001109590	NM_001109590	Rn.218648	48.7778	13.187
A_43_P14597	sarcoglycan, gamma (dystrophin-associated glycoprotein)	3.69055	1.88383	up	0.00072356	GO:0007010(cytoskeleton organization)|GO:0016012(sarcoglycan complex)|GO:0016021(integral to membrane)	05410:Hypertrophic cardiomyopathy (HCM)|05412:Arrhythmogenic right ventricular cardiomyopathy (ARVC)|05414:Dilated cardiomyopathy|05416:Viral myocarditis	NM_001006993	NM_001006993	NM_001006993	Rn.7061	27.3676	7.41559
A_64_P001745	ataxin 2-like	3.6786	1.87916	up	5.0388e-33	GO:0003674(molecular_function)|GO:0005575(cellular_component)|GO:0008150(biological_process)|GO:0016020(membrane)		NM_001130097	NM_001130097	NM_001130097	Rn.220440	344.26	93.5846
A_43_P23092	coagulation factor V (proaccelerin, labile factor)	3.60548	1.85019	up	6.2406e-12	GO:0004252(serine-type endopeptidase activity)|GO:0005576(extracellular region)|GO:0005615(extracellular space)|GO:0007596(blood coagulation)|GO:0007598(blood coagulation, extrinsic pathway)|GO:0008015(blood circulation)|GO:0031091(platelet alpha granule)	04610:Complement and coagulation cascades	NM_001047878	NM_001047878	NM_001047878	Rn.82910	115.755	32.1052
A_64_P148498	tumor-associated calcium signal transducer 2	3.60484	1.84994	up	1.0591e-05	GO:0003674(molecular_function)|GO:0005575(cellular_component)|GO:0005615(extracellular space)|GO:0005634(nucleus)|GO:0005886(plasma membrane)|GO:0008150(biological_process)|GO:0009925(basal plasma membrane)|GO:0010633(negative regulation of epithelial cell migration)|GO:0016020(membrane)|GO:0016021(integral to membrane)|GO:0016328(lateral plasma membrane)|GO:0050678(regulation of epithelial cell …		NM_001009540	NM_001009540	NM_001009540	Rn.24809	47.537	13.187
A_64_P135557	synaptotagmin binding, cytoplasmic RNA interacting protein	3.59782	1.84712	up	0.00043993	GO:0000166(nucleotide binding)|GO:0003723(RNA binding)|GO:0005654(nucleoplasm)|GO:0005681(spliceosomal complex)|GO:0005737(cytoplasm)|GO:0006397(mRNA processing)|GO:0008143(poly(A) RNA binding)|GO:0008380(RNA splicing)|GO:0017148(negative regulation of translation)|GO:0030529(ribonucleoprotein complex)|GO:0070934(CRD-mediated mRNA stabilization)|GO:0070937(CRD-mediated mRNA stability complex)|GO:…		NM_001047916	NM_001047916	NM_001047916	Rn.202606	30.3143	8.42573
A_64_P057227	fer-1-like 4 (C. elegans)	3.59304	1.84521	up	0.00099356	GO:0016021(integral to membrane)		NM_001106534	NM_001106534	NM_001106534	Rn.218582	26.6445	7.41559
A_42_P473594	early growth response 2	3.57546	1.83813	up	0.002333	GO:0001102(RNA polymerase II activating transcription factor binding)|GO:0003677(DNA binding)|GO:0003682(chromatin binding)|GO:0003700(sequence-specific DNA binding transcription factor activity)|GO:0005634(nucleus)|GO:0005737(cytoplasm)|GO:0006355(regulation of transcription, DNA-dependent)|GO:0006366(transcription from RNA polymerase II promoter)|GO:0006611(protein export from nucleus)|GO:00076…		NM_053633	NM_053633	NM_053633	Rn.89235	22.8907	6.40217
A_64_P053383	hypothetical protein LOC680590	3.57546	1.83813	up	0.002333			NR_036618	NR_036618	NR_036618	Rn.23833	22.8907	6.40217
A_44_P521699	myelin protein zero-like 1	3.57546	1.83813	up	0.002333	GO:0016020(membrane)|GO:0016021(integral to membrane)	04514:Cell adhesion molecules (CAMs)	NM_001007728	NM_001007728	NM_001007728	Rn.8087	22.8907	6.40217
A_44_P499287	origin recognition complex, subunit 6	3.57546	1.83813	up	0.0023275	GO:0000808(origin recognition complex)|GO:0003677(DNA binding)|GO:0005664(nuclear origin of replication recognition complex)|GO:0006260(DNA replication)|GO:0006261(DNA-dependent DNA replication)	04110:Cell cycle	NM_001033690	NM_001033690	NM_001033690	Rn.41300	22.8907	6.40217
A_44_P793372	zinc finger protein 867	3.57546	1.83813	up	0.002333	GO:0003676(nucleic acid binding)|GO:0005622(intracellular)|GO:0006355(regulation of transcription, DNA-dependent)|GO:0008270(zinc ion binding)|GO:0046872(metal ion binding)		NM_001109677	NM_001109677	NM_001109677	Rn.148181	22.8907	6.40217
A_64_P131051	FBJ osteosarcoma oncogene	3.57184	1.83667	up	0.00048521	GO:0001661(conditioned taste aversion)|GO:0003677(DNA binding)|GO:0003690(double-stranded DNA binding)|GO:0003700(sequence-specific DNA binding transcription factor activity)|GO:0005515(protein binding)|GO:0005634(nucleus)|GO:0005667(transcription factor complex)|GO:0005730(nucleolus)|GO:0006355(regulation of transcription, DNA-dependent)|GO:0006366(transcription from RNA polymerase II promoter)|…	04010:MAPK signaling pathway|04380:Osteoclast differentiation|04620:Toll-like receptor signaling pathway|04660:T cell receptor signaling pathway|04662:B cell receptor signaling pathway|05140:Leishmaniasis|05142:Chagas disease (American trypanosomiasis)|05200:Pathways in cancer|05210:Colorectal cancer|05323:Rheumatoid arthritis	NM_022197	NM_022197	NM_022197	Rn.103750	30.0954	8.42573
A_64_P025016	branched chain amino acid transaminase 1, cytosolic	3.56106	1.83231	up	1.201e-06	GO:0004084(branched-chain-amino-acid transaminase activity)|GO:0005737(cytoplasm)|GO:0005739(mitochondrion)|GO:0005829(cytosol)|GO:0008150(biological_process)|GO:0009082(branched chain family amino acid biosynthetic process)|GO:0009083(branched chain family amino acid catabolic process)|GO:0042802(identical protein binding)|GO:0052654(L-leucine transaminase activity)|GO:0052655(L-valine transamin…	00280:Valine, leucine and isoleucine degradation|00290:Valine, leucine and isoleucine biosynthesis|00770:Pantothenate and CoA biosynthesis|01100:Metabolic pathways	NM_017253	NM_017253	NM_017253	Rn.8273	58.469	16.419
A_64_P006354	stratifin	3.55155	1.82845	up	9.1303e-05	GO:0000079(regulation of cyclin-dependent protein kinase activity)|GO:0001836(release of cytochrome c from mitochondria)|GO:0003674(molecular_function)|GO:0005575(cellular_component)|GO:0005634(nucleus)|GO:0005737(cytoplasm)|GO:0006915(apoptotic process)|GO:0008150(biological_process)|GO:0008285(negative regulation of cell proliferation)|GO:0008630(DNA damage response, signal transduction resulti…	04110:Cell cycle|04115:p53 signaling pathway|04960:Aldosterone-regulated sodium reabsorption	XM_001065560	XM_001065560	XM_001065560	Rn.145079	38.0681	10.7187
A_44_P135224	polo-like kinase 3	3.50932	1.81119	up	1.7957e-05	GO:0000082(G1/S transition of mitotic cell cycle)|GO:0000084(S phase of mitotic cell cycle)|GO:0000122(negative regulation of transcription from RNA polymerase II promoter)|GO:0000302(response to reactive oxygen species)|GO:0002039(p53 binding)|GO:0004672(protein kinase activity)|GO:0004674(protein serine/threonine kinase activity)|GO:0005515(protein binding)|GO:0005524(ATP binding)|GO:0005622(in…		NM_022187	NM_022187	NM_022187	Rn.9284	46.2773	13.187
A_43_P10641	microsomal glutathione S-transferase 2	3.48931	1.80294	up	5.6067e-08	GO:0004364(glutathione transferase activity)|GO:0004464(leukotriene-C4 synthase activity)|GO:0004602(glutathione peroxidase activity)|GO:0005635(nuclear envelope)|GO:0005737(cytoplasm)|GO:0005783(endoplasmic reticulum)|GO:0005886(plasma membrane)|GO:0006691(leukotriene metabolic process)|GO:0006750(glutathione biosynthetic process)|GO:0008047(enzyme activator activity)|GO:0010243(response to orga…	00480:Glutathione metabolism|00980:Metabolism of xenobiotics by cytochrome P450|00982:Drug metabolism - cytochrome P450	NM_001106430	NM_001106430	NM_001106430	Rn.7854	74.6742	21.4008
A_43_P23029	phenylalanyl-tRNA synthetase 2, mitochondrial	3.46262	1.79186	up	3.4073e-07	GO:0000049(tRNA binding)|GO:0000287(magnesium ion binding)|GO:0004812(aminoacyl-tRNA ligase activity)|GO:0004826(phenylalanine-tRNA ligase activity)|GO:0005524(ATP binding)|GO:0005737(cytoplasm)|GO:0005739(mitochondrion)|GO:0005759(mitochondrial matrix)|GO:0006432(phenylalanyl-tRNA aminoacylation)|GO:0008033(tRNA processing)|GO:0043039(tRNA aminoacylation)	00970:Aminoacyl-tRNA biosynthesis	NM_001013139	NM_001013139	NM_001013139	Rn.8968	66.3282	19.1555
A_64_P119763	similar to vitamin A-deficient testicular protein 11-like	3.43068	1.7785	up	0.00032241			XM_003752967	XM_003752967	XM_003752967	Rn.132597	33.3311	9.7156
A_64_P051711	peroxisome proliferator-activated receptor delta	3.42433	1.77582	up	0.0008288	GO:0000122(negative regulation of transcription from RNA polymerase II promoter)|GO:0001890(placenta development)|GO:0003677(DNA binding)|GO:0003700(sequence-specific DNA binding transcription factor activity)|GO:0003713(transcription coactivator activity)|GO:0004879(ligand-activated sequence-specific DNA binding RNA polymerase II transcription factor activity)|GO:0005504(fatty acid binding)|GO:0…	03320:PPAR signaling pathway|04310:Wnt signaling pathway|05200:Pathways in cancer|05221:Acute myeloid leukemia	NM_013141	NM_013141	NM_013141	Rn.96181	28.8525	8.42573
A_44_P224972	N-terminal Xaa-Pro-Lys N-methyltransferase 1	3.3952	1.7635	up	3.7113e-06	GO:0005634(nucleus)|GO:0005730(nucleolus)|GO:0005737(cytoplasm)|GO:0007051(spindle organization)|GO:0007059(chromosome segregation)|GO:0008276(protein methyltransferase activity)|GO:0018012(N-terminal peptidyl-alanine trimethylation)|GO:0018016(N-terminal peptidyl-proline dimethylation)|GO:0035572(N-terminal peptidyl-serine dimethylation)|GO:0035573(N-terminal peptidyl-serine trimethylation)		NM_001025019	NM_001025019	NM_001025019	Rn.12306	55.7458	16.419
A_43_P14911	interleukin 1 beta	3.37178	1.75351	up	1.3199e-09	GO:0000122(negative regulation of transcription from RNA polymerase II promoter)|GO:0000165(MAPK cascade)|GO:0000187(activation of MAPK activity)|GO:0001660(fever generation)|GO:0001666(response to hypoxia)|GO:0001934(positive regulation of protein phosphorylation)|GO:0002439(chronic inflammatory response to antigenic stimulus)|GO:0005125(cytokine activity)|GO:0005149(interleukin-1 receptor bindi…	04010:MAPK signaling pathway|04060:Cytokine-cytokine receptor interaction|04210:Apoptosis|04380:Osteoclast differentiation|04620:Toll-like receptor signaling pathway|04621:NOD-like receptor signaling pathway|04623:Cytosolic DNA-sensing pathway|04640:Hematopoietic cell lineage|04940:Type I diabetes mellitus|05010:Alzheimer's disease|05020:Prion diseases|05140:Leishmaniasis|05142:Chagas disease (Am…	NM_031512	NM_031512	NM_031512	Rn.9869	96.5388	28.6314
A_64_P160484	triggering receptor expressed on myeloid cells 3	3.3423	1.74084	up	1.1968e-05			NM_001191581	NM_001191581	NM_001191581	Rn.225515	50.7868	15.1952
A_64_P040176	nuclear receptor interacting protein 3	3.33985	1.73979	up	2.4003e-06	GO:0004190(aspartic-type endopeptidase activity)|GO:0006508(proteolysis)		NM_001108498	NM_001108498	NM_001108498	Rn.48099	58.9839	17.6606
A_44_P346701	phosphatidylethanolamine binding protein 2	3.32721	1.73431	up	0.00049173	GO:0010033(response to organic substance)|GO:0010243(response to organic nitrogen)|GO:0014070(response to organic cyclic compound)|GO:0019210(kinase inhibitor activity)|GO:0035556(intracellular signal transduction)		NM_001105756	NM_001105756	NM_001105756	Rn.198710	32.3259	9.7156
A_44_P113984	olfactory receptor 375	3.31748	1.73009	up	0.013165	GO:0004930(G-protein coupled receptor activity)|GO:0004984(olfactory receptor activity)|GO:0005886(plasma membrane)|GO:0007186(G-protein coupled receptor signaling pathway)|GO:0016021(integral to membrane)|GO:0050911(detection of chemical stimulus involved in sensory perception of smell)	04740:Olfactory transduction	NM_001000259	NM_001000259	NM_001000259	Rn.141676	16.419	4.94923
A_44_P100716	myosin light chain kinase 3	3.31111	1.72731	up	1.1219e-06	GO:0002528(regulation of vascular permeability involved in acute inflammatory response)|GO:0004674(protein serine/threonine kinase activity)|GO:0004683(calmodulin-dependent protein kinase activity)|GO:0004687(myosin light chain kinase activity)|GO:0005524(ATP binding)|GO:0005737(cytoplasm)|GO:0005829(cytosol)|GO:0006468(protein phosphorylation)|GO:0015629(actin cytoskeleton)|GO:0045214(sarcomere …	04020:Calcium signaling pathway|04270:Vascular smooth muscle contraction|04510:Focal adhesion|04810:Regulation of actin cytoskeleton|04971:Gastric acid secretion	NM_001110810	NM_001110810	NM_001110810	Rn.204358	63.4259	19.1555
A_42_P595653	SH3-domain kinase binding protein 1	3.3058	1.725	up	0.0049633	GO:0005515(protein binding)|GO:0005634(nucleus)|GO:0005856(cytoskeleton)|GO:0005925(focal adhesion)|GO:0006897(endocytosis)|GO:0006915(apoptotic process)|GO:0007010(cytoskeleton organization)|GO:0008360(regulation of cell shape)|GO:0016477(cell migration)|GO:0017124(SH3 domain binding)|GO:0030659(cytoplasmic vesicle membrane)|GO:0042981(regulation of apoptotic process)|GO:0043005(neuron projectio…	04144:Endocytosis	NM_053360	NM_053360	NM_053360	Rn.107226	21.1643	6.40217
A_64_P102443	UDP-N-acetyl-alpha-D-galactosamine:polypeptide N-acetylgalactosaminyltransferase-like 1	3.3058	1.725	up	0.0049633		00512:Mucin type O-Glycan biosynthesis|01100:Metabolic pathways	NM_001100863	NM_001100863	NM_001100863	Rn.40168	21.1643	6.40217
A_43_P12032	solute carrier family 14 (urea transporter), member 2	3.25993	1.70484	up	2.784e-30	GO:0005515(protein binding)|GO:0008519(ammonium transmembrane transporter activity)|GO:0009414(response to water deprivation)|GO:0015204(urea transmembrane transporter activity)|GO:0015840(urea transport)|GO:0016021(integral to membrane)|GO:0016324(apical plasma membrane)|GO:0071918(urea transmembrane transport)		NM_019347	NM_019347	NM_019347	Rn.10157	356.132	109.245
A_64_P162276	prenylcysteine oxidase 1	3.21008	1.68261	up	2.7123e-05	GO:0001735(prenylcysteine oxidase activity)|GO:0005764(lysosome)|GO:0005886(plasma membrane)|GO:0006821(chloride transport)|GO:0008555(chloride-transporting ATPase activity)|GO:0030327(prenylated protein catabolic process)|GO:0030328(prenylcysteine catabolic process)|GO:0034361(very-low-density lipoprotein particle)|GO:0055114(oxidation-reduction process)		NM_145085	NM_145085	NM_145085	Rn.34505	48.7778	15.1952
A_64_P017243	TBC1 domain family, member 8	3.20337	1.67959	up	0.00043718	GO:0005097(Rab GTPase activator activity)|GO:0005509(calcium ion binding)|GO:0005622(intracellular)		NM_001191067	NM_001191067	NM_001191067	Rn.205305	34.3361	10.7187
A_64_P151146	IQ motif and ubiquitin domain containing	3.16967	1.66433	up	0.00011512	GO:0001669(acrosomal vesicle)|GO:0009434(microtubule-based flagellum)|GO:0060271(cilium morphogenesis)		NM_001034130	NM_001034130	NM_001034130	Rn.11866	41.7984	13.187
A_64_P047478	insulin-like growth factor binding protein 5	3.15799	1.65901	up	5.8712e-36	GO:0001558(regulation of cell growth)|GO:0001649(osteoblast differentiation)|GO:0001968(fibronectin binding)|GO:0005520(insulin-like growth factor binding)|GO:0005576(extracellular region)|GO:0006006(glucose metabolic process)|GO:0010906(regulation of glucose metabolic process)|GO:0014912(negative regulation of smooth muscle cell migration)|GO:0017148(negative regulation of translation)|GO:003033…		NM_012817	NM_012817	NM_012817	Rn.1593	442.634	140.163
A_44_P469531	RoBo-1	3.14895	1.65487	up	0.0076473	GO:0005576(extracellular region)|GO:0046849(bone remodeling)		NM_031537	NM_031537	NM_031537	Rn.48721	20.1601	6.40217
A_42_P744291	zinc finger, BED-type containing 3	3.13166	1.64693	up	4.5158e-06	GO:0001933(negative regulation of protein phosphorylation)|GO:0003677(DNA binding)|GO:0005829(cytosol)|GO:0050821(protein stabilization)|GO:0090263(positive regulation of canonical Wnt receptor signaling pathway)		NM_001025729	NM_001025729	NM_001025729	Rn.103511	59.9885	19.1555
A_64_P089201	t-complex protein 11	3.12881	1.64561	up	0.0023709	GO:0007275(multicellular organismal development)|GO:0007283(spermatogenesis)|GO:0016021(integral to membrane)|GO:0030154(cell differentiation)		NM_001007695	NM_001007695	NM_001007695	Rn.33200	26.3625	8.42573
A_64_P130280	uroplakin 1A	3.11592	1.63966	up	1.0574e-21	GO:0005758(mitochondrial intermembrane space)|GO:0016021(integral to membrane)|GO:0016324(apical plasma membrane)|GO:0030855(epithelial cell differentiation)|GO:0048029(monosaccharide binding)		NM_001108911	NM_001108911	NM_001108911	Rn.140554	262.843	84.3549
A_64_P149819	family with sequence similarity 134, member A	3.10961	1.63674	up	0.00066147	GO:0005783(endoplasmic reticulum)|GO:0016021(integral to membrane)		NM_001100760	NM_001100760	NM_001100760	Rn.13737	33.3311	10.7187
A_42_P773732	catenin (cadherin associated protein), delta 1	3.09318	1.62909	up	2.8045e-05	GO:0001738(morphogenesis of a polarized epithelium)|GO:0005102(receptor binding)|GO:0005515(protein binding)|GO:0005634(nucleus)|GO:0005737(cytoplasm)|GO:0005829(cytosol)|GO:0005886(plasma membrane)|GO:0005911(cell-cell junction)|GO:0005913(cell-cell adherens junction)|GO:0005915(zonula adherens)|GO:0007155(cell adhesion)|GO:0007420(brain development)|GO:0007435(salivary gland morphogenesis)|GO:0…	04520:Adherens junction|04670:Leukocyte transendothelial migration	NM_001107740	NM_001107740	NM_001107740	Rn.9435	50.7868	16.419
A_64_P029322	cytosolic thiouridylase subunit 2 homolog (S. pombe)	3.08435	1.62496	up	3.932e-26	GO:0000049(tRNA binding)|GO:0002098(tRNA wobble uridine modification)|GO:0003674(molecular_function)|GO:0005575(cellular_component)|GO:0005737(cytoplasm)|GO:0005739(mitochondrion)|GO:0005829(cytosol)|GO:0008033(tRNA processing)|GO:0008150(biological_process)|GO:0034227(tRNA thio-modification)|GO:0043234(protein complex)	04122:Sulfur relay system	NM_001037094	NM_001037094	NM_001037094	Rn.20640	324.748	105.289
A_42_P520891	protein regulator of cytokinesis 1	3.02107	1.59506	up	0.025069	GO:0000910(cytokinesis)|GO:0005634(nucleus)|GO:0005730(nucleolus)|GO:0005737(cytoplasm)|GO:0005819(spindle)|GO:0005886(plasma membrane)|GO:0008017(microtubule binding)|GO:0015630(microtubule cytoskeleton)|GO:0019901(protein kinase binding)|GO:0042802(identical protein binding)		NM_001107529	NM_001107529	NM_001107529	Rn.138438	14.952	4.94923
A_64_P052230	tRNA-histidine guanylyltransferase 1-like (S. cerevisiae)	3.01614	1.5927	up	0.00015205	GO:0000287(magnesium ion binding)|GO:0005524(ATP binding)|GO:0005525(GTP binding)|GO:0005737(cytoplasm)|GO:0005739(mitochondrion)|GO:0006400(tRNA modification)|GO:0008033(tRNA processing)|GO:0008193(tRNA guanylyltransferase activity)|GO:0042802(identical protein binding)|GO:0051289(protein homotetramerization)		NM_001013966	NM_001013966	NM_001013966	Rn.160832	42.8032	14.1914
A_43_P13337	stress-induced phosphoprotein 1	3.01434	1.59184	up	5.7252e-10	GO:0005634(nucleus)|GO:0005737(cytoplasm)|GO:0008022(protein C-terminus binding)|GO:0008150(biological_process)|GO:0030544(Hsp70 protein binding)|GO:0043234(protein complex)|GO:0051087(chaperone binding)	05020:Prion diseases	NM_138911	NM_138911	NM_138911	Rn.22614	114.75	38.0681
A_44_P384017	synuclein, gamma (breast cancer-specific protein 1)	2.99591	1.58299	up	2.386e-10	GO:0002118(aggressive behavior)|GO:0005515(protein binding)|GO:0005737(cytoplasm)|GO:0005815(microtubule organizing center)|GO:0005819(spindle)|GO:0005886(plasma membrane)|GO:0007268(synaptic transmission)|GO:0007422(peripheral nervous system development)|GO:0008344(adult locomotory behavior)|GO:0014059(regulation of dopamine secretion)|GO:0030424(axon)|GO:0042220(response to cocaine)|GO:0042493(…		NM_031688	NM_031688	NM_031688	Rn.2883	120.776	40.3138
A_42_P671285	CTD (carboxy-terminal domain, RNA polymerase II, polypeptide A) small phosphatase-like	2.96262	1.56687	up	1.6222e-05	GO:0016791(phosphatase activity)		NM_001106865	NM_001106865	NM_001106865	Rn.37030	56.7504	19.1555
A_44_P448431	CD8a molecule	2.95131	1.56136	up	0.0075492	GO:0002456(T cell mediated immunity)|GO:0006954(inflammatory response)|GO:0007166(cell surface receptor signaling pathway)|GO:0009897(external side of plasma membrane)|GO:0009986(cell surface)|GO:0016021(integral to membrane)|GO:0019901(protein kinase binding)|GO:0042110(T cell activation)|GO:0042803(protein homodimerization activity)|GO:0045065(cytotoxic T cell differentiation)|GO:0050850(positi…	04514:Cell adhesion molecules (CAMs)|04612:Antigen processing and presentation|04640:Hematopoietic cell lineage|04660:T cell receptor signaling pathway|05340:Primary immunodeficiency	NM_031538	NM_031538	NM_031538	Rn.10306	21.8857	7.41559
A_44_P173039	NOP2/Sun domain family, member 5	2.95131	1.56136	up	0.0075492			NM_001191593	NM_001191593	NM_001191593	Rn.220169	21.8857	7.41559
A_42_P630572	copine VIII	2.93557	1.55364	up	0.00075568			NM_001108750	NM_001108750	NM_001108750	Rn.11746	35.0522	11.9405
A_42_P695401	chemokine (C-C motif) ligand 2	2.91218	1.5421	up	7.1749e-08	GO:0000165(MAPK cascade)|GO:0001664(G-protein coupled receptor binding)|GO:0001666(response to hypoxia)|GO:0001938(positive regulation of endothelial cell proliferation)|GO:0002548(monocyte chemotaxis)|GO:0005576(extracellular region)|GO:0005615(extracellular space)|GO:0005737(cytoplasm)|GO:0006874(cellular calcium ion homeostasis)|GO:0006954(inflammatory response)|GO:0006955(immune response)|GO:…	04062:Chemokine signaling pathway	NM_031530	NM_031530	NM_031530	Rn.4772	90.5701	31.1005
A_64_P074368	similar to ribosomal protein L13	2.89299	1.53256	up	2.3673e-17			XM_001054162	XM_001054162	XM_001054162		226.091	78.1514
A_64_P077950	similar to Prostatic spermine-binding protein precursor (SBP)	2.883	1.52757	up	0.00019789			NM_001108823	NM_001108823	NM_001108823	Rn.111120	43.8078	15.1952
A_64_P159932	stathmin domain containing 1	2.87559	1.52386	up	0.0010013	GO:0031110(regulation of microtubule polymerization or depolymerization)		ENSRNOT00000051732	XM_001058787	XM_001058787		34.3361	11.9405
A_42_P581001	S100 calcium binding protein A6	2.86567	1.51887	up	0	GO:0001726(ruffle)|GO:0005509(calcium ion binding)|GO:0005523(tropomyosin binding)|GO:0005634(nucleus)|GO:0005635(nuclear envelope)|GO:0005737(cytoplasm)|GO:0005829(cytosol)|GO:0008270(zinc ion binding)|GO:0015075(ion transmembrane transporter activity)|GO:0031234(extrinsic to internal side of plasma membrane)|GO:0034220(ion transmembrane transport)|GO:0042803(protein homodimerization activity)|G…		NM_053485	NM_053485	NM_053485	Rn.3233	5182.41	1808.45
A_44_P106014	centrin, EF-hand protein, 2	2.85968	1.51586	up	1.9718e-10	GO:0005622(intracellular)|GO:0005813(centrosome)|GO:0005814(centriole)|GO:0005929(cilium)|GO:0005932(microtubule basal body)|GO:0006289(nucleotide-excision repair)|GO:0007099(centriole replication)|GO:0008017(microtubule binding)|GO:0031683(G-protein beta/gamma-subunit complex binding)|GO:0032391(photoreceptor connecting cilium)|GO:0032465(regulation of cytokinesis)|GO:0032795(heterotrimeric G-pr…	03420:Nucleotide excision repair	ENSRNOT00000065164	XM_001053739	XM_001053739	Rn.232560	129.464	45.2723
A_44_P258417	MAD2L1 binding protein	2.85403	1.513	up	0.010184	GO:0005634(nucleus)|GO:0005737(cytoplasm)|GO:0007093(mitotic cell cycle checkpoint)|GO:0007096(regulation of exit from mitosis)		NM_001009699	NM_001009699	NM_001009699	Rn.9596	21.1643	7.41559
A_64_P008075	ralA binding protein 1	2.85403	1.513	up	0.010184	GO:0000922(spindle pole)|GO:0005096(GTPase activator activity)|GO:0005515(protein binding)|GO:0005622(intracellular)|GO:0005829(cytosol)|GO:0006200(ATP catabolic process)|GO:0006810(transport)|GO:0006897(endocytosis)|GO:0007052(mitotic spindle organization)|GO:0007067(mitosis)|GO:0007165(signal transduction)|GO:0007264(small GTPase mediated signal transduction)|GO:0016020(membrane)|GO:0016021(int…	05200:Pathways in cancer|05212:Pancreatic cancer	NM_032067	NM_032067	NM_032067	Rn.7107	21.1643	7.41559
A_44_P234393	Src homology 2 domain containing adaptor protein B	2.84072	1.50626	up	0.00040752	GO:0001568(blood vessel development)|GO:0001948(glycoprotein binding)|GO:0030097(hemopoiesis)|GO:0042100(B cell proliferation)|GO:0048514(blood vessel morphogenesis)|GO:1900194(negative regulation of oocyte maturation)		ENSRNOT00000015338	XM_002729477	XM_002729477	Rn.229273	40.3138	14.1914
A_42_P749435	adaptor-related protein complex 1, sigma 1 subunit	2.83408	1.50288	up	1.2168e-08	GO:0006886(intracellular protein transport)|GO:0008565(protein transporter activity)|GO:0009615(response to virus)|GO:0016192(vesicle-mediated transport)|GO:0030117(membrane coat)	04142:Lysosome	NM_001108331	NM_001108331	NM_001108331	Rn.11795	105.04	37.0631
A_64_P162052	translation machinery associated 16 homolog (S. cerevisiae)	2.83085	1.50123	up	9.6439e-06			NM_001169102	NM_001169102	NM_001169102	Rn.27406	63.4259	22.4053
A_64_P136061	APOBEC1 complementation factor	2.81767	1.4945	up	0.01135	GO:0000166(nucleotide binding)|GO:0003725(double-stranded RNA binding)|GO:0003727(single-stranded RNA binding)|GO:0003729(mRNA binding)|GO:0004131(cytosine deaminase activity)|GO:0005515(protein binding)|GO:0005720(nuclear heterochromatin)|GO:0005737(cytoplasm)|GO:0005783(endoplasmic reticulum)|GO:0006397(mRNA processing)|GO:0016554(cytidine to uridine editing)|GO:0016556(mRNA modification)|GO:00…		NM_133400	NM_133400	NM_133400	Rn.162520	20.8947	7.41559
A_64_P062665	carbohydrate (N-acetylgalactosamine 4-0) sulfotransferase 9	2.80774	1.48941	up	0.0024431	GO:0001537(N-acetylgalactosamine 4-O-sulfotransferase activity)|GO:0006790(sulfur compound metabolic process)|GO:0008152(metabolic process)|GO:0016021(integral to membrane)|GO:0016051(carbohydrate biosynthetic process)		NM_001170470	NM_001170470	NM_001170470	Rn.225139	30.0954	10.7187
A_64_P083349	KIT ligand	2.78554	1.47796	up	0.0026762	GO:0001541(ovarian follicle development)|GO:0001755(neural crest cell migration)|GO:0002763(positive regulation of myeloid leukocyte differentiation)|GO:0005125(cytokine activity)|GO:0005173(stem cell factor receptor binding)|GO:0005615(extracellular space)|GO:0005737(cytoplasm)|GO:0005856(cytoskeleton)|GO:0005886(plasma membrane)|GO:0007155(cell adhesion)|GO:0008083(growth factor activity)|GO:00…	04060:Cytokine-cytokine receptor interaction|04640:Hematopoietic cell lineage|04916:Melanogenesis|05200:Pathways in cancer	NM_021843	NM_021843	NM_021843	Rn.44216	29.8575	10.7187
A_64_P133973	ATP-binding cassette, subfamily D (ALD), member 1	2.75076	1.45983	up	0.00042885	GO:0005325(peroxisomal fatty-acyl-CoA transporter activity)|GO:0005515(protein binding)|GO:0005524(ATP binding)|GO:0005737(cytoplasm)|GO:0005739(mitochondrion)|GO:0005777(peroxisome)|GO:0005778(peroxisomal membrane)|GO:0005779(integral to peroxisomal membrane)|GO:0006200(ATP catabolic process)|GO:0006635(fatty acid beta-oxidation)|GO:0007031(peroxisome organization)|GO:0015910(peroxisomal long-ch…	02010:ABC transporters|04146:Peroxisome	NM_001108821	NM_001108821	NM_001108821	Rn.163453	41.7984	15.1952
A_64_P070273	AT rich interactive domain 1B (Swi1 like)	2.71862	1.44287	up	0.015291	GO:0003700(sequence-specific DNA binding transcription factor activity)|GO:0005634(nucleus)|GO:0005730(nucleolus)|GO:0016514(SWI/SNF complex)|GO:0043231(intracellular membrane-bounded organelle)		XM_003753174	XM_003753174	XM_003753174		20.1601	7.41559
A_64_P123804	C-type lectin domain family 4, member A2	2.71862	1.44287	up	0.01532			NM_001005880	NM_001005880	NM_001005880	Rn.129074	20.1601	7.41559
A_44_P1021808	RGD1561796	2.71119	1.43893	up	5.3144e-21			XM_340757	XM_340757	XM_340757		304.357	112.259
A_64_P062976	PILR alpha associated neural protein	2.70724	1.43682	up	0.0021987	GO:0016021(integral to membrane)		NM_001014059	NM_001014059	NM_001014059	Rn.13411	32.3259	11.9405
A_44_P1032296	capping protein (actin filament), gelsolin-like	2.6939	1.4297	up	2.5281e-18	GO:0003779(actin binding)|GO:0005576(extracellular region)|GO:0005634(nucleus)|GO:0005730(nucleolus)|GO:0005737(cytoplasm)|GO:0030031(cell projection assembly)|GO:0031965(nuclear membrane)|GO:0042470(melanosome)|GO:0051693(actin filament capping)		NM_001013086	NM_001013086	NM_001013086	Rn.8945	264.852	98.3155
A_64_P014100	guanylate cyclase 2G	2.69178	1.42856	up	0.0039765	GO:0004383(guanylate cyclase activity)|GO:0004672(protein kinase activity)|GO:0005524(ATP binding)|GO:0005525(GTP binding)|GO:0005622(intracellular)|GO:0005737(cytoplasm)|GO:0006182(cGMP biosynthetic process)|GO:0009897(external side of plasma membrane)|GO:0016020(membrane)|GO:0016021(integral to membrane)|GO:0035556(intracellular signal transduction)		NM_139042	NM_139042	NM_139042	Rn.10198	28.8525	10.7187
A_43_P11665	spermine binding protein	2.69178	1.42856	up	0.0039765	GO:0019808(polyamine binding)		NM_013024	NM_013024	NM_013024	Rn.9914	28.8525	10.7187
A_64_P152963	guanine nucleotide binding protein (G protein) alpha 12	2.68248	1.42357	up	0.00096425	GO:0001701(in utero embryonic development)|GO:0003924(GTPase activity)|GO:0004871(signal transducer activity)|GO:0005525(GTP binding)|GO:0005834(heterotrimeric G-protein complex)|GO:0006184(GTP catabolic process)|GO:0007188(adenylate cyclase-modulating G-protein coupled receptor signaling pathway)|GO:0007212(dopamine receptor signaling pathway)|GO:0007243(intracellular protein kinase cascade)|GO:…	04010:MAPK signaling pathway|04270:Vascular smooth muscle contraction|04730:Long-term depression|04810:Regulation of actin cytoskeleton	NM_031034	NM_031034	NM_031034	Rn.10497	38.0681	14.1914
A_64_P100516	amine oxidase, copper containing 3 (vascular adhesion protein 1)	2.67387	1.41893	up	8.1517e-36	GO:0002523(leukocyte migration involved in inflammatory response)|GO:0002675(positive regulation of acute inflammatory response)|GO:0002687(positive regulation of leukocyte migration)|GO:0005261(cation channel activity)|GO:0005507(copper ion binding)|GO:0005509(calcium ion binding)|GO:0005615(extracellular space)|GO:0005886(plasma membrane)|GO:0006950(response to stress)|GO:0007155(cell adhesion)…	00260:Glycine, serine and threonine metabolism|00350:Tyrosine metabolism|00360:Phenylalanine metabolism|00410:beta-Alanine metabolism|01100:Metabolic pathways	NM_031582	NM_031582	NM_031582	Rn.198327	548.222	205.029
A_64_P006037	N(alpha)-acetyltransferase 60, NatF catalytic subunit	2.66601	1.41468	up	2.3629e-86	GO:0000139(Golgi membrane)|GO:0004596(peptide alpha-N-acetyltransferase activity)|GO:0005575(cellular_component)|GO:0006334(nucleosome assembly)|GO:0007059(chromosome segregation)|GO:0008283(cell proliferation)|GO:0010485(H4 histone acetyltransferase activity)|GO:0017196(N-terminal peptidyl-methionine acetylation)|GO:0043967(histone H4 acetylation)		NM_001014226	NM_001014226	NM_001014226	Rn.13255	1367.63	512.989
A_64_P035719	DnaJ (Hsp40) homolog, subfamily B, member 3	2.65809	1.41039	up	0.0016598	GO:0001671(ATPase activator activity)|GO:0005634(nucleus)|GO:0006457(protein folding)|GO:0030018(Z disc)|GO:0031072(heat shock protein binding)|GO:0043154(negative regulation of cysteine-type endopeptidase activity involved in apoptotic process)|GO:0045109(intermediate filament organization)|GO:0048471(perinuclear region of cytoplasm)|GO:0051082(unfolded protein binding)|GO:0051087(chaperone bind…		NM_001109396	NM_001109396	NM_001109396	Rn.198850	35.0522	13.187
A_64_P267897	EF-hand calcium binding domain 6	2.6391	1.40005	up	0.0074579	GO:0005509(calcium ion binding)		ENSRNOT00000055945	XM_001077962	XM_001077962		25.6404	9.7156
A_42_P601217	protein interacting with PRKCA 1	2.631	1.39561	up	0.013058	GO:0001664(G-protein coupled receptor binding)|GO:0005080(protein kinase C binding)|GO:0005102(receptor binding)|GO:0005515(protein binding)|GO:0005737(cytoplasm)|GO:0005739(mitochondrion)|GO:0005794(Golgi apparatus)|GO:0005886(plasma membrane)|GO:0006200(ATP catabolic process)|GO:0006468(protein phosphorylation)|GO:0006605(protein targeting)|GO:0007205(protein kinase C-activating G-protein coupl…		NM_053460	NM_053460	NM_053460	Rn.24750	22.1681	8.42573
A_44_P158533	thymosin beta-like protein 1	2.631	1.39561	up	0.013058			NM_173313	NM_173313	NM_173313	Rn.10627	22.1681	8.42573
A_64_P006226	tubulin folding cofactor A	2.62428	1.39192	up	5.0588e-06	GO:0005730(nucleolus)|GO:0005737(cytoplasm)|GO:0005874(microtubule)|GO:0007021(tubulin complex assembly)|GO:0051082(unfolded protein binding)		NM_001013245	NM_001013245	NM_001013245	Rn.185799	75.1367	28.6314
A_64_P005538	family with sequence similarity 57, member B	2.60556	1.38159	up	8.1602e-08	GO:0005783(endoplasmic reticulum)|GO:0016021(integral to membrane)		NM_001106296	NM_001106296	NM_001106296	Rn.128103	105.04	40.3138
A_43_P17795	EF-hand domain family, member D1	2.60087	1.37899	up	3.1142e-26	GO:0005509(calcium ion binding)|GO:0005739(mitochondrion)|GO:0005743(mitochondrial inner membrane)|GO:0031175(neuron projection development)		NM_001109310	NM_001109310	NM_001109310	Rn.12811	411.067	158.05
A_64_P110798	serine incorporator 2	2.60055	1.37882	up	6.3273e-27	GO:0005789(endoplasmic reticulum membrane)|GO:0005886(plasma membrane)|GO:0006658(phosphatidylserine metabolic process)|GO:0006665(sphingolipid metabolic process)|GO:0015194(L-serine transmembrane transporter activity)|GO:0015825(L-serine transport)|GO:0051347(positive regulation of transferase activity)		NM_001031656	NM_001031656	NM_001031656	Rn.144273	422.716	162.549
A_64_P088452	defensin beta 29	2.59293	1.37458	up	1.5376e-07	GO:0005576(extracellular region)|GO:0042742(defense response to bacterium)		NM_001037368	NM_001037368	NM_001037368	Rn.72981	101.313	39.0728
A_64_P036548	retinol dehydrogenase 16 (all-trans)	2.58764	1.37164	up	2.9175e-05	GO:0000166(nucleotide binding)|GO:0001523(retinoid metabolic process)|GO:0004745(retinol dehydrogenase activity)|GO:0005783(endoplasmic reticulum)|GO:0008202(steroid metabolic process)|GO:0016229(steroid dehydrogenase activity)|GO:0016491(oxidoreductase activity)|GO:0042572(retinol metabolic process)|GO:0042573(retinoic acid metabolic process)|GO:0055114(oxidation-reduction process)		NM_199208	NM_199208	NM_199208	Rn.94108	64.4312	24.8995
A_44_P420793	zinc finger protein 280D	2.58465	1.36997	up	0.00386	GO:0005622(intracellular)|GO:0008270(zinc ion binding)		NM_001108165	NM_001108165	NM_001108165	Rn.162988	30.8621	11.9405
A_44_P105163	dedicator of cyto-kinesis 1	2.58314	1.36913	up	0.022887	GO:0005085(guanyl-nucleotide exchange factor activity)|GO:0007264(small GTPase mediated signal transduction)|GO:0016477(cell migration)	04510:Focal adhesion|04810:Regulation of actin cytoskeleton|05100:Bacterial invasion of epithelial cells	NM_001143858	NM_001143858	NM_001143858	Rn.1482	19.1555	7.41559
A_42_P547629	family with sequence similarity 49, member A	2.58314	1.36913	up	0.022887	GO:0005622(intracellular)		NM_001106718	NM_001106718	NM_001106718	Rn.36104	19.1555	7.41559
A_64_P003684	TBC1 domain family, member 22a	2.58314	1.36913	up	0.022846	GO:0005097(Rab GTPase activator activity)|GO:0005622(intracellular)|GO:0042803(protein homodimerization activity)		XM_003754336	XM_003754336	XM_003754336		19.1555	7.41559
A_44_P247081	phospholipase A2, group IIA (platelets, synovial fluid)	2.57139	1.36255	up	0.001203	GO:0004623(phospholipase A2 activity)|GO:0005509(calcium ion binding)|GO:0005543(phospholipid binding)|GO:0005615(extracellular space)|GO:0005739(mitochondrion)|GO:0005783(endoplasmic reticulum)|GO:0006644(phospholipid metabolic process)|GO:0008285(negative regulation of cell proliferation)|GO:0016020(membrane)|GO:0016042(lipid catabolic process)|GO:0030141(secretory granule)|GO:0035019(somatic s…	00564:Glycerophospholipid metabolism|00565:Ether lipid metabolism|00590:Arachidonic acid metabolism|00591:Linoleic acid metabolism|00592:alpha-Linolenic acid metabolism|01100:Metabolic pathways|04010:MAPK signaling pathway|04270:Vascular smooth muscle contraction|04370:VEGF signaling pathway|04664:Fc epsilon RI signaling pathway|04730:Long-term depression|04912:GnRH signaling pathway|04972:Pancre…	NM_031598	NM_031598	NM_031598	Rn.11346	39.0728	15.1952
A_64_P002697	ankyrin repeat domain 60	2.5646	1.35873	up	0.03619			ENSRNOT00000055082	XM_001054773	XM_001054773	Rn.62712	16.419	6.40217
A_64_P128285	lipid phosphate phosphatase-related protein type 3	2.56284	1.35774	up	0.009907	GO:0003824(catalytic activity)|GO:0008195(phosphatidate phosphatase activity)|GO:0016020(membrane)|GO:0016021(integral to membrane)		NM_181634	NM_181634	NM_181634	Rn.107771	24.8995	9.7156
A_64_P096089	cell division cycle 25 homolog B (S. pombe)	2.5618	1.35716	up	1.197e-08	GO:0000087(M phase of mitotic cell cycle)|GO:0000922(spindle pole)|GO:0001556(oocyte maturation)|GO:0004725(protein tyrosine phosphatase activity)|GO:0005622(intracellular)|GO:0005634(nucleus)|GO:0005737(cytoplasm)|GO:0005813(centrosome)|GO:0006468(protein phosphorylation)|GO:0007067(mitosis)|GO:0007144(female meiosis I)|GO:0019901(protein kinase binding)|GO:0045860(positive regulation of protein…	04010:MAPK signaling pathway|04110:Cell cycle|04914:Progesterone-mediated oocyte maturation	NM_133572	NM_133572	NM_133572	Rn.11312	121.78	47.537
A_64_P002809	grainyhead-like 1 (Drosophila)	2.54573	1.34808	up	0.00088732	GO:0005634(nucleus)|GO:0005737(cytoplasm)|GO:0005794(Golgi apparatus)		XM_002726727	XM_002726727	XM_002726727		41.7984	16.419
A_44_P346832	tescalcin	2.54549	1.34795	up	4.6458e-15	GO:0000287(magnesium ion binding)|GO:0001726(ruffle)|GO:0005509(calcium ion binding)|GO:0005634(nucleus)|GO:0005737(cytoplasm)|GO:0005886(plasma membrane)|GO:0008285(negative regulation of cell proliferation)|GO:0008584(male gonad development)|GO:0010628(positive regulation of gene expression)|GO:0019212(phosphatase inhibitor activity)|GO:0030027(lamellipodium)|GO:0030219(megakaryocyte differenti…		ENSRNOT00000001490	XM_213790	XM_213790	Rn.198314	232.468	91.3252
A_64_P105122	small integral membrane protein 5	2.53728	1.34328	up	1.8319e-18			NM_001163002	NM_001163002	NM_001163002	Rn.198906	292.48	115.273
A_44_P107535	latent transforming growth factor beta binding protein 4	2.52857	1.33832	up	1.609e-07	GO:0005509(calcium ion binding)|GO:0005578(proteinaceous extracellular matrix)|GO:0005615(extracellular space)|GO:0007179(transforming growth factor beta receptor signaling pathway)|GO:0030162(regulation of proteolysis)|GO:0031012(extracellular matrix)|GO:0046879(hormone secretion)|GO:0050431(transforming growth factor beta binding)		NM_001170336	NM_001170336	NM_001170336	Rn.7961	105.04	41.5411
A_42_P563276	NK2 homeobox 1	2.51187	1.32876	up	0.01931	GO:0000122(negative regulation of transcription from RNA polymerase II promoter)|GO:0001764(neuron migration)|GO:0002016(regulation of blood volume by renin-angiotensin)|GO:0003677(DNA binding)|GO:0003700(sequence-specific DNA binding transcription factor activity)|GO:0003705(RNA polymerase II distal enhancer sequence-specific DNA binding transcription factor activity)|GO:0005515(protein binding)…		NM_013093	NM_013093	NM_013093	Rn.34265	21.1643	8.42573
A_64_P091935	stearoyl-coenzyme A desaturase 4	2.51063	1.32805	up	6.6034e-15	GO:0004768(stearoyl-CoA 9-desaturase activity)|GO:0005506(iron ion binding)|GO:0005783(endoplasmic reticulum)|GO:0006633(fatty acid biosynthetic process)|GO:0016021(integral to membrane)|GO:0055114(oxidation-reduction process)	01040:Biosynthesis of unsaturated fatty acids|03320:PPAR signaling pathway	ENSRNOT00000017834	XM_001057317	XM_001057317		234.956	93.5846
A_64_P138835	engulfment and cell motility 3	2.50284	1.32357	up	4.3346e-37	GO:0005543(phospholipid binding)|GO:0005737(cytoplasm)|GO:0005856(cytoskeleton)|GO:0006909(phagocytosis)|GO:0006915(apoptotic process)|GO:0017124(SH3 domain binding)		NM_001030028	NM_001030028	NM_001030028	Rn.151249	629.33	251.447
A_64_P117949	V-set and immunoglobulin domain containing 2	2.48579	1.3137	up	0.0092458	GO:0016021(integral to membrane)		NM_001106812	NM_001106812	NM_001106812	Rn.218717	26.6445	10.7187
A_64_P161748	hypothetical protein LOC100271845	2.48498	1.31323	up	0.030464			NM_001145762	NM_001145762	NM_001145762	Rn.222094	18.4276	7.41559
A_64_P158345	probable ATP-dependent RNA helicase DDX60-like	2.48498	1.31323	up	0.030464			XM_003751586	XM_003751586	XM_003751586		18.4276	7.41559
A_64_P073033	phosphatidylinositol-4,5-bisphosphate 3-kinase, catalytic subunit alpha	2.48452	1.31297	up	0.0012853	GO:0005942(phosphatidylinositol 3-kinase complex)|GO:0005943(1-phosphatidylinositol-4-phosphate 3-kinase, class IA complex)|GO:0006006(glucose metabolic process)|GO:0006468(protein phosphorylation)|GO:0016303(1-phosphatidylinositol-3-kinase activity)|GO:0030027(lamellipodium)|GO:0030295(protein kinase activator activity)|GO:0033138(positive regulation of peptidyl-serine phosphorylation)|GO:004001…	00562:Inositol phosphate metabolism|04012:ErbB signaling pathway|04062:Chemokine signaling pathway|04070:Phosphatidylinositol signaling system|04150:mTOR signaling pathway|04210:Apoptosis|04370:VEGF signaling pathway|04380:Osteoclast differentiation|04510:Focal adhesion|04620:Toll-like receptor signaling pathway|04630:Jak-STAT signaling pathway|04650:Natural killer cell mediated cytotoxicity|0466…	NM_133399	NM_133399	NM_133399	Rn.44193	40.7933	16.419
A_64_P022090	receptor (G protein-coupled) activity modifying protein 1	2.47567	1.30782	up	4.1336e-14	GO:0001525(angiogenesis)|GO:0001664(G-protein coupled receptor binding)|GO:0004872(receptor activity)|GO:0004948(calcitonin receptor activity)|GO:0005615(extracellular space)|GO:0005886(plasma membrane)|GO:0006816(calcium ion transport)|GO:0006886(intracellular protein transport)|GO:0007165(signal transduction)|GO:0007186(G-protein coupled receptor signaling pathway)|GO:0008277(regulation of G-pr…	04270:Vascular smooth muscle contraction	NM_031645	NM_031645	NM_031645	Rn.12265	226.091	91.3252
A_44_P437966	amyloid P component, serum	2.47508	1.30748	up	3.8609e-71	GO:0005615(extracellular space)|GO:0006461(protein complex assembly)|GO:0031012(extracellular matrix)|GO:0043234(protein complex)|GO:0046872(metal ion binding)		NM_017170	NM_017170	NM_017170	Rn.109007	1258.9	508.631
A_44_P446539	N(alpha)-acetyltransferase 38, NatC auxiliary subunit	2.47025	1.30466	up	9.0798e-20		03018:RNA degradation|03040:Spliceosome	NM_001106585	NM_001106585	NM_001106585	Rn.14059	329.014	133.19
A_43_P14915	complement component 6	2.46993	1.30447	up	0.00012104	GO:0001701(in utero embryonic development)|GO:0001970(positive regulation of activation of membrane attack complex)|GO:0003674(molecular_function)|GO:0005579(membrane attack complex)|GO:0005615(extracellular space)|GO:0006917(induction of apoptosis)|GO:0006919(activation of cysteine-type endopeptidase activity involved in apoptotic process)|GO:0006955(immune response)|GO:0006958(complement activa…	04610:Complement and coagulation cascades|05020:Prion diseases|05322:Systemic lupus erythematosus	NM_176074	NM_176074	NM_176074	Rn.16145	58.6926	23.7629
A_44_P138257	tissue specific transplantation antigen P35B	2.46884	1.30384	up	0.001406	GO:0000166(nucleotide binding)|GO:0003824(catalytic activity)|GO:0019673(GDP-mannose metabolic process)|GO:0019835(cytolysis)|GO:0042351('de novo' GDP-L-fucose biosynthetic process)|GO:0044237(cellular metabolic process)|GO:0050577(GDP-L-fucose synthase activity)|GO:0050662(coenzyme binding)	00051:Fructose and mannose metabolism|00520:Amino sugar and nucleotide sugar metabolism|01100:Metabolic pathways	NM_001270789	NM_001270789	NM_001270789	Rn.6606	40.5359	16.419
A_44_P1050444	ATP synthase, H+ transporting, mitochondrial Fo complex, subunit s (factor B)	2.46229	1.3	up	6.2006e-08	GO:0005739(mitochondrion)|GO:0005743(mitochondrial inner membrane)|GO:0006754(ATP biosynthetic process)|GO:0015992(proton transport)|GO:0045263(proton-transporting ATP synthase complex, coupling factor F(o))|GO:0046872(metal ion binding)		NM_001007749	NM_001007749	NM_001007749	Rn.106766	117.05	47.537
A_44_P549304	interleukin 18 binding protein	2.45948	1.29835	up	0.010252	GO:0005515(protein binding)|GO:0005615(extracellular space)|GO:0032496(response to lipopolysaccharide)|GO:0042007(interleukin-18 binding)|GO:0042088(T-helper 1 type immune response)|GO:0070301(cellular response to hydrogen peroxide)|GO:0071356(cellular response to tumor necrosis factor)		NM_053374	NM_053374	NM_053374	Rn.20083	26.3625	10.7187
A_44_P342314	cannabinoid receptor interacting protein 1	2.45948	1.29835	up	0.014551			NM_001014232	NM_001014232	NM_001014232	Rn.8173	23.8953	9.7156
A_64_P155771	uroplakin 3B-like	2.41766	1.27361	up	1.3709e-18			NM_001109020	NM_001109020	NM_001109020	Rn.9193	319.012	131.951
A_64_P083741	similar to DEAD (Asp-Glu-Ala-Asp) box polypeptide 41	2.40454	1.26576	up	4.5085e-09			XM_003750203	XM_003750203	XM_003750203		143.007	59.4739
A_44_P419107	interleukin enhancer binding factor 2	2.39901	1.26244	up	4.9881e-05	GO:0003677(DNA binding)|GO:0003723(RNA binding)|GO:0003725(double-stranded RNA binding)|GO:0005524(ATP binding)|GO:0005634(nucleus)|GO:0005730(nucleolus)|GO:0005737(cytoplasm)|GO:0006351(transcription, DNA-dependent)|GO:0006955(immune response)|GO:0016740(transferase activity)|GO:0030529(ribonucleoprotein complex)|GO:0045893(positive regulation of transcription, DNA-dependent)		NM_001047886	NM_001047886	NM_001047886	Rn.137428	68.687	28.6314
A_44_P516885	enolase 2, gamma, neuronal	2.39783	1.26173	up	0.0088529	GO:0000015(phosphopyruvate hydratase complex)|GO:0000287(magnesium ion binding)|GO:0001917(photoreceptor inner segment)|GO:0004634(phosphopyruvate hydratase activity)|GO:0005622(intracellular)|GO:0005737(cytoplasm)|GO:0005886(plasma membrane)|GO:0006094(gluconeogenesis)|GO:0006096(glycolysis)|GO:0014070(response to organic cyclic compound)|GO:0032355(response to estradiol stimulus)|GO:0042493(res…	00010:Glycolysis / Gluconeogenesis|01100:Metabolic pathways|03018:RNA degradation	NM_139325	NM_139325	NM_139325	Rn.10828	28.6314	11.9405
A_42_P526712	eukaryotic translation initiation factor 4E family member 3	2.39783	1.26173	up	0.0088529	GO:0003743(translation initiation factor activity)|GO:0005737(cytoplasm)		NM_001106612	NM_001106612	NM_001106612	Rn.22427	28.6314	11.9405
A_64_P005396	olfactory receptor 889	2.39783	1.26173	up	0.0088312	GO:0004930(G-protein coupled receptor activity)|GO:0004984(olfactory receptor activity)|GO:0005886(plasma membrane)|GO:0007186(G-protein coupled receptor signaling pathway)|GO:0016021(integral to membrane)|GO:0050911(detection of chemical stimulus involved in sensory perception of smell)	04740:Olfactory transduction	NM_001000061	NM_001000061	NM_001000061	Rn.143401	28.6314	11.9405
A_64_P069988	pregnancy upregulated non-ubiquitously expressed CaM kinase	2.39783	1.26173	up	0.0088529	GO:0004683(calmodulin-dependent protein kinase activity)|GO:0005516(calmodulin binding)|GO:0005524(ATP binding)|GO:0005634(nucleus)|GO:0005737(cytoplasm)|GO:0005954(calcium- and calmodulin-dependent protein kinase complex)		NM_017275	NM_017275	NM_017275	Rn.11178	28.6314	11.9405
A_64_P126370	myelin regulatory factor	2.39211	1.25829	up	0.013403	GO:0003677(DNA binding)|GO:0003700(sequence-specific DNA binding transcription factor activity)|GO:0005634(nucleus)|GO:0014003(oligodendrocyte development)|GO:0022010(central nervous system myelination)|GO:0031643(positive regulation of myelination)|GO:0032286(central nervous system myelin maintenance)|GO:0045893(positive regulation of transcription, DNA-dependent)|GO:0048709(oligodendrocyte diff…		NM_001170487	NM_001170487	NM_001170487	Rn.96	25.6404	10.7187
A_64_P053084	galectin-related inter-fiber protein	2.38187	1.2521	up	1.4659e-05	GO:0030246(carbohydrate binding)		NM_057187	NM_057187	NM_057187	Rn.26894	79.3905	33.3311
A_44_P1026848	crystallin, beta A4	2.37973	1.2508	up	0.0023745	GO:0005212(structural constituent of eye lens)|GO:0005575(cellular_component)|GO:0007601(visual perception)|GO:0008150(biological_process)|GO:0043010(camera-type eye development)		NM_031689	NM_031689	NM_031689	Rn.10802	39.0728	16.419
A_43_P17429	tRNA methyltransferase 10 homolog B (S. cerevisiae)	2.37907	1.2504	up	1.6422e-07	GO:0008168(methyltransferase activity)		NM_001013090	NM_001013090	NM_001013090	Rn.204992	116.046	48.7778
A_64_P113592	family with sequence similarity 25, member A	2.3768	1.24902	up	1.1281e-12			NM_001134849	NM_001134849	NM_001134849	Rn.78551	214.721	90.3405
A_64_P014371	erythrocyte protein band 4.1-like 5	2.37297	1.2467	up	0.0035908	GO:0001701(in utero embryonic development)|GO:0001837(epithelial to mesenchymal transition)|GO:0001839(neural plate morphogenesis)|GO:0003383(apical constriction)|GO:0005737(cytoplasm)|GO:0005856(cytoskeleton)|GO:0005912(adherens junction)|GO:0005925(focal adhesion)|GO:0006931(substrate-dependent cell migration, cell attachment to substrate)|GO:0007398(ectoderm development)|GO:0007492(endoderm de…		NM_001012023	NM_001012023	NM_001012023	Rn.2480	36.0578	15.1952
A_44_P1008950	inositol-3-phosphate synthase 1	2.36153	1.23972	up	4.3137e-29	GO:0000166(nucleotide binding)|GO:0004512(inositol-3-phosphate synthase activity)|GO:0005737(cytoplasm)|GO:0006021(inositol biosynthetic process)|GO:0008654(phospholipid biosynthetic process)	00562:Inositol phosphate metabolism|01100:Metabolic pathways	NM_001013880	NM_001013880	NM_001013880	Rn.98850	537.809	227.738
A_64_P012373	aldo-keto reductase family 1, member C13	2.35797	1.23755	up	0.0008878			NM_001014240	NM_001014240	NM_001014240	Rn.154749	47.537	20.1601
A_64_P099134	LIM domain binding 2	2.34545	1.22987	up	7.5713e-08	GO:0000989(transcription factor binding transcription factor activity)|GO:0001942(hair follicle development)|GO:0003712(transcription cofactor activity)|GO:0005634(nucleus)|GO:0005667(transcription factor complex)|GO:0010669(epithelial structure maintenance)|GO:0019899(enzyme binding)|GO:0030274(LIM domain binding)|GO:0035019(somatic stem cell maintenance)|GO:0044089(positive regulation of cellul…		NM_001106009	NM_001106009	NM_001106009	Rn.94720	125.507	53.5106
A_44_P401083	abhydrolase domain containing 14b	2.33484	1.22332	up	9.0358e-22	GO:0005634(nucleus)|GO:0005730(nucleolus)|GO:0005737(cytoplasm)|GO:0016787(hydrolase activity)		NM_001007664	NM_001007664	NM_001007664	Rn.2080	402.258	172.285
A_44_P236255	calbindin 1	2.32796	1.21907	up	3.3663e-30	GO:0005499(vitamin D binding)|GO:0005509(calcium ion binding)|GO:0005622(intracellular)|GO:0005634(nucleus)|GO:0005737(cytoplasm)|GO:0005829(cytosol)|GO:0007611(learning or memory)|GO:0007626(locomotory behavior)|GO:0010842(retina layer formation)|GO:0030424(axon)|GO:0030425(dendrite)|GO:0035502(metanephric ureteric bud development)|GO:0042359(vitamin D metabolic process)|GO:0043005(neuron projec…		NM_031984	NM_031984	NM_031984	Rn.3908	573.665	246.424
A_44_P538658	solute carrier family 7 (amino acid transporter light chain, y+L system), member 7	2.32443	1.21687	up	3.6523e-17	GO:0003674(molecular_function)|GO:0005575(cellular_component)|GO:0008150(biological_process)|GO:0015171(amino acid transmembrane transporter activity)|GO:0016021(integral to membrane)|GO:0016323(basolateral plasma membrane)	04974:Protein digestion and absorption	NM_031341	NM_031341	NM_031341	Rn.163294	313.042	134.675
A_44_P945404	zinc finger protein 703	2.31093	1.20847	up	0.0016279	GO:0003676(nucleic acid binding)|GO:0005634(nucleus)|GO:0005737(cytoplasm)|GO:0006355(regulation of transcription, DNA-dependent)|GO:0008270(zinc ion binding)|GO:0008284(positive regulation of cell proliferation)|GO:0010718(positive regulation of epithelial to mesenchymal transition)|GO:0017015(regulation of transforming growth factor beta receptor signaling pathway)|GO:0030335(positive regulatio…		NM_001109425	NM_001109425	NM_001109425	Rn.15384	44.267	19.1555
A_44_P434817	kelch-like 7 (Drosophila)	2.30771	1.20646	up	3.3723e-05	GO:0005634(nucleus)|GO:0005730(nucleolus)|GO:0005737(cytoplasm)|GO:0005886(plasma membrane)|GO:0016567(protein ubiquitination)|GO:0031463(Cul3-RING ubiquitin ligase complex)|GO:0042803(protein homodimerization activity)		NM_001012187	NM_001012187	NM_001012187	Rn.8854	76.9187	33.3311
A_64_P121698	neurexin 2	2.3068	1.20589	up	0.0051376	GO:0003674(molecular_function)|GO:0005246(calcium channel regulator activity)|GO:0005575(cellular_component)|GO:0007155(cell adhesion)|GO:0007268(synaptic transmission)|GO:0007269(neurotransmitter secretion)|GO:0007416(synapse assembly)|GO:0008150(biological_process)|GO:0016021(integral to membrane)	04514:Cell adhesion molecules (CAMs)	NM_053846	NM_053846	NM_053846	Rn.11282	35.0522	15.1952
A_44_P184685	SERTA domain containing 1	2.29976	1.20148	up	7.9035e-06	GO:0045893(positive regulation of transcription, DNA-dependent)		NM_001007735	NM_001007735	NM_001007735	Rn.103853	89.8582	39.0728
A_44_P201028	nuclear factor, interleukin 3 regulated	2.29841	1.20063	up	0.019382	GO:0000122(negative regulation of transcription from RNA polymerase II promoter)|GO:0000977(RNA polymerase II regulatory region sequence-specific DNA binding)|GO:0000979(RNA polymerase II core promoter sequence-specific DNA binding)|GO:0001078(RNA polymerase II core promoter proximal region sequence-specific DNA binding transcription factor activity involved in negative regulation of transcriptio…		NM_053727	NM_053727	NM_053727	Rn.54147	24.636	10.7187
A_64_P079403	PDLIM1 interacting kinase 1 like	2.29792	1.20033	up	0.0071558	GO:0004674(protein serine/threonine kinase activity)|GO:0005524(ATP binding)		NM_001107984	NM_001107984	NM_001107984	Rn.148881	32.6107	14.1914
A_44_P219668	acetyl-CoA acetyltransferase 1	2.29295	1.19721	up	1.6e-59	GO:0001889(liver development)|GO:0003985(acetyl-CoA C-acetyltransferase activity)|GO:0005739(mitochondrion)|GO:0005743(mitochondrial inner membrane)|GO:0005759(mitochondrial matrix)|GO:0005777(peroxisome)|GO:0007420(brain development)|GO:0008152(metabolic process)|GO:0009725(response to hormone stimulus)|GO:0014070(response to organic cyclic compound)|GO:0019899(enzyme binding)|GO:0042594(respons…	00071:Fatty acid metabolism|00072:Synthesis and degradation of ketone bodies|00280:Valine, leucine and isoleucine degradation|00310:Lysine degradation|00380:Tryptophan metabolism|00620:Pyruvate metabolism|00630:Glyoxylate and dicarboxylate metabolism|00640:Propanoate metabolism|00650:Butanoate metabolism|00900:Terpenoid backbone biosynthesis|01100:Metabolic pathways	NM_017075	NM_017075	NM_017075	Rn.4054	1197.42	522.216
A_44_P151582	interleukin 17 receptor E	2.29001	1.19535	up	1.9899e-05	GO:0016021(integral to membrane)		NM_001004091	NM_001004091	NM_001004091	Rn.129068	82.5726	36.0578
A_42_P475623	Kruppel-like factor 5	2.28171	1.19011	up	0.0276	GO:0001525(angiogenesis)|GO:0003677(DNA binding)|GO:0003700(sequence-specific DNA binding transcription factor activity)|GO:0005634(nucleus)|GO:0005730(nucleolus)|GO:0005794(Golgi apparatus)|GO:0006355(regulation of transcription, DNA-dependent)|GO:0008284(positive regulation of cell proliferation)|GO:0030033(microvillus assembly)|GO:0035914(skeletal muscle cell differentiation)|GO:0043231(intrac…		NM_053394	NM_053394	NM_053394	Rn.8954	22.1681	9.7156
A_44_P231327	olfactory receptor 806	2.28171	1.19011	up	0.0276	GO:0004930(G-protein coupled receptor activity)|GO:0004984(olfactory receptor activity)|GO:0005886(plasma membrane)|GO:0007186(G-protein coupled receptor signaling pathway)|GO:0016021(integral to membrane)|GO:0050911(detection of chemical stimulus involved in sensory perception of smell)	04740:Olfactory transduction	NM_001000976	NM_001000976	NM_001000976	Rn.143116	22.1681	9.7156
A_64_P130469	transmembrane protein 27	2.27755	1.18749	up	0	GO:0005737(cytoplasm)|GO:0006508(proteolysis)|GO:0008237(metallopeptidase activity)|GO:0008241(peptidyl-dipeptidase activity)|GO:0016020(membrane)|GO:0016021(integral to membrane)		NM_020976	NM_020976	NM_020976	Rn.32298	19561.2	8588.7
A_44_P360772	transgelin	2.27653	1.18684	up	3.9716e-17	GO:0005737(cytoplasm)|GO:0007010(cytoskeleton organization)|GO:0007517(muscle organ development)|GO:0030674(protein binding, bridging)|GO:0051015(actin filament binding)		NM_031549	NM_031549	NM_031549	Rn.34397	324.748	142.65
A_42_P704383	brain and reproductive organ-expressed (TNFRSF1A modulator)	2.27509	1.18593	up	1.297e-10	GO:0000152(nuclear ubiquitin ligase complex)|GO:0005164(tumor necrosis factor receptor binding)|GO:0005634(nucleus)|GO:0005737(cytoplasm)|GO:0006302(double-strand break repair)|GO:0006915(apoptotic process)|GO:0006974(response to DNA damage stimulus)|GO:0010212(response to ionizing radiation)|GO:0016568(chromatin modification)|GO:0031572(G2/M transition DNA damage checkpoint)|GO:0031593(polyubiqu…		NM_199270	NM_199270	NM_199270	Rn.224501	189.617	83.3448
A_44_P445070	lectin, galactoside-binding, soluble, 1	2.27428	1.18541	up	2.2456e-29	GO:0001948(glycoprotein binding)|GO:0002317(plasma cell differentiation)|GO:0004871(signal transducer activity)|GO:0005578(proteinaceous extracellular matrix)|GO:0005615(extracellular space)|GO:0005622(intracellular)|GO:0005634(nucleus)|GO:0005737(cytoplasm)|GO:0007165(signal transduction)|GO:0009986(cell surface)|GO:0010812(negative regulation of cell-substrate adhesion)|GO:0010977(negative regu…		NM_019904	NM_019904	NM_019904	Rn.57	581.95	255.883
A_64_P075421	similar to UPF0308 protein C9orf21	2.27345	1.18488	up	0.041267			NM_001109114	NM_001109114	NM_001109114	Rn.24906	19.1555	8.42573
A_42_P749222	tandem C2 domains, nuclear	2.27345	1.18488	up	0.041267	GO:0005634(nucleus)		NM_001025152	NM_001025152	NM_001025152	Rn.43919	19.1555	8.42573
A_43_P14648	ADP-ribosyltransferase 3	2.27251	1.18428	up	3.3075e-06			NM_001012034	NM_001012034	NM_001012034	Rn.4077	99.5535	43.8078
A_64_P088940	similar to ribosomal protein L27	2.26817	1.18153	up	0	GO:0003735(structural constituent of ribosome)|GO:0005840(ribosome)|GO:0006412(translation)		ENSRNOT00000042756	XM_001069148	XM_001069148		3124.32	1377.46
A_64_P006368	similar to RAP2A, member of RAS oncogene family	2.26177	1.17745	up	2.8731e-09	GO:0003924(GTPase activity)|GO:0005525(GTP binding)|GO:0007264(small GTPase mediated signal transduction)|GO:0016020(membrane)		ENSRNOT00000052237	XM_001071789	XM_001071789	Rn.231925	163.785	72.4146
A_44_P375364	similar to TatD DNase domain containing 1	2.25967	1.17611	up	0.0065748			XR_146440	XR_146440	XR_146440		34.3361	15.1952
A_64_P010363	chloride channel, voltage-sensitive 7	2.25719	1.17453	up	0.00039794	GO:0003674(molecular_function)|GO:0005247(voltage-gated chloride channel activity)|GO:0005524(ATP binding)|GO:0005765(lysosomal membrane)|GO:0009268(response to pH)|GO:0015297(antiporter activity)|GO:0016021(integral to membrane)|GO:0031410(cytoplasmic vesicle)		NM_031568	NM_031568	NM_031568	Rn.10338	58.469	25.9034
A_44_P393985	similar to actin alpha 1 skeletal muscle protein	2.255	1.17313	up	9.4563e-07			XM_003752139	XM_003752139	XM_003752139		112.259	49.7824
A_44_P140416	coiled-coil domain containing 77	2.25263	1.17161	up	0.03052	GO:0005813(centrosome)		NM_001191752	NM_001191752	NM_001191752	Rn.19815	21.8857	9.7156
A_64_P029312	prion protein 2 (dublet)	2.25263	1.17161	up	0.03052	GO:0005507(copper ion binding)|GO:0006878(cellular copper ion homeostasis)		NM_001102431	NM_001102431	NM_001102431	Rn.232812	21.8857	9.7156
A_43_P16644	uridine monophosphate synthetase	2.23451	1.15996	up	0.0026825	GO:0004588(orotate phosphoribosyltransferase activity)|GO:0004590(orotidine-5'-phosphate decarboxylase activity)|GO:0005634(nucleus)|GO:0005737(cytoplasm)|GO:0006207('de novo' pyrimidine base biosynthetic process)|GO:0006222(UMP biosynthetic process)|GO:0007565(female pregnancy)|GO:0007595(lactation)|GO:0035690(cellular response to drug)|GO:0044205('de novo' UMP biosynthetic process)	00240:Pyrimidine metabolism|00983:Drug metabolism - other enzymes|01100:Metabolic pathways	NM_001025402	NM_001025402	NM_001025402	Rn.102010	42.8032	19.1555
A_64_P161546	arylacetamide deacetylase-like 3	2.23143	1.15797	up	0.018054	GO:0016787(hydrolase activity)		NM_001191768	NM_001191768	NM_001191768	Rn.228181	26.6445	11.9405
A_64_P044445	family with sequence similarity 43, member A	2.23143	1.15797	up	0.018054			NM_001039002	NM_001039002	NM_001039002	Rn.234056	26.6445	11.9405
A_64_P140658	ankyrin repeat and sterile alpha motif domain containing 1A	2.21954	1.15026	up	4.1195e-12	GO:0005634(nucleus)|GO:0005730(nucleolus)|GO:0005737(cytoplasm)|GO:0006929(substrate-dependent cell migration)|GO:0016322(neuron remodeling)|GO:0043005(neuron projection)|GO:0046875(ephrin receptor binding)|GO:0048013(ephrin receptor signaling pathway)		NM_001107613	NM_001107613	NM_001107613	Rn.116614	231.463	104.284
A_64_P082693	early growth response 1	2.21904	1.14993	up	0.00093835	GO:0000122(negative regulation of transcription from RNA polymerase II promoter)|GO:0000976(transcription regulatory region sequence-specific DNA binding)|GO:0000977(RNA polymerase II regulatory region sequence-specific DNA binding)|GO:0000979(RNA polymerase II core promoter sequence-specific DNA binding)|GO:0000982(RNA polymerase II core promoter proximal region sequence-specific DNA binding tra…	05020:Prion diseases	NM_012551	NM_012551	NM_012551	Rn.9096	52.7308	23.7629
A_44_P218147	transmembrane emp24 protein transport domain containing 1	2.21243	1.14563	up	0.0045034	GO:0005783(endoplasmic reticulum)|GO:0005789(endoplasmic reticulum membrane)|GO:0005793(endoplasmic reticulum-Golgi intermediate compartment)|GO:0005794(Golgi apparatus)|GO:0005886(plasma membrane)|GO:0006810(transport)|GO:0015031(protein transport)|GO:0016021(integral to membrane)|GO:0033116(endoplasmic reticulum-Golgi intermediate compartment membrane)		NM_001013432	NM_001013432	NM_001013432	Rn.162983	39.0728	17.6606
A_64_P299808	high mobility group nucleosome binding domain 5	2.21094	1.14466	up	4.6574e-07	GO:0000785(chromatin)|GO:0003682(chromatin binding)|GO:0005634(nucleus)|GO:0005654(nucleoplasm)|GO:0005730(nucleolus)|GO:0006351(transcription, DNA-dependent)|GO:0006355(regulation of transcription, DNA-dependent)|GO:0006357(regulation of transcription from RNA polymerase II promoter)|GO:0016568(chromatin modification)|GO:0031492(nucleosomal DNA binding)|GO:0043231(intracellular membrane-bounded …		NM_001134706	NM_001134706	NM_001134706	Rn.25395	123.25	55.7458
A_43_P19672	StAR-related lipid transfer (START) domain containing 4	2.20782	1.14262	up	0.019887			NM_001106159	NM_001106159	NM_001106159	Rn.163775	26.3625	11.9405
A_44_P262517	similar to CG4025-PA	2.20601	1.14144	up	2.809e-07			NM_001109538	NM_001109538	NM_001109538	Rn.1279	128.46	58.2318
A_44_P175822	haloacid dehalogenase-like hydrolase domain containing 3	2.19847	1.1365	up	0.00083393	GO:0005739(mitochondrion)|GO:0008967(phosphoglycolate phosphatase activity)		NM_001109511	NM_001109511	NM_001109511	Rn.17659	54.741	24.8995
A_42_P732189	ribosomal protein L15	2.19847	1.1365	up	0.00083746	GO:0003735(structural constituent of ribosome)|GO:0005840(ribosome)|GO:0006412(translation)|GO:0022625(cytosolic large ribosomal subunit)	03010:Ribosome	NM_139114	NM_139114	NM_139114	Rn.27505	54.741	24.8995
A_44_P465931	chloride intracellular channel 1	2.19447	1.13387	up	1.8966e-39	GO:0005247(voltage-gated chloride channel activity)|GO:0005254(chloride channel activity)|GO:0005634(nucleus)|GO:0005635(nuclear envelope)|GO:0005737(cytoplasm)|GO:0005739(mitochondrion)|GO:0005886(plasma membrane)|GO:0006821(chloride transport)|GO:0016020(membrane)|GO:0031965(nuclear membrane)|GO:0034707(chloride channel complex)|GO:0045669(positive regulation of osteoblast differentiation)|GO:0…		NM_001002807	NM_001002807	NM_001002807	Rn.203139	850.478	387.556
A_44_P137448	prostaglandin-endoperoxide synthase 1	2.19354	1.13326	up	8.2341e-11	GO:0001516(prostaglandin biosynthetic process)|GO:0001750(photoreceptor outer segment)|GO:0004601(peroxidase activity)|GO:0004666(prostaglandin-endoperoxide synthase activity)|GO:0005634(nucleus)|GO:0005635(nuclear envelope)|GO:0005737(cytoplasm)|GO:0005789(endoplasmic reticulum membrane)|GO:0005794(Golgi apparatus)|GO:0005886(plasma membrane)|GO:0006693(prostaglandin metabolic process)|GO:000697…	00590:Arachidonic acid metabolism|01100:Metabolic pathways	NM_017043	NM_017043	NM_017043	Rn.44404	207.997	94.8225
A_64_P055137	gliomedin	2.18795	1.12958	up	0.015807	GO:0005581(collagen)|GO:0005615(extracellular space)|GO:0005886(plasma membrane)|GO:0007399(nervous system development)|GO:0016021(integral to membrane)|GO:0030154(cell differentiation)|GO:0032528(microvillus organization)|GO:0045162(clustering of voltage-gated sodium channels)|GO:0086080(protein binding involved in heterotypic cell-cell adhesion)		NM_181382	NM_181382	NM_181382	Rn.38054	28.8525	13.187
A_44_P412972	DiGeorge syndrome critical region gene 14	2.18206	1.12569	up	0.0037563	GO:0005634(nucleus)|GO:0007399(nervous system development)|GO:0071013(catalytic step 2 spliceosome)		NM_001012472	NM_001012472	NM_001012472	Rn.143969	41.7984	19.1555
A_44_P221077	transmembrane protein 100	2.17839	1.12326	up	0.039601	GO:0001525(angiogenesis)|GO:0001570(vasculogenesis)|GO:0001701(in utero embryonic development)|GO:0003674(molecular_function)|GO:0005575(cellular_component)|GO:0007219(Notch signaling pathway)|GO:0008150(biological_process)|GO:0016021(integral to membrane)|GO:0043491(protein kinase B signaling cascade)|GO:0048471(perinuclear region of cytoplasm)|GO:0060842(arterial endothelial cell differentiatio…		NM_001017479	NM_001017479	NM_001017479	Rn.18850	21.1643	9.7156
A_43_P13267	RAB3A interacting protein (rabin3)-like 1	2.17119	1.11848	up	0.017014	GO:0005515(protein binding)|GO:0015031(protein transport)|GO:0017112(Rab guanyl-nucleotide exchange factor activity)|GO:0019900(kinase binding)		NM_134411	NM_134411	NM_134411	Rn.162492	28.6314	13.187
A_64_P049555	similar to interferon alpha 8/6 precursor; IFNa8/6 (B6)	2.17119	1.11848	up	0.017014			XM_001054291	XM_001054291	XM_001054291		28.6314	13.187
A_43_P11142	S100 calcium binding protein A11	2.17025	1.11786	up	7.9884e-37	GO:0001726(ruffle)|GO:0005509(calcium ion binding)|GO:0005634(nucleus)|GO:0005730(nucleolus)|GO:0005737(cytoplasm)|GO:0007283(spermatogenesis)|GO:0042803(protein homodimerization activity)|GO:0044548(S100 protein binding)|GO:0048306(calcium-dependent protein binding)		NM_001004095	NM_001004095	NM_001004095	Rn.104930	809.149	372.837
A_64_P025998	interleukin 36 receptor antagonist	2.16292	1.11298	up	1.9278e-05	GO:0005152(interleukin-1 receptor antagonist activity)|GO:0005615(extracellular space)|GO:0032715(negative regulation of interleukin-6 production)		NM_001107814	NM_001107814	NM_001107814	Rn.63170	92.5799	42.8032
A_64_P113725	solute carrier family 1 (glial high affinity glutamate transporter), member 3	2.16241	1.11264	up	0.0025245	GO:0003333(amino acid transmembrane transport)|GO:0005313(L-glutamate transmembrane transporter activity)|GO:0005314(high-affinity glutamate transmembrane transporter activity)|GO:0005743(mitochondrial inner membrane)|GO:0005886(plasma membrane)|GO:0006536(glutamate metabolic process)|GO:0006537(glutamate biosynthetic process)|GO:0006836(neurotransmitter transport)|GO:0007605(sensory perception o…		NM_019225	NM_019225	NM_019225	Rn.34134	46.2773	21.4008
A_44_P434462	phosphatidylethanolamine N-methyltransferase	2.14734	1.10255	up	0.025604	GO:0000773(phosphatidyl-N-methylethanolamine N-methyltransferase activity)|GO:0004608(phosphatidylethanolamine N-methyltransferase activity)|GO:0005739(mitochondrion)|GO:0005789(endoplasmic reticulum membrane)|GO:0006644(phospholipid metabolic process)|GO:0006650(glycerophospholipid metabolic process)|GO:0006656(phosphatidylcholine biosynthetic process)|GO:0007584(response to nutrient)|GO:0008170…	00564:Glycerophospholipid metabolism|01100:Metabolic pathways	NM_013003	NM_013003	NM_013003	Rn.9875	25.6404	11.9405
A_64_P103823	protein phosphatase 1, regulatory subunit 18	2.14734	1.10255	up	0.025604			NM_001126287	NM_001126287	NM_001126287	Rn.16324	25.6404	11.9405
A_44_P445238	solute carrier family 4, sodium bicarbonate cotransporter, member 7	2.13723	1.09574	up	0.0017708	GO:0005452(inorganic anion exchanger activity)|GO:0005737(cytoplasm)|GO:0006814(sodium ion transport)|GO:0007601(visual perception)|GO:0015293(symporter activity)|GO:0016021(integral to membrane)|GO:0016323(basolateral plasma membrane)|GO:0016324(apical plasma membrane)|GO:0021747(cochlear nucleus development)|GO:0031410(cytoplasmic vesicle)|GO:0032420(stereocilium)|GO:0046666(retinal cell progra…		NM_058211	NM_058211	NM_058211	Rn.26856	50.7868	23.7629
A_44_P289378	carnitine palmitoyltransferase 1b, muscle	2.13614	1.095	up	1.6427e-23	GO:0004095(carnitine O-palmitoyltransferase activity)|GO:0005515(protein binding)|GO:0005739(mitochondrion)|GO:0005741(mitochondrial outer membrane)|GO:0006635(fatty acid beta-oxidation)|GO:0015909(long-chain fatty acid transport)|GO:0016021(integral to membrane)|GO:0016746(transferase activity, transferring acyl groups)|GO:0043231(intracellular membrane-bounded organelle)	00071:Fatty acid metabolism|03320:PPAR signaling pathway|04920:Adipocytokine signaling pathway	NM_013200	NM_013200	NM_013200	Rn.6028	519.431	243.164
A_43_P17926	Friend leukemia virus integration 1	2.13558	1.09463	up	0.035984	GO:0000980(RNA polymerase II distal enhancer sequence-specific DNA binding)|GO:0003682(chromatin binding)|GO:0003700(sequence-specific DNA binding transcription factor activity)|GO:0005634(nucleus)|GO:0006355(regulation of transcription, DNA-dependent)|GO:0008015(blood circulation)|GO:0009887(organ morphogenesis)|GO:0035855(megakaryocyte development)|GO:0043565(sequence-specific DNA binding)		NM_001017381	NM_001017381	NM_001017381	Rn.203677	22.8907	10.7187
A_44_P710192	transmembrane protein 45b	2.13486	1.09414	up	0.0094563	GO:0016021(integral to membrane)		NM_001033067	NM_001033067	NM_001033067	Rn.42073	35.0522	16.419
A_44_P306307	hemoglobin, beta	2.13471	1.09404	up	3.0619e-37	GO:0004601(peroxidase activity)|GO:0005344(oxygen transporter activity)|GO:0005506(iron ion binding)|GO:0005833(hemoglobin complex)|GO:0006749(glutathione metabolic process)|GO:0010942(positive regulation of cell death)|GO:0015671(oxygen transport)|GO:0019825(oxygen binding)|GO:0020037(heme binding)|GO:0030492(hemoglobin binding)|GO:0031720(haptoglobin binding)|GO:0031721(hemoglobin alpha binding…	05143:African trypanosomiasis|05144:Malaria	NM_033234	NM_033234	NM_033234	Rn.202945	847.011	396.781
A_44_P440878	1-acylglycerol-3-phosphate O-acyltransferase 2 (lysophosphatidic acid acyltransferase, beta)	2.13241	1.09248	up	1.7079e-05	GO:0001819(positive regulation of cytokine production)|GO:0003674(molecular_function)|GO:0003841(1-acylglycerol-3-phosphate O-acyltransferase activity)|GO:0005575(cellular_component)|GO:0005783(endoplasmic reticulum)|GO:0006654(phosphatidic acid biosynthetic process)|GO:0008152(metabolic process)|GO:0008544(epidermis development)|GO:0016746(transferase activity, transferring acyl groups)	00561:Glycerolipid metabolism|00564:Glycerophospholipid metabolism|01100:Metabolic pathways|04975:Fat digestion and absorption	NM_001107821	NM_001107821	NM_001107821	Rn.55456	96.5388	45.2723
A_64_P138470	interferon activated gene 204	2.12959	1.09057	up	0.0052492	GO:0003690(double-stranded DNA binding)|GO:0003712(transcription cofactor activity)|GO:0005634(nucleus)|GO:0005737(cytoplasm)|GO:0006357(regulation of transcription from RNA polymerase II promoter)|GO:0006974(response to DNA damage stimulus)|GO:0030889(negative regulation of B cell proliferation)|GO:0035458(cellular response to interferon-beta)|GO:0043065(positive regulation of apoptotic process)…		NM_001012029	NM_001012029	NM_001012029	Rn.15194	40.7933	19.1555
A_64_P069033	similar to 14-3-3 protein sigma	2.12483	1.08735	up	1.0535e-10		04110:Cell cycle|04115:p53 signaling pathway|04960:Aldosterone-regulated sodium reabsorption	NM_001013941	NM_001013941	NM_001013941	Rn.161900	219.452	103.28
A_64_P147868	similar to S100 calcium binding protein A11 (calizzarin)	2.1245	1.08713	up	2.601e-31	GO:0005509(calcium ion binding)		ENSRNOT00000047043	XM_001064539	XM_001064539	Rn.155044	712.83	335.528
A_64_P153552	protein S100-A11-like	2.12073	1.08456	up	1.9809e-26	GO:0005509(calcium ion binding)		XM_002729212	XM_002729212	XM_002729212		597.707	281.841
A_44_P700105	RELT tumor necrosis factor receptor	2.11544	1.08096	up	0.0034999		04060:Cytokine-cytokine receptor interaction	NM_001108495	NM_001108495	NM_001108495	Rn.16770	45.2723	21.4008
A_42_P812008	nuclear protein, transcriptional regulator, 1	2.11223	1.07877	up	1.8863e-65	GO:0002526(acute inflammatory response)|GO:0003682(chromatin binding)|GO:0005634(nucleus)|GO:0006461(protein complex assembly)|GO:0006473(protein acetylation)|GO:0008584(male gonad development)|GO:0009636(response to toxin)|GO:0016049(cell growth)|GO:0031401(positive regulation of protein modification process)|GO:0035914(skeletal muscle cell differentiation)|GO:0042771(DNA damage response, signal…		NM_053611	NM_053611	NM_053611	Rn.11182	1554.94	736.158
A_43_P12535	Kruppel-like factor 10	2.10955	1.07694	up	5.0733e-11	GO:0003677(DNA binding)|GO:0005634(nucleus)|GO:0006351(transcription, DNA-dependent)|GO:0006355(regulation of transcription, DNA-dependent)|GO:0006917(induction of apoptosis)|GO:0008270(zinc ion binding)|GO:0030282(bone mineralization)|GO:0035019(somatic stem cell maintenance)|GO:0042127(regulation of cell proliferation)|GO:0045672(positive regulation of osteoclast differentiation)|GO:0046872(met…		NM_031135	NM_031135	NM_031135	Rn.2398	230.458	109.245
A_64_P128225	kelch-like 40 (Drosophila)	2.10691	1.07513	up	0.011035			NM_001108195	NM_001108195	NM_001108195	Rn.48046	34.5933	16.419
A_64_P005626	annexin A9	2.10534	1.07406	up	0.00016853	GO:0001786(phosphatidylserine binding)|GO:0005509(calcium ion binding)|GO:0005544(calcium-dependent phospholipid binding)|GO:0005829(cytosol)|GO:0009986(cell surface)|GO:0015464(acetylcholine receptor activity)|GO:0016337(cell-cell adhesion)		XM_001072193	XM_001072193	XM_001072193		75.9141	36.0578
A_64_P036955	matrix metallopeptidase 2	2.10392	1.07308	up	0.018349	GO:0001525(angiogenesis)|GO:0001541(ovarian follicle development)|GO:0001542(ovulation from ovarian follicle)|GO:0001666(response to hypoxia)|GO:0001955(blood vessel maturation)|GO:0001957(intramembranous ossification)|GO:0001968(fibronectin binding)|GO:0004222(metalloendopeptidase activity)|GO:0005578(proteinaceous extracellular matrix)|GO:0005615(extracellular space)|GO:0005634(nucleus)|GO:0005…	04670:Leukocyte transendothelial migration|04912:GnRH signaling pathway|05200:Pathways in cancer|05219:Bladder cancer	NM_031054	NM_031054	NM_031054	Rn.6422	29.8575	14.1914
A_42_P698972	TAP binding protein (tapasin)	2.10066	1.07084	up	1.5234e-09	GO:0000139(Golgi membrane)|GO:0002397(MHC class I protein complex assembly)|GO:0002479(antigen processing and presentation of exogenous peptide antigen via MHC class I, TAP-dependent)|GO:0005789(endoplasmic reticulum membrane)|GO:0006952(defense response)|GO:0042824(MHC class I peptide loading complex)|GO:0042825(TAP complex)|GO:0046978(TAP1 binding)|GO:0046979(TAP2 binding)|GO:0050823(peptide an…	04612:Antigen processing and presentation	NM_033098	NM_033098	NM_033098	Rn.51023	196.589	93.5846
A_44_P265965	sphingomyelin phosphodiesterase 2, neutral membrane	2.09287	1.06548	up	0.00069192	GO:0004767(sphingomyelin phosphodiesterase activity)|GO:0005886(plasma membrane)|GO:0005901(caveola)|GO:0007243(intracellular protein kinase cascade)|GO:0008152(metabolic process)|GO:0009612(response to mechanical stimulus)|GO:0016020(membrane)|GO:0016021(integral to membrane)|GO:0046513(ceramide biosynthetic process)|GO:0046872(metal ion binding)	00600:Sphingolipid metabolism|01100:Metabolic pathways	NM_031360	NM_031360	NM_031360	Rn.18572	62.4877	29.8575
A_44_P203665	cyclin G2	2.09124	1.06436	up	0.011976	GO:0051726(regulation of cell cycle)	04115:p53 signaling pathway	NM_001105725	NM_001105725	NM_001105725	Rn.162246	34.3361	16.419
A_43_P21715	RWD domain containing 2B	2.09124	1.06436	up	0.011976			NM_001100559	NM_001100559	NM_001100559	Rn.206833	34.3361	16.419
A_42_P821898	EF-hand calcium binding domain 7	2.0898	1.06336	up	1.2474e-05	GO:0005509(calcium ion binding)		NM_001191866	NM_001191866	NM_001191866	Rn.162071	104.035	49.7824
A_44_P473329	tripartite motif-containing 59	2.0853	1.06025	up	0.032901	GO:0004842(ubiquitin-protein ligase activity)|GO:0005622(intracellular)|GO:0005783(endoplasmic reticulum)|GO:0008270(zinc ion binding)|GO:0043124(negative regulation of I-kappaB kinase/NF-kappaB cascade)|GO:0046872(metal ion binding)		NM_001108945	NM_001108945	NM_001108945	Rn.205621	24.8995	11.9405
A_44_P1034018	Nedd4 binding protein 3	2.08045	1.05689	up	9.4657e-05	GO:0030659(cytoplasmic vesicle membrane)|GO:0031410(cytoplasmic vesicle)		NM_001033893	NM_001033893	NM_001033893	Rn.35493	83.8707	40.3138
A_44_P573958	ankyrin repeat and MYND domain containing 2	2.07792	1.05514	up	5.7005e-10	GO:0008270(zinc ion binding)|GO:0046872(metal ion binding)		NM_001108019	NM_001108019	NM_001108019	Rn.17274	212.001	102.026
A_64_P378624	actin, gamma 1	2.07708	1.05456	up	1.165e-60	GO:0003674(molecular_function)|GO:0005200(structural constituent of cytoskeleton)|GO:0005524(ATP binding)|GO:0005829(cytosol)|GO:0015629(actin cytoskeleton)|GO:0030016(myofibril)|GO:0031941(filamentous actin)|GO:0042802(identical protein binding)|GO:0045214(sarcomere organization)|GO:0051592(response to calcium ion)|GO:0070062(extracellular vesicular exosome)	04145:Phagosome|04510:Focal adhesion|04520:Adherens junction|04530:Tight junction|04670:Leukocyte transendothelial migration|04810:Regulation of actin cytoskeleton|05100:Bacterial invasion of epithelial cells|05410:Hypertrophic cardiomyopathy (HCM)|05412:Arrhythmogenic right ventricular cardiomyopathy (ARVC)|05414:Dilated cardiomyopathy|05416:Viral myocarditis	NM_001127449	NM_001127449	NM_001127449	Rn.101464	1490.76	717.717
A_64_P064823	similar to Wolf-Hirschhorn syndrome candidate 1 protein isoform 3	2.07535	1.05335	up	0.026088			XM_218310	XM_218310	XM_218310		27.3676	13.187
A_44_P303982	sushi domain containing 2	2.07511	1.05319	up	3.9365e-06			NM_001106381	NM_001106381	NM_001106381	Rn.166705	117.763	56.7504
A_43_P12059	ribonuclease, RNase A family 4	2.07332	1.05194	up	0.0060394	GO:0003676(nucleic acid binding)|GO:0004522(pancreatic ribonuclease activity)|GO:0005576(extracellular region)		NM_020082	NM_020082	NM_020082	Rn.1742	41.7984	20.1601
A_44_P1001551	basic leucine zipper transcription factor, ATF-like	2.06817	1.04835	up	0.046144	GO:0001816(cytokine production)|GO:0002320(lymphoid progenitor cell differentiation)|GO:0003674(molecular_function)|GO:0003700(sequence-specific DNA binding transcription factor activity)|GO:0005575(cellular_component)|GO:0005634(nucleus)|GO:0005737(cytoplasm)|GO:0006351(transcription, DNA-dependent)|GO:0006974(response to DNA damage stimulus)|GO:0008150(biological_process)|GO:0030330(DNA damage …		NM_001106748	NM_001106748	NM_001106748	Rn.16670	22.1681	10.7187
A_64_P042639	leucine rich repeat containing 20	2.06817	1.04835	up	0.046144			NM_001109171	NM_001109171	NM_001109171	Rn.156423	22.1681	10.7187
A_44_P511034	ventricular zone expressed PH domain-containing 1	2.06817	1.04835	up	0.046144	GO:0005543(phospholipid binding)|GO:0005886(plasma membrane)		NM_001014171	NM_001014171	NM_001014171	Rn.158250	22.1681	10.7187
A_43_P21341	UBX domain protein 2B	2.06323	1.0449	up	0.036029	GO:0005634(nucleus)|GO:0005783(endoplasmic reticulum)|GO:0005794(Golgi apparatus)|GO:0005829(cytosol)		NM_001107905	NM_001107905	NM_001107905	Rn.213813	24.636	11.9405
A_44_P137699	mercaptopyruvate sulfurtransferase	2.06186	1.04394	up	1.3256e-10	GO:0004792(thiosulfate sulfurtransferase activity)|GO:0005737(cytoplasm)|GO:0005739(mitochondrion)|GO:0005743(mitochondrial inner membrane)|GO:0016784(3-mercaptopyruvate sulfurtransferase activity)	00270:Cysteine and methionine metabolism|01100:Metabolic pathways|04122:Sulfur relay system	NM_138843	NM_138843	NM_138843	Rn.32263	231.463	112.259
A_44_P975437	claudin 4	2.05611	1.03992	up	7.2149e-13	GO:0003674(molecular_function)|GO:0005198(structural molecule activity)|GO:0005886(plasma membrane)|GO:0005923(tight junction)|GO:0007565(female pregnancy)|GO:0007623(circadian rhythm)|GO:0009925(basal plasma membrane)|GO:0016021(integral to membrane)|GO:0016324(apical plasma membrane)|GO:0016327(apicolateral plasma membrane)|GO:0016328(lateral plasma membrane)|GO:0032570(response to progesterone…	04514:Cell adhesion molecules (CAMs)|04530:Tight junction|04670:Leukocyte transendothelial migration|05160:Hepatitis C	NM_001012022	NM_001012022	NM_001012022	Rn.6830	290.763	141.414
A_64_P067525	enolase 1, (alpha)	2.05084	1.03622	up	1.2689e-32	GO:0000015(phosphopyruvate hydratase complex)|GO:0000287(magnesium ion binding)|GO:0004634(phosphopyruvate hydratase activity)|GO:0005737(cytoplasm)|GO:0005886(plasma membrane)|GO:0006096(glycolysis)|GO:0009615(response to virus)|GO:0030308(negative regulation of cell growth)|GO:0042803(protein homodimerization activity)|GO:0043005(neuron projection)|GO:0045892(negative regulation of transcriptio…	00010:Glycolysis / Gluconeogenesis|01100:Metabolic pathways|03018:RNA degradation	X02610		X02610	Rn.4236	802.923	391.509
A_64_P229432	peroxisome proliferator-activated receptor gamma	2.04463	1.03184	up	5.7123e-07	GO:0000122(negative regulation of transcription from RNA polymerase II promoter)|GO:0001012(RNA polymerase II regulatory region DNA binding)|GO:0001818(negative regulation of cytokine production)|GO:0001890(placenta development)|GO:0002674(negative regulation of acute inflammatory response)|GO:0003677(DNA binding)|GO:0003682(chromatin binding)|GO:0003700(sequence-specific DNA binding transcriptio…	03320:PPAR signaling pathway|04380:Osteoclast differentiation|05016:Huntington's disease|05200:Pathways in cancer|05216:Thyroid cancer	NM_001145367	NM_001145367	NM_001145367	Rn.23443	143.007	69.9428
A_44_P363597	RNA binding protein, autoantigenic (hnRNP-associated with lethal yellow homolog (mouse))	2.04151	1.02964	up	0.0011173	GO:0071013(catalytic step 2 spliceosome)		NM_001011958	NM_001011958	NM_001011958	Rn.162714	60.9545	29.8575
A_44_P248133	transgelin 2	2.04103	1.0293	up	3.0957e-25	GO:0005886(plasma membrane)|GO:0007517(muscle organ development)|GO:0031965(nuclear membrane)		NM_001013127	NM_001013127	NM_001013127	Rn.104497	618.455	303.011
A_44_P1000888	placenta-specific 9	2.03967	1.02834	up	0.0029593			NM_001108395	NM_001108395	NM_001108395	Rn.145159	50.7868	24.8995
A_64_P076322	claudin 8	2.0369	1.02637	up	0.0004528	GO:0005198(structural molecule activity)|GO:0005783(endoplasmic reticulum)|GO:0005886(plasma membrane)|GO:0005923(tight junction)|GO:0016021(integral to membrane)	04514:Cell adhesion molecules (CAMs)|04530:Tight junction|04670:Leukocyte transendothelial migration|05160:Hepatitis C	NM_001037774	NM_001037774	NM_001037774	Rn.79297	70.9473	34.8311
A_42_P604331	sparc/osteonectin, cwcv and kazal-like domains proteoglycan (testican) 2	2.03684	1.02633	up	2.0378e-08	GO:0005509(calcium ion binding)|GO:0005539(glycosaminoglycan binding)|GO:0005578(proteinaceous extracellular matrix)|GO:0007165(signal transduction)|GO:0010811(positive regulation of cell-substrate adhesion)|GO:0019800(peptide cross-linking via chondroitin 4-sulfate glycosaminoglycan)|GO:0030198(extracellular matrix organization)|GO:0050840(extracellular matrix binding)		NM_001108533		NM_001108533	Rn.15590	181.455	89.0864
A_44_P399414	kallikrein 1-related peptidase C7	2.03682	1.02632	up	0	GO:0004252(serine-type endopeptidase activity)|GO:0006508(proteolysis)		NM_012593	NM_012593	NM_012593	Rn.207160	8625.71	4234.9
A_43_P23237	single-minded homolog 2 (Drosophila)	2.03668	1.02622	up	7.8972e-11	GO:0000122(negative regulation of transcription from RNA polymerase II promoter)|GO:0003677(DNA binding)|GO:0003700(sequence-specific DNA binding transcription factor activity)|GO:0004871(signal transducer activity)|GO:0005634(nucleus)|GO:0005730(nucleolus)|GO:0006351(transcription, DNA-dependent)|GO:0009880(embryonic pattern specification)|GO:0030324(lung development)|GO:0045892(negative regulat…		NM_001107108	NM_001107108	NM_001107108	Rn.113883	243.937	119.772
A_64_P117425	similar to Cofilin-1 (Cofilin, non-muscle isoform)	2.03573	1.02554	up	4.8981e-25		04360:Axon guidance|04666:Fc gamma R-mediated phagocytosis|04810:Regulation of actin cytoskeleton	XM_001067293	XM_001067293	XM_001067293		616.848	303.011
A_43_P11804	pleiotrophin	2.03545	1.02535	up	8.1037e-11	GO:0001503(ossification)|GO:0005576(extracellular region)|GO:0005783(endoplasmic reticulum)|GO:0007612(learning)|GO:0008083(growth factor activity)|GO:0008201(heparin binding)|GO:0030282(bone mineralization)|GO:0051781(positive regulation of cell division)		NM_017066	NM_017066	NM_017066	Rn.1653	243.79	119.772
A_43_P22409	Mdm2, transformed 3T3 cell double minute 2, p53 binding protein (mouse) binding protein, 104kDa	2.0331	1.02368	up	0.025623	GO:0007089(traversing start control point of mitotic cell cycle)|GO:0008285(negative regulation of cell proliferation)		NM_001130717	NM_001130717	NM_001130717	Rn.34858	28.8525	14.1914
A_44_P271720	CD151 molecule (Raph blood group)	2.03267	1.02338	up	1.9508e-07	GO:0016021(integral to membrane)|GO:0016477(cell migration)|GO:0042098(T cell proliferation)		NM_022523	NM_022523	NM_022523	Rn.1465	156.814	77.1466
A_44_P881194	damage-regulated autophagy modulator	2.03104	1.02222	up	0.021131			NM_001173427	NM_001173427	NM_001173427	Rn.1826	30.8621	15.1952
A_64_P282296	ADAM metallopeptidase domain 22	2.03004	1.0215	up	0.01659	GO:0004222(metalloendopeptidase activity)|GO:0006508(proteolysis)|GO:0008344(adult locomotory behavior)|GO:0014037(Schwann cell differentiation)|GO:0022011(myelination in peripheral nervous system)		ENSRNOT00000068410	XM_002729276	XM_002729276	Rn.158744	33.3311	16.419
A_64_P117248	peptidylprolyl isomerase F	2.03004	1.0215	up	0.016632	GO:0000413(protein peptidyl-prolyl isomerization)|GO:0002931(response to ischemia)|GO:0003755(peptidyl-prolyl cis-trans isomerase activity)|GO:0005515(protein binding)|GO:0005739(mitochondrion)|GO:0005743(mitochondrial inner membrane)|GO:0005753(mitochondrial proton-transporting ATP synthase complex)|GO:0005759(mitochondrial matrix)|GO:0006457(protein folding)|GO:0008637(apoptotic mitochondrial c…	05145:Toxoplasmosis	NM_172243	NM_172243	NM_172243	Rn.2923	33.3311	16.419
A_44_P242958	tocopherol (alpha) transfer protein	2.03004	1.0215	up	0.01659	GO:0001890(placenta development)|GO:0001892(embryonic placenta development)|GO:0005215(transporter activity)|GO:0005770(late endosome)|GO:0005829(cytosol)|GO:0007584(response to nutrient)|GO:0008431(vitamin E binding)|GO:0009268(response to pH)|GO:0009636(response to toxin)|GO:0019842(vitamin binding)|GO:0032502(developmental process)|GO:0042360(vitamin E metabolic process)|GO:0090212(negative re…		NM_013048	NM_013048	NM_013048	Rn.228762	33.3311	16.419
A_44_P465329	mal, T-cell differentiation protein	2.02998	1.02147	up	8.3204e-11	GO:0005783(endoplasmic reticulum)|GO:0006886(intracellular protein transport)|GO:0006917(induction of apoptosis)|GO:0016021(integral to membrane)|GO:0019898(extrinsic to membrane)|GO:0019911(structural constituent of myelin sheath)|GO:0042552(myelination)|GO:0045121(membrane raft)		NM_012798	NM_012798	NM_012798	Rn.10174	245.173	120.776
A_44_P168713	cysteine-rich protein 2	2.02809	1.02012	up	2.2665e-12	GO:0005938(cell cortex)|GO:0008270(zinc ion binding)|GO:0008284(positive regulation of cell proliferation)|GO:0030097(hemopoiesis)|GO:0031012(extracellular matrix)|GO:0046872(metal ion binding)		NM_022501	NM_022501	NM_022501	Rn.4267	286.801	141.414
A_44_P607611	BCL2-associated athanogene 4	2.02061	1.01479	up	0.0055009	GO:0003674(molecular_function)|GO:0005634(nucleus)|GO:0005730(nucleolus)|GO:0005737(cytoplasm)|GO:0005829(cytosol)|GO:0005886(plasma membrane)|GO:0010763(positive regulation of fibroblast migration)|GO:0030838(positive regulation of actin filament polymerization)|GO:0033138(positive regulation of peptidyl-serine phosphorylation)|GO:0045785(positive regulation of cell adhesion)|GO:0051291(protein …		NM_001025130	NM_001025130	NM_001025130	Rn.163329	45.2723	22.4053
A_64_P095133	gap junction protein, beta 5	2.02052	1.01472	up	0.033202	GO:0005922(connexon complex)|GO:0007154(cell communication)|GO:0016021(integral to membrane)|GO:0060708(spongiotrophoblast differentiation)|GO:0060713(labyrinthine layer morphogenesis)		NM_019241	NM_019241	NM_019241	Rn.16074	26.6445	13.187
A_64_P134624	LIM domains containing 1	2.02052	1.01472	up	0.033202	GO:0000932(cytoplasmic mRNA processing body)|GO:0001666(response to hypoxia)|GO:0002076(osteoblast development)|GO:0003714(transcription corepressor activity)|GO:0005634(nucleus)|GO:0005737(cytoplasm)|GO:0005912(adherens junction)|GO:0005925(focal adhesion)|GO:0006351(transcription, DNA-dependent)|GO:0007010(cytoskeleton organization)|GO:0008270(zinc ion binding)|GO:0008360(regulation of cell sha…		NM_001112737	NM_001112737	NM_001112737	Rn.228776	26.6445	13.187
A_64_P090369	translocase of inner mitochondrial membrane 8A2	2.01996	1.01432	up	3.5105e-05	GO:0005739(mitochondrion)|GO:0005743(mitochondrial inner membrane)|GO:0042719(mitochondrial intermembrane space protein transporter complex)|GO:0045039(protein import into mitochondrial inner membrane)|GO:0046872(metal ion binding)		NM_001109429	NM_001109429	NM_001109429	Rn.131975	100.558	49.7824
A_44_P129749	cellular retinoic acid binding protein 2	2.01967	1.01412	up	2.1708e-05	GO:0001972(retinoic acid binding)|GO:0002138(retinoic acid biosynthetic process)|GO:0005215(transporter activity)|GO:0005634(nucleus)|GO:0005730(nucleolus)|GO:0005737(cytoplasm)|GO:0005783(endoplasmic reticulum)|GO:0005829(cytosol)|GO:0006869(lipid transport)|GO:0008289(lipid binding)|GO:0016918(retinal binding)|GO:0019841(retinol binding)|GO:0035115(embryonic forelimb morphogenesis)|GO:0042573(r…		NM_017244	NM_017244	NM_017244	Rn.11333	106.044	52.5059
A_44_P352055	ADAMTS-like 5	2.01752	1.01258	up	0.027535			FQ224249		FQ224249	Rn.13813	28.6314	14.1914
A_64_P041521	heparin-binding EGF-like growth factor	2.01752	1.01258	up	0.027535	GO:0005154(epidermal growth factor receptor binding)|GO:0005615(extracellular space)|GO:0005887(integral to plasma membrane)|GO:0007173(epidermal growth factor receptor signaling pathway)|GO:0007399(nervous system development)|GO:0008016(regulation of heart contraction)|GO:0008083(growth factor activity)|GO:0008201(heparin binding)|GO:0009986(cell surface)|GO:0016477(cell migration)|GO:0030307(po…	04012:ErbB signaling pathway|04912:GnRH signaling pathway	NM_012945	NM_012945	NM_012945	Rn.10148	28.6314	14.1914
A_44_P156895	sal-like 3 (Drosophila)	2.01752	1.01258	up	0.027535	GO:0003674(molecular_function)|GO:0003676(nucleic acid binding)|GO:0005575(cellular_component)|GO:0005622(intracellular)|GO:0008150(biological_process)|GO:0008270(zinc ion binding)|GO:0021891(olfactory bulb interneuron development)|GO:0035136(forelimb morphogenesis)|GO:0035137(hindlimb morphogenesis)|GO:0045879(negative regulation of smoothened signaling pathway)		NM_001108892	NM_001108892	NM_001108892	Rn.99341	28.6314	14.1914
A_43_P12029	regulator of G-protein signaling 5	2.01719	1.01235	up	0.0017511	GO:0005096(GTPase activator activity)|GO:0005737(cytoplasm)|GO:0005886(plasma membrane)|GO:0007165(signal transduction)|GO:0038032(termination of G-protein coupled receptor signaling pathway)|GO:0043547(positive regulation of GTPase activity)		NM_019341	NM_019341	NM_019341	Rn.1150	57.7549	28.6314
A_44_P170527	frizzled family receptor 1	2.01528	1.01098	up	4.4819e-70	GO:0001934(positive regulation of protein phosphorylation)|GO:0001944(vasculature development)|GO:0003149(membranous septum morphogenesis)|GO:0003150(muscular septum morphogenesis)|GO:0003151(outflow tract morphogenesis)|GO:0004930(G-protein coupled receptor activity)|GO:0005102(receptor binding)|GO:0005737(cytoplasm)|GO:0005886(plasma membrane)|GO:0007199(G-protein coupled receptor signaling pat…	04310:Wnt signaling pathway|04916:Melanogenesis|05200:Pathways in cancer|05217:Basal cell carcinoma	NM_021266	NM_021266	NM_021266	Rn.6575	1849.19	917.584
A_64_P112153	polymerase (RNA) II (DNA directed) polypeptide M	2.0119	1.00856	up	0.00021781	GO:0003899(DNA-directed RNA polymerase activity)|GO:0005635(nuclear envelope)|GO:0016591(DNA-directed RNA polymerase II, holoenzyme)|GO:0043025(neuronal cell body)|GO:0051685(maintenance of ER location)		NM_183402	NM_183402	NM_183402	Rn.144666	81.1075	40.3138
A_64_P054994	glycine amidinotransferase (L-arginine:glycine amidinotransferase)	2.00763	1.00549	up	2.4685e-22	GO:0005575(cellular_component)|GO:0005739(mitochondrion)|GO:0005743(mitochondrial inner membrane)|GO:0005758(mitochondrial intermembrane space)|GO:0006601(creatine biosynthetic process)|GO:0006979(response to oxidative stress)|GO:0007584(response to nutrient)|GO:0009790(embryo development)|GO:0010033(response to organic substance)|GO:0015067(amidinotransferase activity)|GO:0015068(glycine amidino…	00260:Glycine, serine and threonine metabolism|00330:Arginine and proline metabolism|01100:Metabolic pathways	NM_031031	NM_031031	NM_031031	Rn.17661	562.892	280.376
A_64_P056124	similar to Glyceraldehyde-3-phosphate dehydrogenase (GAPDH)	2.00336	1.00242	up	4.6465e-11			XR_146703	XR_146703	XR_146703	Rn.233425	259.363	129.464
A_44_P760998	family with sequence similarity 185, member A	2.00119	1.00086	up	0.046014	GO:0005737(cytoplasm)		NM_001128188	NM_001128188	NM_001128188	Rn.134510	23.8953	11.9405
A_64_P084323	transmembrane and coiled-coil domains 4	2.00119	1.00086	up	0.0461	GO:0016021(integral to membrane)		NM_001034949	NM_001034949	NM_001034949	Rn.162838	23.8953	11.9405
A_44_P214922	very low density lipoprotein receptor	2.00119	1.00086	up	0.046014	GO:0000122(negative regulation of transcription from RNA polymerase II promoter)|GO:0001666(response to hypoxia)|GO:0001948(glycoprotein binding)|GO:0005509(calcium ion binding)|GO:0005615(extracellular space)|GO:0005634(nucleus)|GO:0005905(coated pit)|GO:0006869(lipid transport)|GO:0006898(receptor-mediated endocytosis)|GO:0007166(cell surface receptor signaling pathway)|GO:0007507(heart develop…		NM_013155	NM_013155	NM_013155	Rn.9975	23.8953	11.9405
A_44_P974711	taste receptor, type 2, member 143	2.00047	1.00034	up	0.0049074	GO:0004930(G-protein coupled receptor activity)|GO:0016021(integral to membrane)|GO:0050909(sensory perception of taste)	04742:Taste transduction	NM_001025061	NM_001025061	NM_001025061	Rn.145844	47.537	23.7629
A_64_P156308	v-crk sarcoma virus CT10 oncogene homolog (avian)-like	2.00047	1.00034	up	0.0049074	GO:0001568(blood vessel development)|GO:0007389(pattern specification process)|GO:0007507(heart development)|GO:0009887(organ morphogenesis)|GO:0009952(anterior/posterior pattern specification)|GO:0048538(thymus development)|GO:0060017(parathyroid gland development)	04010:MAPK signaling pathway|04012:ErbB signaling pathway|04062:Chemokine signaling pathway|04510:Focal adhesion|04666:Fc gamma R-mediated phagocytosis|04722:Neurotrophin signaling pathway|04810:Regulation of actin cytoskeleton|04910:Insulin signaling pathway|05100:Bacterial invasion of epithelial cells|05200:Pathways in cancer|05211:Renal cell carcinoma|05220:Chronic myeloid leukemia	NM_001008284	NM_001008284	NM_001008284	Rn.35110	47.537	23.7629
A_64_P061740	transient receptor potential cation channel, subfamily V, member 1	2.00003	1.00002	up	1.5156e-17	GO:0001659(temperature homeostasis)|GO:0001660(fever generation)|GO:0001774(microglial cell activation)|GO:0002024(diet induced thermogenesis)|GO:0002790(peptide secretion)|GO:0004698(calcium-dependent protein kinase C activity)|GO:0005216(ion channel activity)|GO:0005227(calcium activated cation channel activity)|GO:0005261(cation channel activity)|GO:0005262(calcium channel activity)|GO:0005515…	04080:Neuroactive ligand-receptor interaction	NM_031982	NM_031982	NM_031982	Rn.3073	436.899	218.446
A_64_P079609	tumor protein D52-like 1	1.99023	0.992932	up	9.4187e-13	GO:0000086(G2/M transition of mitotic cell cycle)|GO:0005737(cytoplasm)|GO:0006309(apoptotic DNA fragmentation)|GO:0006917(induction of apoptosis)|GO:0006919(activation of cysteine-type endopeptidase activity involved in apoptotic process)|GO:0008656(cysteine-type endopeptidase activator activity involved in apoptotic process)|GO:0042802(identical protein binding)|GO:0042803(protein homodimerizat…		NM_001044295	NM_001044295	NM_001044295	Rn.24825	310.092	155.808
A_64_P130201	transient receptor potential cation channel, subfamily V, member 1	1.98919	0.992183	up	5.0896e-20	GO:0001659(temperature homeostasis)|GO:0001660(fever generation)|GO:0001774(microglial cell activation)|GO:0002024(diet induced thermogenesis)|GO:0002790(peptide secretion)|GO:0004698(calcium-dependent protein kinase C activity)|GO:0005216(ion channel activity)|GO:0005227(calcium activated cation channel activity)|GO:0005261(cation channel activity)|GO:0005262(calcium channel activity)|GO:0005515…	04080:Neuroactive ligand-receptor interaction	NM_031982	NM_031982	NM_031982	Rn.3073	511	256.888
A_44_P822041	similar to proteolipid protein 2	1.98773	0.991122	up	0.00023478			XM_001062327	XM_001062327	XM_001062327		82.5726	41.5411
A_44_P349309	G-rich RNA sequence binding factor 1	1.98768	0.991085	up	0.00051227	GO:0005739(mitochondrion)|GO:0009952(anterior/posterior pattern specification)|GO:0016331(morphogenesis of embryonic epithelium)		NM_001100890	NM_001100890	NM_001100890	Rn.66912	73.6695	37.0631
A_64_P153062	tetraspanin 9	1.98732	0.990823	up	0.012528	GO:0016021(integral to membrane)		NM_001107890	NM_001107890	NM_001107890	Rn.16430	38.0681	19.1555
A_44_P421887	ankyrin repeat domain 33B	1.98477	0.98897	up	0.016698			NM_001191565	NM_001191565	NM_001191565	Rn.205946	35.0522	17.6606
A_64_P075035	olfactory receptor 402	1.98477	0.98897	up	0.016742	GO:0004930(G-protein coupled receptor activity)|GO:0004984(olfactory receptor activity)|GO:0005886(plasma membrane)|GO:0007186(G-protein coupled receptor signaling pathway)|GO:0016021(integral to membrane)|GO:0050911(detection of chemical stimulus involved in sensory perception of smell)	04740:Olfactory transduction	NM_001001014	NM_001001014	NM_001001014	Rn.143036	35.0522	17.6606
A_44_P1016480	lipoprotein lipase	1.98317	0.987807	up	1.849e-17	GO:0004465(lipoprotein lipase activity)|GO:0004806(triglyceride lipase activity)|GO:0005102(receptor binding)|GO:0005615(extracellular space)|GO:0005886(plasma membrane)|GO:0006633(fatty acid biosynthetic process)|GO:0008201(heparin binding)|GO:0009986(cell surface)|GO:0010744(positive regulation of macrophage derived foam cell differentiation)|GO:0010886(positive regulation of cholesterol storag…	00561:Glycerolipid metabolism|03320:PPAR signaling pathway|05010:Alzheimer's disease	NM_012598	NM_012598	NM_012598	Rn.3834	443.639	223.702
A_64_P025578	mab-21-like 1 (C. elegans)	1.98059	0.985928	up	0.027022	GO:0005634(nucleus)|GO:0008284(positive regulation of cell proliferation)|GO:0043010(camera-type eye development)|GO:0048568(embryonic organ development)		NM_001109497	NM_001109497	NM_001109497	Rn.198592	30.0954	15.1952
A_44_P1007105	phosphatidic acid phosphatase type 2B	1.97968	0.985264	up	1.0526e-11	GO:0001568(blood vessel development)|GO:0001702(gastrulation with mouth forming second)|GO:0001933(negative regulation of protein phosphorylation)|GO:0005178(integrin binding)|GO:0005789(endoplasmic reticulum membrane)|GO:0006644(phospholipid metabolic process)|GO:0007155(cell adhesion)|GO:0008195(phosphatidate phosphatase activity)|GO:0016020(membrane)|GO:0016021(integral to membrane)|GO:0016311…	00561:Glycerolipid metabolism|00564:Glycerophospholipid metabolism|00565:Ether lipid metabolism|00600:Sphingolipid metabolism|01100:Metabolic pathways|04666:Fc gamma R-mediated phagocytosis|04975:Fat digestion and absorption	NM_138905	NM_138905	NM_138905	Rn.12038	284.854	143.889
A_44_P253073	asporin	1.97574	0.982393	up	0.0074969	GO:0005509(calcium ion binding)|GO:0005578(proteinaceous extracellular matrix)|GO:0015288(porin activity)|GO:0030282(bone mineralization)|GO:0030512(negative regulation of transforming growth factor beta receptor signaling pathway)|GO:0031012(extracellular matrix)|GO:0046930(pore complex)|GO:0070171(negative regulation of tooth mineralization)		NM_001014008	NM_001014008	NM_001014008	Rn.160633	44.267	22.4053
A_64_P095972	v-ets erythroblastosis virus E26 oncogene homolog (avian)	1.972	0.979662	up	0.00088976	GO:0030529(ribonucleoprotein complex)		NM_133397	NM_133397	NM_133397	Rn.47987	68.687	34.8311
A_44_P652131	mediator complex subunit 22	1.96881	0.977324	up	0.022828	GO:0001104(RNA polymerase II transcription cofactor activity)|GO:0016592(mediator complex)		NM_001077679	NM_001077679	NM_001077679	Rn.202721	32.3259	16.419
A_44_P236068	UDP glucuronosyltransferase 2 family, polypeptide B15	1.96605	0.975303	up	4.2492e-51	GO:0005789(endoplasmic reticulum membrane)|GO:0015020(glucuronosyltransferase activity)|GO:0016021(integral to membrane)|GO:0016758(transferase activity, transferring hexosyl groups)|GO:0019439(aromatic compound catabolic process)|GO:0042493(response to drug)|GO:0043231(intracellular membrane-bounded organelle)	00040:Pentose and glucuronate interconversions|00053:Ascorbate and aldarate metabolism|00140:Steroid hormone biosynthesis|00500:Starch and sucrose metabolism|00514:Other types of O-glycan biosynthesis|00830:Retinol metabolism|00860:Porphyrin and chlorophyll metabolism|00980:Metabolism of xenobiotics by cytochrome P450|00982:Drug metabolism - cytochrome P450|00983:Drug metabolism - other enzymes|0…	NM_001004271	NM_001004271	NM_001004271	Rn.3686	1415.18	719.805
A_42_P803673	WDNM1 homolog	1.96493	0.974477	up	0.029074	GO:0003674(molecular_function)|GO:0005575(cellular_component)|GO:0005615(extracellular space)|GO:0008150(biological_process)|GO:0010577(metalloenzyme activator activity)|GO:0030414(peptidase inhibitor activity)|GO:0032496(response to lipopolysaccharide)|GO:0034612(response to tumor necrosis factor)|GO:0043085(positive regulation of catalytic activity)|GO:0050872(white fat cell differentiation)		NM_001003706	NM_001003706	NM_001003706	Rn.41321	29.8575	15.1952
A_44_P428997	zinc finger, C2HC-type containing 1A	1.96493	0.974477	up	0.029074			NM_001107661	NM_001107661	NM_001107661	Rn.8041	29.8575	15.1952
A_44_P245916	choline/ethanolamine phosphotransferase 1	1.96349	0.973421	up	0.0034411	GO:0004142(diacylglycerol cholinephosphotransferase activity)|GO:0004307(ethanolaminephosphotransferase activity)|GO:0005789(endoplasmic reticulum membrane)|GO:0006646(phosphatidylethanolamine biosynthetic process)|GO:0006656(phosphatidylcholine biosynthetic process)|GO:0008654(phospholipid biosynthetic process)|GO:0016020(membrane)|GO:0016021(integral to membrane)|GO:0016780(phosphotransferase a…	00564:Glycerophospholipid metabolism|00565:Ether lipid metabolism|01100:Metabolic pathways	NM_001007699	NM_001007699	NM_001007699	Rn.2636	53.736	27.3676
A_44_P488956	MARVEL domain containing 1	1.95878	0.969956	up	0.019317			NM_001107590	NM_001107590	NM_001107590	Rn.1215	34.5933	17.6606
A_64_P014722	similar to heat shock protein 8	1.95714	0.968746	up	4.0834e-14			XR_146445	XR_146445	XR_146445		361.849	184.887
A_42_P784063	keratin 8	1.95712	0.96873	up	0.00015503	GO:0005198(structural molecule activity)|GO:0005515(protein binding)|GO:0005654(nucleoplasm)|GO:0005737(cytoplasm)|GO:0005882(intermediate filament)|GO:0006915(apoptotic process)|GO:0016010(dystrophin-associated glycoprotein complex)|GO:0016363(nuclear matrix)|GO:0030018(Z disc)|GO:0032403(protein complex binding)|GO:0033209(tumor necrosis factor-mediated signaling pathway)|GO:0042383(sarcolemma)…		NM_199370	NM_199370	NM_199370	Rn.11083	90.5701	46.2773
A_44_P1032771	FXYD domain-containing ion transport regulator 4	1.95521	0.967322	up	0	GO:0005267(potassium channel activity)|GO:0005515(protein binding)|GO:0016021(integral to membrane)|GO:0051117(ATPase binding)|GO:0071805(potassium ion transmembrane transport)	04960:Aldosterone-regulated sodium reabsorption	NM_022388	NM_022388	NM_022388	Rn.105	3294.02	1684.74
A_42_P714311	chemokine (C-C motif) ligand 3	1.95372	0.966226	up	0.00024293	GO:0000165(MAPK cascade)|GO:0001649(osteoblast differentiation)|GO:0001775(cell activation)|GO:0002548(monocyte chemotaxis)|GO:0004672(protein kinase activity)|GO:0004698(calcium-dependent protein kinase C activity)|GO:0005576(extracellular region)|GO:0005615(extracellular space)|GO:0005622(intracellular)|GO:0005737(cytoplasm)|GO:0005829(cytosol)|GO:0006468(protein phosphorylation)|GO:0006816(cal…	04060:Cytokine-cytokine receptor interaction|04062:Chemokine signaling pathway|04620:Toll-like receptor signaling pathway|05142:Chagas disease (American trypanosomiasis)|05323:Rheumatoid arthritis	NM_013025	NM_013025	NM_013025	Rn.10139	85.5883	43.8078
A_64_P117173	WAP four-disulfide core domain 10	1.95322	0.965858	up	8.6998e-31	GO:0005576(extracellular region)|GO:0030414(peptidase inhibitor activity)		NM_001109461	NM_001109461	NM_001109461	Rn.106551	847.011	433.648
A_44_P548949	hypothetical protein LOC683753	1.95312	0.965779	up	0.010395			XM_001067334	XM_001067334	XM_001067334	Rn.32441	41.7984	21.4008
A_44_P229887	acyl-CoA binding domain containing 4	1.95184	0.964834	up	0.0020234	GO:0000062(fatty-acyl-CoA binding)|GO:0008289(lipid binding)		NM_001012013	NM_001012013	NM_001012013	Rn.18284	60.7031	31.1005
A_44_P109455	glutathione S-transferase mu 2	1.94916	0.96285	up	1.7332e-08	GO:0004364(glutathione transferase activity)|GO:0005102(receptor binding)|GO:0005737(cytoplasm)|GO:0005886(plasma membrane)|GO:0006749(glutathione metabolic process)|GO:0006805(xenobiotic metabolic process)|GO:0007568(aging)|GO:0007608(sensory perception of smell)|GO:0008152(metabolic process)|GO:0010880(regulation of release of sequestered calcium ion into cytosol by sarcoplasmic reticulum)|GO:0…	00480:Glutathione metabolism|00980:Metabolism of xenobiotics by cytochrome P450|00982:Drug metabolism - cytochrome P450	NM_177426	NM_177426	NM_177426	Rn.625	203.266	104.284
A_44_P1006261	non-metastatic cells 4, protein expressed in	1.94806	0.962037	up	1.1612e-47	GO:0003735(structural constituent of ribosome)|GO:0004550(nucleoside diphosphate kinase activity)|GO:0005524(ATP binding)|GO:0005739(mitochondrion)|GO:0005840(ribosome)|GO:0006183(GTP biosynthetic process)|GO:0006228(UTP biosynthetic process)|GO:0006241(CTP biosynthetic process)|GO:0006412(translation)|GO:0016491(oxidoreductase activity)|GO:0032403(protein complex binding)	00230:Purine metabolism|00240:Pyrimidine metabolism|01100:Metabolic pathways	NM_001109478	NM_001109478	NM_001109478	Rn.145946	1346.32	691.11
A_64_P018263	glucagon-like peptide 1 receptor	1.94746	0.961593	up	0.0071933	GO:0001653(peptide receptor activity)|GO:0004930(G-protein coupled receptor activity)|GO:0004967(glucagon receptor activity)|GO:0005886(plasma membrane)|GO:0005887(integral to plasma membrane)|GO:0006950(response to stress)|GO:0007189(adenylate cyclase-activating G-protein coupled receptor signaling pathway)|GO:0007204(elevation of cytosolic calcium ion concentration)|GO:0007218(neuropeptide sign…	04080:Neuroactive ligand-receptor interaction	NM_012728	NM_012728	NM_012728	Rn.11408	46.2773	23.7629
A_44_P417190	ribonuclease P 40 subunit (human)	1.94746	0.961593	up	0.0071933	GO:0004526(ribonuclease P activity)|GO:0005730(nucleolus)|GO:0008033(tRNA processing)	03008:Ribosome biogenesis in eukaryotes|03013:RNA transport	NM_001013055	NM_001013055	NM_001013055	Rn.23660	46.2773	23.7629
A_64_P112797	olfactory receptor 1347	1.94437	0.959306	up	0.045942	GO:0004984(olfactory receptor activity)|GO:0007186(G-protein coupled receptor signaling pathway)|GO:0016021(integral to membrane)|GO:0050911(detection of chemical stimulus involved in sensory perception of smell)	04740:Olfactory transduction	NM_001001121	NM_001001121	NM_001001121	Rn.109887	25.6404	13.187
A_64_P048245	solute carrier family 35, member G2	1.94437	0.959306	up	0.045942	GO:0003674(molecular_function)|GO:0005575(cellular_component)|GO:0005794(Golgi apparatus)|GO:0008150(biological_process)|GO:0016021(integral to membrane)		NM_001012126	NM_001012126	NM_001012126	Rn.51858	25.6404	13.187
A_44_P105634	thioesterase superfamily member 6	1.94437	0.959306	up	0.045942	GO:0003674(molecular_function)|GO:0005575(cellular_component)|GO:0005576(extracellular region)|GO:0008150(biological_process)		NM_001007658	NM_001007658	NM_001007658	Rn.98281	25.6404	13.187
A_44_P141594	SIN3 homolog B, transcription regulator (yeast)	1.94366	0.958779	up	7.105e-61	GO:0003674(molecular_function)|GO:0005575(cellular_component)|GO:0008150(biological_process)		NM_001115038	NM_001115038	NM_001115038	Rn.216472	1743.83	897.185
A_44_P560432	hypothetical LOC366365	1.94133	0.957046	up	0.0008425			XR_145979	XR_145979	XR_145979	Rn.233088	71.9517	37.0631
A_44_P541461	aminolevulinate, delta-, synthase 2	1.94101	0.956809	up	1.3978e-07	GO:0001666(response to hypoxia)|GO:0003870(5-aminolevulinate synthase activity)|GO:0005739(mitochondrion)|GO:0005743(mitochondrial inner membrane)|GO:0005759(mitochondrial matrix)|GO:0006782(protoporphyrinogen IX biosynthetic process)|GO:0006783(heme biosynthetic process)|GO:0006879(cellular iron ion homeostasis)|GO:0007565(female pregnancy)|GO:0007595(lactation)|GO:0010288(response to lead ion)|…	00260:Glycine, serine and threonine metabolism|00860:Porphyrin and chlorophyll metabolism|01100:Metabolic pathways	NM_013197	NM_013197	NM_013197	Rn.32517	179.214	92.33
A_44_P482595	F11 receptor	1.93977	0.955888	up	2.4446e-15	GO:0005515(protein binding)|GO:0005886(plasma membrane)|GO:0005923(tight junction)|GO:0007155(cell adhesion)|GO:0016021(integral to membrane)|GO:0019048(virus-host interaction)|GO:0030855(epithelial cell differentiation)	04514:Cell adhesion molecules (CAMs)|04530:Tight junction|04670:Leukocyte transendothelial migration	NM_053796	NM_053796	NM_053796	Rn.107273	405.384	208.985
A_44_P562972	apolipoprotein B receptor	1.93941	0.955615	up	0.026604	GO:0006641(triglyceride metabolic process)|GO:0006869(lipid transport)|GO:0030229(very-low-density lipoprotein particle receptor activity)		NM_001109154	NM_001109154	NM_001109154	Rn.107719	31.8431	16.419
A_44_P896107	coiled-coil domain containing 117	1.93941	0.955615	up	0.026604			NM_001017502	NM_001017502	NM_001017502	Rn.20126	31.8431	16.419
A_64_P027323	olfactory receptor 1605	1.93941	0.955615	up	0.026604	GO:0004930(G-protein coupled receptor activity)|GO:0004984(olfactory receptor activity)|GO:0005886(plasma membrane)|GO:0007186(G-protein coupled receptor signaling pathway)|GO:0016021(integral to membrane)|GO:0050911(detection of chemical stimulus involved in sensory perception of smell)	04740:Olfactory transduction	NM_001000088	NM_001000088	NM_001000088	Rn.142463	31.8431	16.419
A_64_P002695	heterogeneous nuclear ribonucleoprotein A2/B1	1.9383	0.954794	up	9.7798e-20	GO:0000166(nucleotide binding)|GO:0003723(RNA binding)|GO:0005634(nucleus)|GO:0005654(nucleoplasm)|GO:0005681(spliceosomal complex)|GO:0005730(nucleolus)|GO:0005737(cytoplasm)|GO:0006397(mRNA processing)|GO:0008380(RNA splicing)|GO:0030529(ribonucleoprotein complex)|GO:0043047(single-stranded telomeric DNA binding)|GO:0048025(negative regulation of nuclear mRNA splicing, via spliceosome)|GO:00506…		NM_001104613	NM_001104613	NM_001104613	Rn.231911	536.091	276.577
A_44_P990376	glycoprotein (transmembrane) nmb	1.93727	0.954024	up	0.0019709	GO:0001649(osteoblast differentiation)|GO:0005178(integrin binding)|GO:0005887(integral to plasma membrane)|GO:0007155(cell adhesion)|GO:0008201(heparin binding)|GO:0016023(cytoplasmic membrane-bounded vesicle)|GO:0030282(bone mineralization)|GO:0042470(melanosome)		NM_133298	NM_133298	NM_133298	Rn.13778	62.1964	32.1052
A_64_P138919	elastin	1.93458	0.952024	up	1.5409e-05	GO:0001974(blood vessel remodeling)|GO:0005201(extracellular matrix structural constituent)|GO:0005576(extracellular region)|GO:0005578(proteinaceous extracellular matrix)|GO:0005739(mitochondrion)|GO:0007519(skeletal muscle tissue development)|GO:0030023(extracellular matrix constituent conferring elasticity)|GO:0030198(extracellular matrix organization)|GO:0030833(regulation of actin filament p…	04974:Protein digestion and absorption	NM_012722	NM_012722	NM_012722	Rn.54384	121.78	62.9491
A_43_P11616	activating transcription factor 3	1.93344	0.95117	up	9.1447e-06	GO:0001709(cell fate determination)|GO:0003677(DNA binding)|GO:0003700(sequence-specific DNA binding transcription factor activity)|GO:0005634(nucleus)|GO:0005730(nucleolus)|GO:0006094(gluconeogenesis)|GO:0006351(transcription, DNA-dependent)|GO:0006950(response to stress)|GO:0008284(positive regulation of cell proliferation)|GO:0035914(skeletal muscle cell differentiation)|GO:0042802(identical p…		NM_012912	NM_012912	NM_012912	Rn.9664	128.46	66.4411
A_64_P084483	IMP1 inner mitochondrial membrane peptidase-like (S. cerevisiae)	1.92924	0.948035	up	2.502e-09	GO:0003674(molecular_function)|GO:0005575(cellular_component)|GO:0005739(mitochondrion)|GO:0006508(proteolysis)|GO:0008150(biological_process)|GO:0008236(serine-type peptidase activity)|GO:0016020(membrane)	03060:Protein export	XM_001076990	XM_001076990	XM_001076990	Rn.200786	233.007	120.776
A_64_P148508	proline rich 7 (synaptic)	1.92846	0.947452	up	0.041236	GO:0005886(plasma membrane)|GO:0016021(integral to membrane)|GO:0030054(cell junction)|GO:0045211(postsynaptic membrane)		NM_001109116	NM_001109116	NM_001109116	Rn.162185	27.3676	14.1914
A_64_P054271	regulator of G protein signaling 9 binding protein	1.92846	0.947452	up	0.041152	GO:0003674(molecular_function)|GO:0005575(cellular_component)|GO:0008150(biological_process)|GO:0050908(detection of light stimulus involved in visual perception)		NM_001109142	NM_001109142	NM_001109142	Rn.218592	27.3676	14.1914
A_43_P11040	tubulin polymerization-promoting protein family member 3	1.92506	0.944901	up	0.00023828	GO:0001578(microtubule bundle formation)|GO:0005737(cytoplasm)|GO:0005874(microtubule)|GO:0015631(tubulin binding)		NM_001009639	NM_001009639	NM_001009639	Rn.196026	89.0864	46.2773
A_44_P390700	four and a half LIM domains 2	1.92477	0.94469	up	5.5321e-05	GO:0000122(negative regulation of transcription from RNA polymerase II promoter)|GO:0001649(osteoblast differentiation)|GO:0005515(protein binding)|GO:0005634(nucleus)|GO:0005925(focal adhesion)|GO:0006351(transcription, DNA-dependent)|GO:0006357(regulation of transcription from RNA polymerase II promoter)|GO:0008134(transcription factor binding)|GO:0008270(zinc ion binding)|GO:0009725(response t…	04380:Osteoclast differentiation	NM_031677	NM_031677	NM_031677	Rn.3849	107.298	55.7458
A_43_P12698	lectin, galactoside-binding, soluble, 3	1.92276	0.94318	up	8.5894e-57	GO:0001501(skeletal system development)|GO:0005578(proteinaceous extracellular matrix)|GO:0005634(nucleus)|GO:0005681(spliceosomal complex)|GO:0005737(cytoplasm)|GO:0005743(mitochondrial inner membrane)|GO:0005886(plasma membrane)|GO:0006397(mRNA processing)|GO:0008380(RNA splicing)|GO:0019863(IgE binding)|GO:0030154(cell differentiation)|GO:0030198(extracellular matrix organization)|GO:0030246(c…		NM_031832	NM_031832	NM_031832	Rn.764	1668.91	867.976
A_44_P198716	plastin 3	1.92151	0.942243	up	0.0014851	GO:0003779(actin binding)|GO:0005509(calcium ion binding)|GO:0005737(cytoplasm)|GO:0032420(stereocilium)|GO:0042491(auditory receptor cell differentiation)		NM_031084	NM_031084	NM_031084	Rn.32103	66.9283	34.8311
A_64_P046268	cytokine inducible SH2-containing protein	1.92024	0.941286	up	2.2956e-06	GO:0005622(intracellular)|GO:0005886(plasma membrane)|GO:0007205(protein kinase C-activating G-protein coupled receptor signaling pathway)|GO:0009968(negative regulation of signal transduction)|GO:0016567(protein ubiquitination)|GO:0019221(cytokine-mediated signaling pathway)|GO:0035556(intracellular signal transduction)|GO:0040008(regulation of growth)	04630:Jak-STAT signaling pathway	NM_031804	NM_031804	NM_031804	Rn.14523	148.14	77.1466
A_44_P365436	myosin, light chain 9, regulatory	1.91077	0.934151	up	9.651e-16	GO:0001725(stress fiber)|GO:0005509(calcium ion binding)|GO:0016460(myosin II complex)|GO:0030018(Z disc)	04270:Vascular smooth muscle contraction|04510:Focal adhesion|04530:Tight junction|04670:Leukocyte transendothelial migration|04810:Regulation of actin cytoskeleton	NM_001100885	NM_001100885	NM_001100885	Rn.6870	433.648	226.95
A_64_P051896	dynamin 3	1.90915	0.932932	up	0.007903	GO:0003924(GTPase activity)|GO:0005515(protein binding)|GO:0005525(GTP binding)|GO:0005543(phospholipid binding)|GO:0005739(mitochondrion)|GO:0005794(Golgi apparatus)|GO:0005829(cytosol)|GO:0005874(microtubule)|GO:0005886(plasma membrane)|GO:0006184(GTP catabolic process)|GO:0006897(endocytosis)|GO:0007416(synapse assembly)|GO:0014069(postsynaptic density)|GO:0016023(cytoplasmic membrane-bounded …	04144:Endocytosis|04666:Fc gamma R-mediated phagocytosis|05100:Bacterial invasion of epithelial cells	NM_138538	NM_138538	NM_138538	Rn.11191	47.537	24.8995
A_44_P778966	family with sequence similarity 221, member A	1.90516	0.929916	up	0.0097005			NM_001025771	NM_001025771	NM_001025771	Rn.161839	45.2723	23.7629
A_64_P029278	mannosidase, alpha, class 1C, member 1	1.90516	0.929916	up	0.0097313	GO:0004571(mannosyl-oligosaccharide 1,2-alpha-mannosidase activity)|GO:0005509(calcium ion binding)|GO:0016020(membrane)	00510:N-Glycan biosynthesis|01100:Metabolic pathways|04141:Protein processing in endoplasmic reticulum	NM_001108687	NM_001108687	NM_001108687	Rn.29300	45.2723	23.7629
A_44_P544340	nucleic acid binding protein 2	1.90325	0.928464	up	6.6627e-05	GO:0000724(double-strand break repair via homologous recombination)|GO:0003697(single-stranded DNA binding)|GO:0005634(nucleus)|GO:0005730(nucleolus)|GO:0006281(DNA repair)|GO:0006974(response to DNA damage stimulus)|GO:0010212(response to ionizing radiation)|GO:0031576(G2/M transition checkpoint)|GO:0070876(SOSS complex)		NM_001034939	NM_001034939	NM_001034939	Rn.23934	108.01	56.7504
A_44_P450758	queuine tRNA-ribosyltransferase 1	1.90224	0.927699	up	0.0010963	GO:0005634(nucleus)|GO:0005737(cytoplasm)|GO:0005739(mitochondrion)|GO:0008479(queuine tRNA-ribosyltransferase activity)|GO:0008616(queuosine biosynthetic process)|GO:0046872(metal ion binding)		NM_022250	NM_022250	NM_022250	Rn.53858	72.4146	38.0681
A_64_P003059	RAB17, member RAS oncogene family	1.89458	0.921879	up	1.6133e-07	GO:0005525(GTP binding)|GO:0005622(intracellular)|GO:0007264(small GTPase mediated signal transduction)|GO:0015031(protein transport)|GO:0019003(GDP binding)		NM_001109363	NM_001109363	NM_001109363	Rn.24214	188.612	99.5535
A_44_P268540	secretory carrier membrane protein 5	1.89418	0.921571	up	0.033357	GO:0000139(Golgi membrane)|GO:0005886(plasma membrane)|GO:0006887(exocytosis)|GO:0008021(synaptic vesicle)|GO:0015031(protein transport)|GO:0016021(integral to membrane)|GO:0030054(cell junction)|GO:0030672(synaptic vesicle membrane)|GO:0031201(SNARE complex)|GO:0032588(trans-Golgi network membrane)|GO:0034976(response to endoplasmic reticulum stress)|GO:0045806(negative regulation of endocytosis…		NM_031726	NM_031726	NM_031726	Rn.24420	31.1005	16.419
A_64_P131965	paralemmin	1.89413	0.921533	up	0.015137	GO:0005737(cytoplasm)|GO:0005886(plasma membrane)|GO:0007010(cytoskeleton organization)|GO:0007194(negative regulation of adenylate cyclase activity)|GO:0008104(protein localization)|GO:0008360(regulation of cell shape)|GO:0009898(internal side of plasma membrane)|GO:0016020(membrane)|GO:0016323(basolateral plasma membrane)|GO:0016327(apicolateral plasma membrane)|GO:0030175(filopodium)|GO:003042…		NM_130829	NM_130829	NM_130829	Rn.198776	40.5359	21.4008
A_42_P622681	protein kinase, cAMP dependent regulatory, type II beta	1.89343	0.921001	up	1.1514e-05	GO:0005737(cytoplasm)|GO:0005743(mitochondrial inner membrane)|GO:0005813(centrosome)|GO:0005886(plasma membrane)|GO:0005952(cAMP-dependent protein kinase complex)|GO:0006631(fatty acid metabolic process)|GO:0007165(signal transduction)|GO:0007612(learning)|GO:0008603(cAMP-dependent protein kinase regulator activity)|GO:0016301(kinase activity)|GO:0019904(protein domain specific binding)|GO:00305…	04210:Apoptosis|04910:Insulin signaling pathway	NM_001030020	NM_001030020	NM_001030020	Rn.4075	132.432	69.9428
A_44_P378631	2,4-dienoyl CoA reductase 2, peroxisomal	1.89304	0.920706	up	1.1191e-28	GO:0000166(nucleotide binding)|GO:0003735(structural constituent of ribosome)|GO:0004550(nucleoside diphosphate kinase activity)|GO:0005102(receptor binding)|GO:0005524(ATP binding)|GO:0005777(peroxisome)|GO:0005778(peroxisomal membrane)|GO:0005840(ribosome)|GO:0006183(GTP biosynthetic process)|GO:0006228(UTP biosynthetic process)|GO:0006241(CTP biosynthetic process)|GO:0006412(translation)|GO:00…	04146:Peroxisome	NM_171996	NM_171996	NM_171996	Rn.144598	849.233	448.607
A_44_P289922	Cd48 molecule	1.8907	0.918921	up	8.0544e-05	GO:0003823(antigen binding)|GO:0004872(receptor activity)|GO:0005886(plasma membrane)|GO:0007165(signal transduction)|GO:0009897(external side of plasma membrane)|GO:0016021(integral to membrane)|GO:0042110(T cell activation)|GO:0043234(protein complex)|GO:0043499(eukaryotic cell surface binding)|GO:0045121(membrane raft)|GO:0045576(mast cell activation)|GO:0046658(anchored to plasma membrane)	04650:Natural killer cell mediated cytotoxicity	NM_139103	NM_139103	NM_139103	Rn.3705	107.298	56.7504
A_44_P107949	DnaJ (Hsp40) homolog, subfamily C, member 11	1.88829	0.917077	up	0.019048	GO:0005739(mitochondrion)|GO:0005743(mitochondrial inner membrane)|GO:0006457(protein folding)|GO:0031072(heat shock protein binding)|GO:0051082(unfolded protein binding)		NM_001108694	NM_001108694	NM_001108694	Rn.66161	38.0681	20.1601
A_44_P175041	nuclear receptor subfamily 1, group D, member 1	1.88829	0.917077	up	0.0191	GO:0000122(negative regulation of transcription from RNA polymerase II promoter)|GO:0000790(nuclear chromatin)|GO:0003677(DNA binding)|GO:0003700(sequence-specific DNA binding transcription factor activity)|GO:0003707(steroid hormone receptor activity)|GO:0005634(nucleus)|GO:0006351(transcription, DNA-dependent)|GO:0006355(regulation of transcription, DNA-dependent)|GO:0007623(circadian rhythm)|G…	04710:Circadian rhythm - mammal	NM_145775	NM_145775	NM_145775	Rn.29848	38.0681	20.1601
A_43_P16469	charged multivesicular body protein 1A	1.88731	0.916334	up	0.028351	GO:0000794(condensed nuclear chromosome)|GO:0005769(early endosome)|GO:0005815(microtubule organizing center)|GO:0007076(mitotic chromosome condensation)|GO:0012505(endomembrane system)|GO:0015031(protein transport)|GO:0016192(vesicle-mediated transport)|GO:0016363(nuclear matrix)|GO:0016458(gene silencing)|GO:0019904(protein domain specific binding)|GO:0045014(negative regulation of transcriptio…	04144:Endocytosis	NM_001083313	NM_001083313	NM_001083313	Rn.6239	33.3311	17.6606
A_64_P030432	RGD1559600	1.88731	0.916334	up	0.028351			NM_001109153	NM_001109153	NM_001109153	Rn.229375	33.3311	17.6606
A_64_P016810	myosin IF	1.88694	0.916047	up	0.0052822	GO:0002446(neutrophil mediated immunity)|GO:0003774(motor activity)|GO:0005524(ATP binding)|GO:0007162(negative regulation of cell adhesion)|GO:0016459(myosin complex)|GO:0030335(positive regulation of cell migration)|GO:0030864(cortical actin cytoskeleton)|GO:0031941(filamentous actin)|GO:0032956(regulation of actin cytoskeleton organization)|GO:0043312(neutrophil degranulation)|GO:0045088(regul…		NM_001108076	NM_001108076	NM_001108076	Rn.198774	54.0256	28.6314
A_44_P400520	nuclear transcription factor-Y gamma	1.88548	0.914929	up	0.00046084	GO:0003677(DNA binding)|GO:0003700(sequence-specific DNA binding transcription factor activity)|GO:0005634(nucleus)|GO:0006351(transcription, DNA-dependent)|GO:0006355(regulation of transcription, DNA-dependent)|GO:0016602(CCAAT-binding factor complex)|GO:0043565(sequence-specific DNA binding)|GO:0045893(positive regulation of transcription, DNA-dependent)|GO:0046982(protein heterodimerization ac…	04612:Antigen processing and presentation	NM_012866	NM_012866	NM_012866	Rn.1457	85.3598	45.2723
A_64_P154537	stearoyl-CoA desaturase (delta-9-desaturase)	1.88508	0.914629	up	0.0017801	GO:0004768(stearoyl-CoA 9-desaturase activity)|GO:0005506(iron ion binding)|GO:0005783(endoplasmic reticulum)|GO:0005789(endoplasmic reticulum membrane)|GO:0006633(fatty acid biosynthetic process)|GO:0016021(integral to membrane)|GO:0042552(myelination)		ENSRNOT00000018090	XM_001056911	XM_001056911		67.972	36.0578
A_43_P18817	intraflagellar transport 52 homolog (Chlamydomonas)	1.88424	0.913982	up	0.042685	GO:0001841(neural tube formation)|GO:0001947(heart looping)|GO:0007224(smoothened signaling pathway)|GO:0007368(determination of left/right symmetry)|GO:0009953(dorsal/ventral pattern formation)|GO:0032391(photoreceptor connecting cilium)|GO:0042733(embryonic digit morphogenesis)|GO:0044292(dendrite terminus)|GO:0045862(positive regulation of proteolysis)		NM_001177685	NM_001177685	NM_001177685	Rn.36626	28.6314	15.1952
A_42_P648200	PAK1 interacting protein 1	1.88424	0.913982	up	0.042685	GO:0005634(nucleus)|GO:0005730(nucleolus)|GO:0005886(plasma membrane)		NM_001037356	NM_001037356	NM_001037356	Rn.115052	28.6314	15.1952
A_44_P295118	family with sequence similarity 53, member A	1.88375	0.913606	up	0.01621			NM_001107228	NM_001107228	NM_001107228	Rn.19744	40.3138	21.4008
A_43_P12769	insulin-like growth factor binding protein, acid labile subunit	1.88306	0.91308	up	0.0081836	GO:0005520(insulin-like growth factor binding)|GO:0005634(nucleus)|GO:0005730(nucleolus)|GO:0007155(cell adhesion)|GO:0007165(signal transduction)|GO:0008022(protein C-terminus binding)|GO:0042567(insulin-like growth factor ternary complex)|GO:0043231(intracellular membrane-bounded organelle)		NM_053329	NM_053329	NM_053329	Rn.7327	48.7778	25.9034
A_64_P028568	ARP5 actin-related protein 5 homolog (yeast)	1.88237	0.912553	up	0.023114	GO:0005524(ATP binding)|GO:0005634(nucleus)|GO:0005737(cytoplasm)|GO:0006302(double-strand break repair)|GO:0031011(Ino80 complex)|GO:0070914(UV-damage excision repair)		NM_001108600	NM_001108600	NM_001108600	Rn.51809	36.0578	19.1555
A_44_P196217	G protein-coupled receptor 37	1.88237	0.912553	up	0.023114	GO:0004930(G-protein coupled receptor activity)|GO:0005789(endoplasmic reticulum membrane)|GO:0005886(plasma membrane)|GO:0016021(integral to membrane)	05012:Parkinson's disease	NM_057201	NM_057201	NM_057201	Rn.28035	36.0578	19.1555
A_44_P262091	fatty acid binding protein 3, muscle and heart	1.88134	0.91176	up	0	GO:0005324(long-chain fatty acid transporter activity)|GO:0005504(fatty acid binding)|GO:0005737(cytoplasm)|GO:0005739(mitochondrion)|GO:0005829(cytosol)|GO:0006631(fatty acid metabolic process)|GO:0006635(fatty acid beta-oxidation)|GO:0006656(phosphatidylcholine biosynthetic process)|GO:0008092(cytoskeletal protein binding)|GO:0015909(long-chain fatty acid transport)|GO:0016528(sarcoplasm)|GO:00…	03320:PPAR signaling pathway	NM_024162	NM_024162	NM_024162	Rn.32566	3077.99	1636.06
A_64_P080697	cullin-associated and neddylation-dissociated 2 (putative)	1.87966	0.910472	up	0.035944	GO:0005622(intracellular)|GO:0005634(nucleus)|GO:0006351(transcription, DNA-dependent)|GO:0006355(regulation of transcription, DNA-dependent)|GO:0017025(TBP-class protein binding)		NM_181362	NM_181362	NM_181362	Rn.118129	30.8621	16.419
A_44_P326515	charged multivesicular body protein 6	1.87868	0.909716	up	0.0022619	GO:0015031(protein transport)|GO:0047485(protein N-terminus binding)	04144:Endocytosis	NM_001105856	NM_001105856	NM_001105856	Rn.7707	65.4362	34.8311
A_64_P150603	prostaglandin E receptor 3 (subtype EP3)	1.8766	0.90812	up	0.0004463	GO:0001660(fever generation)|GO:0004957(prostaglandin E receptor activity)|GO:0005886(plasma membrane)|GO:0007186(G-protein coupled receptor signaling pathway)|GO:0007188(adenylate cyclase-modulating G-protein coupled receptor signaling pathway)|GO:0007200(phospholipase C-activating G-protein coupled receptor signaling pathway)|GO:0007204(elevation of cytosolic calcium ion concentration)|GO:00157…	04020:Calcium signaling pathway|04080:Neuroactive ligand-receptor interaction	NM_012704	NM_012704	NM_012704	Rn.10361	86.8439	46.2773
A_64_P121782	ATP-binding cassette, subfamily G (WHITE), member 3	1.87476	0.906703	up	0.002923	GO:0005524(ATP binding)|GO:0016020(membrane)|GO:0016887(ATPase activity)		NM_001128311	NM_001128311	NM_001128311	Rn.162236	62.4877	33.3311
A_43_P11975	testis specific X-linked gene	1.87022	0.903211	up	2.1097e-05	GO:0005634(nucleus)|GO:0005737(cytoplasm)|GO:0008584(male gonad development)|GO:0009566(fertilization)|GO:0030534(adult behavior)		NM_019203	NM_019203	NM_019203	Rn.87406	128.46	68.687
A_44_P605947	carboxylesterase 2H	1.86706	0.90077	up	0.0051842	GO:0003674(molecular_function)|GO:0004091(carboxylesterase activity)|GO:0005575(cellular_component)|GO:0010033(response to organic substance)	00983:Drug metabolism - other enzymes	NM_001044258	NM_001044258	NM_001044258	Rn.126854	55.7458	29.8575
A_64_P004307	pipecolic acid oxidase	1.86556	0.899608	up	0.015609	GO:0005102(receptor binding)|GO:0005777(peroxisome)|GO:0008115(sarcosine oxidase activity)|GO:0033514(L-lysine catabolic process to acetyl-CoA via L-pipecolate)|GO:0046653(tetrahydrofolate metabolic process)|GO:0050031(L-pipecolate oxidase activity)|GO:0055114(oxidation-reduction process)	00260:Glycine, serine and threonine metabolism|00310:Lysine degradation|01100:Metabolic pathways|04146:Peroxisome	NM_001012009	NM_001012009	NM_001012009	Rn.163169	41.7984	22.4053
A_64_P154337	similar to corneodesmosin	1.86556	0.899608	up	0.015609			XM_001057922	XM_001057922	XM_001057922		41.7984	22.4053
A_64_P079408	wingless-type MMTV integration site family, member 9B	1.86556	0.899608	up	0.015654	GO:0001658(branching involved in ureteric bud morphogenesis)|GO:0001664(G-protein coupled receptor binding)|GO:0001701(in utero embryonic development)|GO:0001822(kidney development)|GO:0001932(regulation of protein phosphorylation)|GO:0003339(regulation of mesenchymal to epithelial transition involved in metanephros morphogenesis)|GO:0003674(molecular_function)|GO:0005575(cellular_component)|GO:0…	04310:Wnt signaling pathway|04340:Hedgehog signaling pathway|04916:Melanogenesis|05200:Pathways in cancer|05217:Basal cell carcinoma	NM_001107055	NM_001107055	NM_001107055	Rn.16625	41.7984	22.4053
A_44_P463659	CKLF-like MARVEL transmembrane domain containing 6	1.86221	0.897014	up	0.018506	GO:0016021(integral to membrane)		NM_001007802	NM_001007802	NM_001007802	Rn.98431	39.8528	21.4008
A_64_P151046	TruB pseudouridine (psi) synthase homolog 2 (E. coli)	1.85944	0.894868	up	0.00017829	GO:0001522(pseudouridine synthesis)|GO:0003723(RNA binding)|GO:0006396(RNA processing)|GO:0008033(tRNA processing)|GO:0009982(pseudouridine synthase activity)		NM_001014257	NM_001014257	NM_001014257	Rn.105581	101.313	54.4857
A_64_P155012	WNK lysine deficient protein kinase 4	1.85883	0.894392	up	0.00029153	GO:0004674(protein serine/threonine kinase activity)|GO:0005515(protein binding)|GO:0005524(ATP binding)|GO:0005575(cellular_component)|GO:0005737(cytoplasm)|GO:0005923(tight junction)|GO:0006468(protein phosphorylation)|GO:0006811(ion transport)|GO:0006821(chloride transport)|GO:0007243(intracellular protein kinase cascade)|GO:0008104(protein localization)|GO:0050794(regulation of cellular proce…		NM_175579	NM_175579	NM_175579	Rn.228251	94.8225	51.0121
A_44_P250988	serine hydrolase-like 2	1.85711	0.893063	up	0.0011	GO:0005739(mitochondrion)|GO:0016023(cytoplasmic membrane-bounded vesicle)		NM_001130579	NM_001130579	NM_001130579	Rn.213134	77.1466	41.5411
A_64_P028000	Tax1 (human T-cell leukemia virus type I) binding protein 3	1.85704	0.893007	up	0.0047478	GO:0005634(nucleus)|GO:0005737(cytoplasm)|GO:0005886(plasma membrane)|GO:0007266(Rho protein signal transduction)|GO:0008013(beta-catenin binding)|GO:0008022(protein C-terminus binding)|GO:0008285(negative regulation of cell proliferation)|GO:0016055(Wnt receptor signaling pathway)|GO:0030178(negative regulation of Wnt receptor signaling pathway)|GO:0032864(activation of Cdc42 GTPase activity)|GO…		NM_001025419	NM_001025419	NM_001025419	Rn.34842	57.7549	31.1005
A_44_P517896	hydroxysteroid (17-beta) dehydrogenase 12	1.85573	0.891988	up	0.008133	GO:0000166(nucleotide binding)|GO:0001968(fibronectin binding)|GO:0003674(molecular_function)|GO:0004303(estradiol 17-beta-dehydrogenase activity)|GO:0005518(collagen binding)|GO:0005575(cellular_component)|GO:0005789(endoplasmic reticulum membrane)|GO:0006633(fatty acid biosynthetic process)|GO:0006703(estrogen biosynthetic process)|GO:0008150(biological_process)|GO:0008201(heparin binding)|GO:0…	00140:Steroid hormone biosynthesis|01040:Biosynthesis of unsaturated fatty acids|01100:Metabolic pathways	NM_032066	NM_032066	NM_032066	Rn.203283	50.7868	27.3676
A_43_P19449	kin of IRRE like (Drosophila)	1.85573	0.891988	up	0.0081609	GO:0001933(negative regulation of protein phosphorylation)|GO:0005515(protein binding)|GO:0005886(plasma membrane)|GO:0005911(cell-cell junction)|GO:0007588(excretion)|GO:0016021(integral to membrane)|GO:0016337(cell-cell adhesion)|GO:0017022(myosin binding)|GO:0030838(positive regulation of actin filament polymerization)|GO:0031253(cell projection membrane)|GO:0043198(dendritic shaft)		NM_207606	NM_207606	NM_207606	Rn.211884	50.7868	27.3676
A_64_P094722	similar to Tle6 protein	1.85467	0.891159	up	4.0758e-07	GO:0005634(nucleus)|GO:0005938(cell cortex)|GO:0006355(regulation of transcription, DNA-dependent)|GO:0043234(protein complex)		XM_003750280	XM_003750280	XM_003750280		186.502	100.558
A_64_P110424	similar to B-cell translocation gene 1	1.85425	0.890838	up	0.00030871			NM_001079896	NM_001079896	NM_001079896	Rn.198431	94.5893	51.0121
A_44_P303762	NFKB inhibitor interacting Ras-like 2	1.85324	0.890053	up	0.0021345	GO:0003924(GTPase activity)|GO:0005525(GTP binding)|GO:0007264(small GTPase mediated signal transduction)|GO:0016020(membrane)		NM_001105839	NM_001105839	NM_001105839	Rn.90866	68.687	37.0631
A_43_P11489	S100 calcium-binding protein A4	1.8507	0.888073	up	3.731e-41	GO:0003779(actin binding)|GO:0005509(calcium ion binding)|GO:0005515(protein binding)|GO:0005634(nucleus)|GO:0042802(identical protein binding)|GO:0042803(protein homodimerization activity)|GO:0043005(neuron projection)|GO:0043123(positive regulation of I-kappaB kinase/NF-kappaB cascade)|GO:0046982(protein heterodimerization activity)|GO:0048306(calcium-dependent protein binding)|GO:0048471(perin…		NM_012618	NM_012618	NM_012618	Rn.504	1319.7	713.08
A_44_P380332	cytoplasmic FMR1 interacting protein 2	1.84712	0.88528	up	0.00024515		04810:Regulation of actin cytoskeleton	NM_001106996	NM_001106996	NM_001106996	Rn.44008	98.8407	53.5106
A_64_P099269	transmembrane protein 167B	1.84712	0.88528	up	0.00024515			NM_001135260	NM_001135260	NM_001135260	Rn.220629	98.8407	53.5106
A_44_P532879	guanine nucleotide binding protein, alpha 11	1.84629	0.884633	up	0.042295	GO:0001501(skeletal system development)|GO:0001508(regulation of action potential)|GO:0001664(G-protein coupled receptor binding)|GO:0003924(GTPase activity)|GO:0004871(signal transducer activity)|GO:0005525(GTP binding)|GO:0005829(cytosol)|GO:0005834(heterotrimeric G-protein complex)|GO:0005886(plasma membrane)|GO:0006184(GTP catabolic process)|GO:0006471(protein ADP-ribosylation)|GO:0007186(G-p…	04020:Calcium signaling pathway|04270:Vascular smooth muscle contraction|04540:Gap junction|04730:Long-term depression|04912:GnRH signaling pathway|05142:Chagas disease (American trypanosomiasis)|05146:Amoebiasis	NM_031033	NM_031033	NM_031033	Rn.21925	30.3143	16.419
A_42_P453055	basal cell adhesion molecule (Lutheran blood group)	1.84495	0.883578	up	1.7094e-07	GO:0005055(laminin receptor activity)|GO:0005886(plasma membrane)|GO:0007155(cell adhesion)|GO:0007160(cell-matrix adhesion)|GO:0009986(cell surface)|GO:0016021(integral to membrane)|GO:0043236(laminin binding)		NM_031752	NM_031752	NM_031752	Rn.7003	201.551	109.245
A_64_P001211	cytochrome P450, family 2, subfamily d, polypeptide 5	1.84487	0.883516	up	0	GO:0004497(monooxygenase activity)|GO:0005506(iron ion binding)|GO:0005789(endoplasmic reticulum membrane)|GO:0009055(electron carrier activity)|GO:0016712(oxidoreductase activity, acting on paired donors, with incorporation or reduction of molecular oxygen, reduced flavin or flavoprotein as one donor, and incorporation of one atom of oxygen)|GO:0020037(heme binding)|GO:0070330(aromatase activity)	00982:Drug metabolism - cytochrome P450	NM_173304	NM_173304	NM_173304	Rn.10842	7258.73	3934.55
A_44_P201178	inositol polyphosphate-5-phosphatase J	1.84354	0.882477	up	0.014847	GO:0001726(ruffle)|GO:0004445(inositol-polyphosphate 5-phosphatase activity)|GO:0005737(cytoplasm)|GO:0005886(plasma membrane)|GO:0010977(negative regulation of neuron projection development)|GO:0016311(dephosphorylation)|GO:0017124(SH3 domain binding)|GO:0030426(growth cone)|GO:0031115(negative regulation of microtubule polymerization)|GO:0033137(negative regulation of peptidyl-serine phosphoryl…	00562:Inositol phosphate metabolism|01100:Metabolic pathways|04070:Phosphatidylinositol signaling system	NM_133562	NM_133562	NM_133562	Rn.23872	43.8078	23.7629
A_44_P1037275	vitamin K epoxide reductase complex, subunit 1-like 1	1.84354	0.882477	up	0.014847	GO:0016021(integral to membrane)		NM_203338	NM_203338	NM_203338	Rn.163208	43.8078	23.7629
A_64_P081884	G protein-coupled receptor kinase interacting ArfGAP 1	1.84171	0.881047	up	0.0076324	GO:0005515(protein binding)|GO:0005737(cytoplasm)|GO:0005925(focal adhesion)|GO:0008060(ARF GTPase activator activity)|GO:0008270(zinc ion binding)|GO:0008277(regulation of G-protein coupled receptor protein signaling pathway)|GO:0031267(small GTPase binding)|GO:0032312(regulation of ARF GTPase activity)|GO:0042803(protein homodimerization activity)|GO:0046872(metal ion binding)	04144:Endocytosis|04810:Regulation of actin cytoskeleton	NM_031814	NM_031814	NM_031814	Rn.34521	52.7308	28.6314
A_64_P029476	protein tyrosine phosphatase, non-receptor type 22 (lymphoid)	1.84148	0.880864	up	0.0018252	GO:0003674(molecular_function)|GO:0004725(protein tyrosine phosphatase activity)|GO:0005575(cellular_component)|GO:0005634(nucleus)|GO:0005737(cytoplasm)|GO:0006470(protein dephosphorylation)|GO:0008150(biological_process)|GO:0009898(internal side of plasma membrane)|GO:0017124(SH3 domain binding)|GO:0019900(kinase binding)|GO:0030217(T cell differentiation)|GO:0032817(regulation of natural kille…		NM_001106460	NM_001106460	NM_001106460	Rn.22891	71.9517	39.0728
A_64_P048908	solute carrier family 7 (cationic amino acid transporter, y+ system), member 12	1.8412	0.880646	up	3.2571e-13	GO:0003333(amino acid transmembrane transport)|GO:0005737(cytoplasm)|GO:0005886(plasma membrane)|GO:0006865(amino acid transport)|GO:0015171(amino acid transmembrane transporter activity)|GO:0016021(integral to membrane)		NM_001011948	NM_001011948	NM_001011948	Rn.34357	393.281	213.601
A_44_P340375	acyl-CoA dehydrogenase family, member 8	1.84063	0.880203	up	4.9481e-08	GO:0003995(acyl-CoA dehydrogenase activity)|GO:0005739(mitochondrion)		XM_003754394	XM_003754394	XM_003754394	Rn.8978	220.457	119.772
A_64_P096257	ADAM metallopeptidase domain 19	1.83844	0.878478	up	0.025663	GO:0003674(molecular_function)|GO:0004222(metalloendopeptidase activity)|GO:0005575(cellular_component)|GO:0006509(membrane protein ectodomain proteolysis)|GO:0007507(heart development)|GO:0008150(biological_process)|GO:0008270(zinc ion binding)		NM_001160228	NM_001160228	NM_001160228	Rn.113277	37.0631	20.1601
A_64_P023098	otoraplin	1.83844	0.878478	up	0.025663	GO:0001502(cartilage condensation)		NM_001108960	NM_001108960	NM_001108960	Rn.218530	37.0631	20.1601
A_44_P135730	similar to testis-specific farnesyl pyrophosphate synthetase	1.83386	0.874882	up	0.0081292			XR_146458	XR_146458	XR_146458	Rn.232564	52.5059	28.6314
A_44_P508935	protein tyrosine phosphatase-like A domain containing 2	1.83296	0.874178	up	0.045242			NM_001108669	NM_001108669	NM_001108669	Rn.35165	30.0954	16.419
A_64_P048927	hemoglobin, epsilon 2	1.83271	0.873976	up	0	GO:0005833(hemoglobin complex)|GO:0020037(heme binding)|GO:0031721(hemoglobin alpha binding)|GO:0051291(protein heterooligomerization)		NM_001024805	NM_001024805	NM_001024805	Rn.215837	6917.16	3774.29
A_44_P163816	leucine rich repeat containing 57	1.83039	0.872153	up	0.038248			NM_001012354	NM_001012354	NM_001012354	Rn.101996	32.3259	17.6606
A_64_P153702	ribonuclease, RNase A family, 1 (pancreatic)	1.83039	0.872153	up	0.038248	GO:0003676(nucleic acid binding)|GO:0004522(pancreatic ribonuclease activity)|GO:0005576(extracellular region)		NM_001029904	NM_001029904	NM_001029904	Rn.9397	32.3259	17.6606
A_44_P134634	similar to TAF11 RNA polymerase II, TATA box binding protein (TBP)-associated factor	1.83039	0.872153	up	0.038248	GO:0003674(molecular_function)|GO:0005575(cellular_component)|GO:0008150(biological_process)	03022:Basal transcription factors	XM_001081219	XM_001081219	XM_001081219	Rn.222762	32.3259	17.6606
A_64_P157956	gap junction membrane channel protein alpha 8	1.82988	0.871747	up	0.031009	GO:0005243(gap junction channel activity)|GO:0005515(protein binding)|GO:0005922(connexon complex)|GO:0007267(cell-cell signaling)|GO:0016021(integral to membrane)|GO:0051260(protein homooligomerization)		NM_153465	NM_153465	NM_153465	Rn.86658	35.0522	19.1555
A_64_P025615	peroxisomal biogenesis factor 11 gamma	1.82988	0.871747	up	0.031084	GO:0005777(peroxisome)|GO:0005779(integral to peroxisomal membrane)|GO:0016559(peroxisome fission)|GO:0031231(intrinsic to peroxisomal membrane)|GO:0043234(protein complex)|GO:0044375(regulation of peroxisome size)	04146:Peroxisome	NM_001105902	NM_001105902	NM_001105902	Rn.138848	35.0522	19.1555
A_44_P442371	HSPA binding protein, cytoplasmic cochaperone 1	1.82121	0.8649	up	0.0048046	GO:0031398(positive regulation of protein ubiquitination)|GO:0032436(positive regulation of proteasomal ubiquitin-dependent protein catabolic process)	04141:Protein processing in endoplasmic reticulum	NM_139261	NM_139261	NM_139261	Rn.4297	60.7031	33.3311
A_64_P077806	lipoyl(octanoyl) transferase 2 (putative)	1.81995	0.863896	up	2.8005e-06	GO:0005739(mitochondrion)|GO:0006464(cellular protein modification process)|GO:0009107(lipoate biosynthetic process)|GO:0016415(octanoyltransferase activity)|GO:0033819(lipoyl(octanoyl) transferase activity)	00785:Lipoic acid metabolism|01100:Metabolic pathways	NM_001108917	NM_001108917	NM_001108917	Rn.22440	168.036	92.33
A_64_P086078	NIMA-related kinase 8	1.81995	0.863896	up	2.7717e-06	GO:0004674(protein serine/threonine kinase activity)|GO:0005524(ATP binding)|GO:0072372(primary cilium)		NM_001105804	NM_001105804	NM_001105804	Rn.144705	168.036	92.33
A_44_P506693	ankyrin repeat and zinc finger domain containing 1	1.81903	0.863169	up	0.010828	GO:0005622(intracellular)|GO:0008270(zinc ion binding)|GO:0046872(metal ion binding)		NM_001014219	NM_001014219	NM_001014219	Rn.163073	49.7824	27.3676
A_64_P074756	G patch domain and KOW motifs	1.81847	0.862727	up	0.048441	GO:0003676(nucleic acid binding)|GO:0005634(nucleus)|GO:0005730(nucleolus)		NM_001109381	NM_001109381	NM_001109381	Rn.147981	29.8575	16.419
A_64_P310726	lymphocyte antigen 96	1.81847	0.862727	up	0.048441	GO:0001875(lipopolysaccharide receptor activity)|GO:0031663(lipopolysaccharide-mediated signaling pathway)|GO:0032496(response to lipopolysaccharide)|GO:0032497(detection of lipopolysaccharide)|GO:0046696(lipopolysaccharide receptor complex)	04620:Toll-like receptor signaling pathway|05145:Toxoplasmosis	NM_001024279	NM_001024279	NM_001024279	Rn.141496	29.8575	16.419
A_64_P032502	hemoglobin alpha, adult chain 2	1.81744	0.86191	up	2.7581e-64	GO:0001540(beta-amyloid binding)|GO:0001701(in utero embryonic development)|GO:0004601(peroxidase activity)|GO:0005344(oxygen transporter activity)|GO:0005506(iron ion binding)|GO:0005515(protein binding)|GO:0005833(hemoglobin complex)|GO:0010942(positive regulation of cell death)|GO:0019825(oxygen binding)|GO:0020037(heme binding)|GO:0022627(cytosolic small ribosomal subunit)|GO:0031720(haptoglo…	05143:African trypanosomiasis|05144:Malaria	NM_013096	NM_013096	NM_013096	Rn.107334	2202.37	1211.8
A_44_P194803	brain and acute leukemia, cytoplasmic	1.81739	0.861869	up	1.1418e-18	GO:0005634(nucleus)|GO:0005730(nucleolus)|GO:0005737(cytoplasm)|GO:0005813(centrosome)|GO:0016020(membrane)		NM_144762	NM_144762	NM_144762	Rn.19969	597.947	329.014
A_44_P415901	mitochondrial ribosomal protein L15	1.81518	0.860112	up	3.1415e-10	GO:0003735(structural constituent of ribosome)|GO:0005739(mitochondrion)|GO:0006412(translation)|GO:0015934(large ribosomal subunit)		NM_001106633	NM_001106633	NM_001106633	Rn.1122	305.015	168.036
A_64_P034128	neuronal regeneration related protein	1.81407	0.859227	up	0.00034565	GO:0005634(nucleus)|GO:0005737(cytoplasm)|GO:0017015(regulation of transforming growth factor beta receptor signaling pathway)|GO:0031103(axon regeneration)|GO:0045664(regulation of neuron differentiation)		NM_178096	NM_178096	NM_178096	Rn.8180	98.8407	54.4857
A_64_P052453	SUZ RNA binding domain containing 1	1.81153	0.857208	up	3.9137e-05			NM_001114599	NM_001114599	NM_001114599	Rn.22136	131.181	72.4146
A_42_P809869	thiosulfate sulfurtransferase	1.81046	0.856353	up	1.9343e-51	GO:0004792(thiosulfate sulfurtransferase activity)|GO:0005739(mitochondrion)|GO:0005743(mitochondrial inner membrane)|GO:0005759(mitochondrial matrix)|GO:0005886(plasma membrane)|GO:0008097(5S rRNA binding)|GO:0016226(iron-sulfur cluster assembly)|GO:0035928(rRNA import into mitochondrion)|GO:0051029(rRNA transport)	00270:Cysteine and methionine metabolism|01100:Metabolic pathways|04122:Sulfur relay system	NM_012808	NM_012808	NM_012808	Rn.6360	1767.01	976.004
A_64_P013318	transcription factor 7-like 1 (T-cell specific, HMG-box)	1.81007	0.856045	up	1.057e-05	GO:0003674(molecular_function)|GO:0003677(DNA binding)|GO:0003682(chromatin binding)|GO:0003700(sequence-specific DNA binding transcription factor activity)|GO:0005575(cellular_component)|GO:0005634(nucleus)|GO:0008013(beta-catenin binding)|GO:0008150(biological_process)|GO:0008595(anterior/posterior axis specification, embryo)|GO:0035019(somatic stem cell maintenance)|GO:0043588(skin development…	04310:Wnt signaling pathway|04520:Adherens junction|04916:Melanogenesis|05200:Pathways in cancer|05210:Colorectal cancer|05213:Endometrial cancer|05215:Prostate cancer|05216:Thyroid cancer|05217:Basal cell carcinoma|05221:Acute myeloid leukemia|05412:Arrhythmogenic right ventricular cardiomyopathy (ARVC)	NM_001107865	NM_001107865	NM_001107865	Rn.33103	150.86	83.3448
A_44_P112304	solute carrier family 5 (sodium/glucose cotransporter), member 12	1.81	0.855993	up	5.4128e-05	GO:0005215(transporter activity)|GO:0016021(integral to membrane)|GO:0055085(transmembrane transport)		NM_001108588	NM_001108588	NM_001108588	Rn.14711	126.597	69.9428
A_64_P307602	transmembrane protein 116	1.80921	0.855362	up	0.022431	GO:0003674(molecular_function)|GO:0005575(cellular_component)|GO:0008150(biological_process)		NM_001159625	NM_001159625	NM_001159625	Rn.39141	40.5359	22.4053
A_64_P102545	tropomodulin 4	1.80804	0.854427	up	1.6809e-10	GO:0005523(tropomyosin binding)|GO:0005856(cytoskeleton)|GO:0005865(striated muscle thin filament)		NM_001270650	NM_001270650	NM_001270650	Rn.22474	318.236	176.012
A_44_P431154	zinc finger protein 428	1.80592	0.852733	up	0.0355	GO:0005622(intracellular)|GO:0008270(zinc ion binding)		NM_001108476	NM_001108476	NM_001108476	Rn.102067	34.5933	19.1555
A_44_P437945	Bcl-2 binding component 3	1.80502	0.852014	up	0.00070825	GO:0001836(release of cytochrome c from mitochondria)|GO:0005739(mitochondrion)|GO:0006915(apoptotic process)|GO:0006917(induction of apoptosis)|GO:0006919(activation of cysteine-type endopeptidase activity involved in apoptotic process)|GO:0007420(brain development)|GO:0008340(determination of adult lifespan)|GO:0010001(glial cell differentiation)|GO:0032464(positive regulation of protein homool…		NM_173837	NM_173837	NM_173837	Rn.25176	89.8582	49.7824
A_64_P134089	RNA binding motif protein 8A	1.80432	0.851454	up	0.0030859	GO:0000166(nucleotide binding)|GO:0000184(nuclear-transcribed mRNA catabolic process, nonsense-mediated decay)|GO:0003723(RNA binding)|GO:0003729(mRNA binding)|GO:0005634(nucleus)|GO:0005730(nucleolus)|GO:0005737(cytoplasm)|GO:0006397(mRNA processing)|GO:0006417(regulation of translation)|GO:0008380(RNA splicing)|GO:0016607(nuclear speck)|GO:0035145(exon-exon junction complex)|GO:0051028(mRNA tra…	03013:RNA transport|03015:mRNA surveillance pathway|03040:Spliceosome	NM_001271138	NM_001271138	NM_001271138	Rn.37716	68.687	38.0681
A_64_P088393	hemoglobin, beta adult major chain	1.80413	0.8513	up	0	GO:0005344(oxygen transporter activity)|GO:0005833(hemoglobin complex)|GO:0010999(regulation of eIF2 alpha phosphorylation by heme)|GO:0015671(oxygen transport)|GO:0030097(hemopoiesis)|GO:0048821(erythrocyte development)	05143:African trypanosomiasis|05144:Malaria	NM_198776	NM_198776	NM_198776	Rn.36966	15279.8	8469.34
A_64_P058615	UNC homeobox	1.80306	0.850444	up	0.044141	GO:0001502(cartilage condensation)|GO:0003700(sequence-specific DNA binding transcription factor activity)|GO:0005634(nucleus)|GO:0006351(transcription, DNA-dependent)|GO:0007389(pattern specification process)|GO:0010468(regulation of gene expression)|GO:0021516(dorsal spinal cord development)|GO:0021889(olfactory bulb interneuron differentiation)|GO:0030154(cell differentiation)|GO:0035726(commo…		NM_017179	NM_017179	NM_017179	Rn.10710	31.8431	17.6606
A_43_P17988	DNA-damage regulated autophagy modulator 2	1.80167	0.849336	up	7.0717e-15	GO:0005764(lysosome)|GO:0005765(lysosomal membrane)|GO:0005794(Golgi apparatus)|GO:0006915(apoptotic process)|GO:0006917(induction of apoptosis)|GO:0016021(integral to membrane)|GO:0043231(intracellular membrane-bounded organelle)		NM_001025018	NM_001025018	NM_001025018	Rn.1279	476.759	264.62
A_44_P258855	quiescin Q6 sulfhydryl oxidase 1	1.80135	0.849081	up	2.7051e-17	GO:0003756(protein disulfide isomerase activity)|GO:0005615(extracellular space)|GO:0006457(protein folding)|GO:0016971(flavin-linked sulfhydryl oxidase activity)|GO:0016972(thiol oxidase activity)|GO:0030173(integral to Golgi membrane)|GO:0045454(cell redox homeostasis)		NM_053431	NM_053431	NM_053431	Rn.44920	563.899	313.042
A_42_P462771	CD9 molecule	1.80089	0.848711	up	0.00064288	GO:0005178(integrin binding)|GO:0005515(protein binding)|GO:0006928(cellular component movement)|GO:0007155(cell adhesion)|GO:0007342(fusion of sperm to egg plasma membrane)|GO:0007420(brain development)|GO:0008285(negative regulation of cell proliferation)|GO:0009414(response to water deprivation)|GO:0009897(external side of plasma membrane)|GO:0009986(cell surface)|GO:0014003(oligodendrocyte de…	04640:Hematopoietic cell lineage	NM_053018	NM_053018	NM_053018	Rn.2091	91.8672	51.0121
A_44_P391517	NK3 homeobox 1	1.79977	0.847815	up	0.005862	GO:0000976(transcription regulatory region sequence-specific DNA binding)|GO:0000983(RNA polymerase II core promoter sequence-specific DNA binding transcription factor activity)|GO:0000988(protein binding transcription factor activity)|GO:0001047(core promoter binding)|GO:0001656(metanephros development)|GO:0001756(somitogenesis)|GO:0001934(positive regulation of protein phosphorylation)|GO:00036…	05200:Pathways in cancer|05215:Prostate cancer	NM_001034144	NM_001034144	NM_001034144	Rn.43468	59.9885	33.3311
A_44_P143886	insulin induced gene 1	1.79931	0.847442	up	1.4242e-11	GO:0003674(molecular_function)|GO:0005575(cellular_component)|GO:0005783(endoplasmic reticulum)|GO:0005789(endoplasmic reticulum membrane)|GO:0006641(triglyceride metabolic process)|GO:0006695(cholesterol biosynthetic process)|GO:0006991(response to sterol depletion)|GO:0008203(cholesterol metabolic process)|GO:0010894(negative regulation of steroid biosynthetic process)|GO:0016021(integral to me…		NM_022392	NM_022392	NM_022392	Rn.772	360.844	200.546
A_64_P053353	jun proto-oncogene	1.7988	0.847035	up	1.114e-24	GO:0000790(nuclear chromatin)|GO:0000980(RNA polymerase II distal enhancer sequence-specific DNA binding)|GO:0001077(RNA polymerase II core promoter proximal region sequence-specific DNA binding transcription factor activity involved in positive regulation of transcription)|GO:0001102(RNA polymerase II activating transcription factor binding)|GO:0001525(angiogenesis)|GO:0001774(microglial cell ac…	04010:MAPK signaling pathway|04012:ErbB signaling pathway|04310:Wnt signaling pathway|04380:Osteoclast differentiation|04510:Focal adhesion|04620:Toll-like receptor signaling pathway|04660:T cell receptor signaling pathway|04662:B cell receptor signaling pathway|04722:Neurotrophin signaling pathway|04912:GnRH signaling pathway|05140:Leishmaniasis|05142:Chagas disease (American trypanosomiasis)|05…	NM_021835	NM_021835	NM_021835	Rn.93714	831.574	462.294
A_64_P010923	similar to Arylacetamide deacetylase (AADAC)	1.79876	0.847001	up	0.010742	GO:0016787(hydrolase activity)		XM_001062078	XM_001062078	XM_001062078		51.5009	28.6314
A_43_P13183	SYF2 homolog, RNA splicing factor (S. cerevisiae)	1.79696	0.845556	up	6.6294e-21	GO:0000075(cell cycle checkpoint)|GO:0001701(in utero embryonic development)|GO:0005634(nucleus)|GO:0006397(mRNA processing)|GO:0007369(gastrulation)|GO:0008380(RNA splicing)|GO:0031576(G2/M transition checkpoint)|GO:0048568(embryonic organ development)|GO:0071013(catalytic step 2 spliceosome)	03040:Spliceosome	NM_133417	NM_133417	NM_133417	Rn.162117	698.226	388.56
A_64_P144944	disabled 2, mitogen-responsive phosphoprotein	1.79651	0.845194	up	4.3825e-16	GO:0000904(cell morphogenesis involved in differentiation)|GO:0001701(in utero embryonic development)|GO:0001921(positive regulation of receptor recycling)|GO:0001934(positive regulation of protein phosphorylation)|GO:0005178(integrin binding)|GO:0005515(protein binding)|GO:0005546(phosphatidylinositol-4,5-bisphosphate binding)|GO:0005634(nucleus)|GO:0005737(cytoplasm)|GO:0005886(plasma membrane)…	04144:Endocytosis	NM_024159	NM_024159	NM_024159	Rn.161784	524.162	291.767
A_44_P430345	coactivator-associated arginine methyltransferase 1	1.79565	0.844505	up	0.0010528	GO:0003420(regulation of growth plate cartilage chondrocyte proliferation)|GO:0003713(transcription coactivator activity)|GO:0005515(protein binding)|GO:0005634(nucleus)|GO:0005737(cytoplasm)|GO:0005829(cytosol)|GO:0006351(transcription, DNA-dependent)|GO:0006355(regulation of transcription, DNA-dependent)|GO:0006397(mRNA processing)|GO:0006479(protein methylation)|GO:0008276(protein methyltransf…		NM_001030041	NM_001030041	NM_001030041	Rn.94869	85.3598	47.537
A_64_P150509	chemokine (C-C motif) receptor 10	1.79559	0.844456	up	2.8572e-10	GO:0004950(chemokine receptor activity)|GO:0006935(chemotaxis)|GO:0007186(G-protein coupled receptor signaling pathway)|GO:0007204(elevation of cytosolic calcium ion concentration)|GO:0016021(integral to membrane)|GO:0016493(C-C chemokine receptor activity)|GO:0070098(chemokine-mediated signaling pathway)	04060:Cytokine-cytokine receptor interaction|04062:Chemokine signaling pathway|04672:Intestinal immune network for IgA production	NM_001108836	NM_001108836	NM_001108836	Rn.49607	316.044	176.012
A_44_P822557	similar to S100 calcium binding protein A14	1.79555	0.844424	up	4.305e-06	GO:0003674(molecular_function)|GO:0005509(calcium ion binding)|GO:0005575(cellular_component)|GO:0005886(plasma membrane)|GO:0008150(biological_process)|GO:0015630(microtubule cytoskeleton)|GO:0030054(cell junction)|GO:0032496(response to lipopolysaccharide)|GO:0034142(toll-like receptor 4 signaling pathway)|GO:0042379(chemokine receptor binding)|GO:0042742(defense response to bacterium)|GO:00484…		XM_003753609	XM_003753609	XM_003753609		168.036	93.5846
A_64_P068548	Rho GTPase activating protein 22	1.79438	0.843484	up	8.4052e-05	GO:0005096(GTPase activator activity)|GO:0005543(phospholipid binding)|GO:0005622(intracellular)|GO:0007165(signal transduction)		NM_001107297	NM_001107297	NM_001107297	Rn.27999	123.25	68.687
A_44_P552849	cathepsin H	1.79293	0.842322	up	0	GO:0001520(outer dense fiber)|GO:0001656(metanephros development)|GO:0001669(acrosomal vesicle)|GO:0001913(T cell mediated cytotoxicity)|GO:0002250(adaptive immune response)|GO:0002764(immune response-regulating signaling pathway)|GO:0004175(endopeptidase activity)|GO:0004177(aminopeptidase activity)|GO:0004197(cysteine-type endopeptidase activity)|GO:0004252(serine-type endopeptidase activity)|G…	04142:Lysosome	NM_012939	NM_012939	NM_012939	Rn.1997	9625.1	5368.35
A_44_P652021	similar to transketolase	1.79244	0.841927	up	0.0082452			XR_146395	XR_146395	XR_146395		55.7458	31.1005
A_64_P007593	olfactory receptor 857	1.79073	0.840551	up	6.9793e-06	GO:0004930(G-protein coupled receptor activity)|GO:0004984(olfactory receptor activity)|GO:0005886(plasma membrane)|GO:0007186(G-protein coupled receptor signaling pathway)|GO:0016021(integral to membrane)|GO:0050911(detection of chemical stimulus involved in sensory perception of smell)	04740:Olfactory transduction	NM_001000583	NM_001000583	NM_001000583	Rn.143179	161.776	90.3405
A_44_P974107	RAB, member of RAS oncogene family-like 3	1.7896	0.83964	up	0.0040385	GO:0005525(GTP binding)|GO:0007264(small GTPase mediated signal transduction)		NM_001108319	NM_001108319	NM_001108319	Rn.234008	66.3282	37.0631
A_42_P575398	arylacetamide deacetylase	1.78952	0.83957	up	0.00086271	GO:0004091(carboxylesterase activity)|GO:0004806(triglyceride lipase activity)|GO:0005789(endoplasmic reticulum membrane)|GO:0006629(lipid metabolic process)|GO:0010898(positive regulation of triglyceride catabolic process)|GO:0016021(integral to membrane)|GO:0017171(serine hydrolase activity)|GO:0019213(deacetylase activity)|GO:0050253(retinyl-palmitate esterase activity)		NM_020538	NM_020538	NM_020538	Rn.48732	89.0864	49.7824
A_44_P239212	similar to RIKEN cDNA 1700088E04	1.78664	0.837247	up	0.00021739			NM_001007708	NM_001007708	NM_001007708	Rn.24486	110.25	61.7081
A_64_P009255	forkhead box S1	1.78653	0.837161	up	0.016644	GO:0001503(ossification)|GO:0001568(blood vessel development)|GO:0001569(patterning of blood vessels)|GO:0001570(vasculogenesis)|GO:0001656(metanephros development)|GO:0001657(ureteric bud development)|GO:0001756(somitogenesis)|GO:0001946(lymphangiogenesis)|GO:0001974(blood vessel remodeling)|GO:0003677(DNA binding)|GO:0003690(double-stranded DNA binding)|GO:0003705(RNA polymerase II distal enhan…		NM_001012091	NM_001012091	NM_001012091	Rn.3227	46.2773	25.9034
A_44_P253012	sprouty homolog 2 (Drosophila)	1.78232	0.833757	up	0.014291	GO:0007605(sensory perception of sound)|GO:0008285(negative regulation of cell proliferation)|GO:0010628(positive regulation of gene expression)|GO:0010801(negative regulation of peptidyl-threonine phosphorylation)|GO:0016020(membrane)|GO:0019901(protein kinase binding)|GO:0030324(lung development)|GO:0033138(positive regulation of peptidyl-serine phosphorylation)|GO:0034261(negative regulation o…	04630:Jak-STAT signaling pathway	NM_001012046	NM_001012046	NM_001012046	Rn.103294	48.7778	27.3676
A_44_P406474	protein kinase C, zeta	1.77881	0.830915	up	0.030924	GO:0000226(microtubule cytoskeleton organization)|GO:0001954(positive regulation of cell-matrix adhesion)|GO:0004672(protein kinase activity)|GO:0004674(protein serine/threonine kinase activity)|GO:0004697(protein kinase C activity)|GO:0005515(protein binding)|GO:0005524(ATP binding)|GO:0005634(nucleus)|GO:0005635(nuclear envelope)|GO:0005737(cytoplasm)|GO:0005768(endosome)|GO:0005829(cytosol)|GO…	04062:Chemokine signaling pathway|04144:Endocytosis|04530:Tight junction|04910:Insulin signaling pathway|04930:Type II diabetes mellitus	NM_022507	NM_022507	NM_022507	Rn.1109	38.0681	21.4008
A_44_P543511	similar to RIKEN cDNA 3110040N11	1.77881	0.830915	up	0.030924			NM_001024749	NM_001024749	NM_001024749	Rn.138288	38.0681	21.4008
A_44_P351490	Cd82 molecule	1.77876	0.830871	up	6.1369e-11	GO:0003674(molecular_function)|GO:0005575(cellular_component)|GO:0008150(biological_process)|GO:0016021(integral to membrane)	04115:p53 signaling pathway	NM_031797	NM_031797	NM_031797	Rn.3022	349.685	196.589
A_64_P090518	promyelocytic leukemia	1.77872	0.830843	up	0.02718	GO:0001666(response to hypoxia)|GO:0001932(regulation of protein phosphorylation)|GO:0002230(positive regulation of defense response to virus by host)|GO:0003674(molecular_function)|GO:0003713(transcription coactivator activity)|GO:0005515(protein binding)|GO:0005575(cellular_component)|GO:0005634(nucleus)|GO:0005654(nucleoplasm)|GO:0005730(nucleolus)|GO:0005737(cytoplasm)|GO:0005829(cytosol)|GO:…	04120:Ubiquitin mediated proteolysis|04144:Endocytosis|05200:Pathways in cancer|05221:Acute myeloid leukemia	XM_001074703	XM_001074703	XM_001074703		39.8528	22.4053
A_44_P292503	activating transcription factor 6 beta	1.77782	0.830112	up	0.02006	GO:0005622(intracellular)|GO:0005634(nucleus)|GO:0005730(nucleolus)|GO:0005925(focal adhesion)	04141:Protein processing in endoplasmic reticulum	NM_001002809	NM_001002809	NM_001002809	Rn.18179	44.267	24.8995
A_64_P036381	progestin and adipoQ receptor family member VII	1.77782	0.830112	up	0.020001			NM_001034081	NM_001034081	NM_001034081	Rn.100520	44.267	24.8995
A_44_P822447	cytotoxic T lymphocyte-associated protein 2 alpha	1.77395	0.826966	up	7.8689e-05			NM_001109115	NM_001109115	NM_001109115	Rn.7778	128.46	72.4146
A_44_P472994	annexin A5	1.76687	0.821193	up	1.3308e-17	GO:0005509(calcium ion binding)|GO:0005515(protein binding)|GO:0005544(calcium-dependent phospholipid binding)|GO:0005622(intracellular)|GO:0005737(cytoplasm)|GO:0005886(plasma membrane)|GO:0007596(blood coagulation)|GO:0009897(external side of plasma membrane)|GO:0010033(response to organic substance)|GO:0014704(intercalated disc)|GO:0030971(receptor tyrosine kinase binding)|GO:0042383(sarcolemm…		NM_013132	NM_013132	NM_013132	Rn.3318	608.262	344.26
A_64_P071731	immunoglobulin superfamily, member 1	1.76578	0.820308	up	0.0045393	GO:0004872(receptor activity)|GO:0005576(extracellular region)|GO:0006355(regulation of transcription, DNA-dependent)|GO:0007165(signal transduction)|GO:0015026(coreceptor activity)|GO:0016020(membrane)|GO:0016021(integral to membrane)|GO:0034711(inhibin binding)		NM_175763	NM_175763	NM_175763	Rn.23738	67.22	38.0681
A_64_P025843	solute carrier family 35, member B3	1.76538	0.819977	up	0.00022535	GO:0005739(mitochondrion)|GO:0016021(integral to membrane)|GO:0055085(transmembrane transport)		ENSRNOT00000021669	XM_001063451	XM_001063451		113.745	64.4312
A_64_P112896	kallikrein 1-related peptidase C6	1.76147	0.816783	up	1.7912e-15			NM_001003977	NM_001003977	NM_001003977	Rn.141979	531.991	302.015
A_44_P464393	coiled-coil domain containing 59	1.76093	0.816341	up	0.000172			NM_001108090	NM_001108090	NM_001108090	Rn.30179	118.768	67.4459
A_44_P349273	coagulation factor XIII, B polypeptide	1.76016	0.815706	up	1.2809e-06		04610:Complement and coagulation cascades	NM_001105956	NM_001105956	NM_001105956	Rn.138938	197.594	112.259
A_64_P085936	myocyte enhancer factor 2B	1.75996	0.81554	up	1.0222e-07	GO:0003677(DNA binding)|GO:0003700(sequence-specific DNA binding transcription factor activity)|GO:0005634(nucleus)|GO:0005667(transcription factor complex)|GO:0006351(transcription, DNA-dependent)|GO:0006355(regulation of transcription, DNA-dependent)|GO:0042826(histone deacetylase binding)|GO:0046983(protein dimerization activity)		NM_001017507	NM_001017507	NM_001017507	Rn.145490	238.79	135.68
A_64_P088680	similar to Acidic leucine-rich nuclear phosphoprotein 32 family member A (Leucine-rich acidic nuclear protein)	1.7593	0.815005	up	7.0497e-09			XM_002724961	XM_002724961	XM_002724961		282.845	160.771
A_44_P203195	MAP-kinase activating death domain	1.75897	0.814735	up	0.026149	GO:0000187(activation of MAPK activity)|GO:0005737(cytoplasm)|GO:0005886(plasma membrane)|GO:0006915(apoptotic process)|GO:0016021(integral to membrane)|GO:0017112(Rab guanyl-nucleotide exchange factor activity)|GO:0042981(regulation of apoptotic process)|GO:0051726(regulation of cell cycle)		NM_053585	NM_053585	NM_053585	Rn.90117	41.7984	23.7629
A_44_P838992	similar to ras homolog gene family, member f	1.75897	0.814735	up	0.026149			XM_001073389	XM_001073389	XM_001073389		41.7984	23.7629
A_42_P502590	solute carrier family 7 (amino acid transporter light chain, y+L system), member 6	1.75897	0.814735	up	0.026149	GO:0015171(amino acid transmembrane transporter activity)|GO:0016021(integral to membrane)		NM_001107424	NM_001107424	NM_001107424	Rn.8066	41.7984	23.7629
A_64_P037000	family with sequence similarity 155, member A	1.75876	0.814557	up	0.00075603			XM_001076507	XM_001076507	XM_001076507		95.8272	54.4857
A_44_P228059	mannose-binding lectin (protein A) 1	1.75519	0.811625	up	6.5631e-07	GO:0001867(complement activation, lectin pathway)|GO:0002020(protease binding)|GO:0005509(calcium ion binding)|GO:0005537(mannose binding)|GO:0005581(collagen)|GO:0005615(extracellular space)|GO:0006958(complement activation, classical pathway)|GO:0030247(polysaccharide binding)|GO:0042803(protein homodimerization activity)|GO:0044130(negative regulation of growth of symbiont in host)|GO:0048306(…	04145:Phagosome|04610:Complement and coagulation cascades|05150:Staphylococcus aureus infection	NM_012599	NM_012599	NM_012599	Rn.10273	210.222	119.772
A_42_P641234	small nuclear ribonucleoprotein polypeptide A	1.75234	0.809283	up	4.0796e-05	GO:0003723(RNA binding)|GO:0005681(spliceosomal complex)	03040:Spliceosome	NM_001008303	NM_001008303	NM_001008303	Rn.9347	143.889	82.1125
A_42_P598602	CD3 molecule, gamma	1.75	0.807358	up	0.0076979	GO:0003674(molecular_function)|GO:0004888(transmembrane signaling receptor activity)|GO:0005575(cellular_component)|GO:0007163(establishment or maintenance of cell polarity)|GO:0007166(cell surface receptor signaling pathway)|GO:0008150(biological_process)|GO:0015031(protein transport)|GO:0016021(integral to membrane)|GO:0042105(alpha-beta T cell receptor complex)|GO:0042981(regulation of apoptot…	04640:Hematopoietic cell lineage|04660:T cell receptor signaling pathway|05142:Chagas disease (American trypanosomiasis)	NM_001077646	NM_001077646	NM_001077646	Rn.106603	60.9545	34.8311
A_44_P388763	olfactory receptor 1535	1.75	0.807358	up	0.0076979	GO:0004930(G-protein coupled receptor activity)|GO:0004984(olfactory receptor activity)|GO:0005886(plasma membrane)|GO:0007186(G-protein coupled receptor signaling pathway)|GO:0016021(integral to membrane)|GO:0050911(detection of chemical stimulus involved in sensory perception of smell)	04740:Olfactory transduction	NM_001000945	NM_001000945	NM_001000945	Rn.142273	60.9545	34.8311
A_44_P578061	mab-21-like 3 (C. elegans)	1.74942	0.806879	up	4.3587e-09			NM_001106456	NM_001106456	NM_001106456	Rn.21161	295.723	169.04
A_43_P21313	neural precursor cell expressed, developmentally down-regulated 9	1.74897	0.806502	up	6.6315e-05	GO:0000922(spindle pole)|GO:0005634(nucleus)		NM_001011922	NM_001011922	NM_001011922	Rn.8730	136.684	78.1514
A_42_P837288	renin binding protein	1.74834	0.805986	up	8.5377e-05	GO:0004476(mannose-6-phosphate isomerase activity)|GO:0004857(enzyme inhibitor activity)|GO:0005524(ATP binding)|GO:0006013(mannose metabolic process)|GO:0006044(N-acetylglucosamine metabolic process)|GO:0006051(N-acetylmannosamine metabolic process)|GO:0010951(negative regulation of endopeptidase activity)|GO:0017076(purine nucleotide binding)|GO:0019262(N-acetylneuraminate catabolic process)|GO…	00520:Amino sugar and nucleotide sugar metabolism	NM_031095	NM_031095	NM_031095	Rn.11116	132.724	75.9141
A_64_P068267	small nuclear RNA activating complex, polypeptide 5	1.74773	0.805484	up	0.021828			NM_001109643	NM_001109643	NM_001109643	Rn.47597	45.2723	25.9034
A_44_P1033819	general transcription factor IIH, polypeptide 2	1.7455	0.803642	up	7.3141e-06	GO:0002031(G-protein coupled receptor internalization)|GO:0004672(protein kinase activity)|GO:0005675(holo TFIIH complex)|GO:0006281(DNA repair)|GO:0006355(regulation of transcription, DNA-dependent)|GO:0006366(transcription from RNA polymerase II promoter)|GO:0006468(protein phosphorylation)|GO:0008094(DNA-dependent ATPase activity)|GO:0008270(zinc ion binding)|GO:0008353(RNA polymerase II carbo…	03022:Basal transcription factors|03420:Nucleotide excision repair	NM_001077428	NM_001077428	NM_001077428	Rn.144260	173.771	99.5535
A_44_P160763	pantothenate kinase 2	1.74459	0.802891	up	0.003326	GO:0004594(pantothenate kinase activity)|GO:0005524(ATP binding)|GO:0005739(mitochondrion)|GO:0015937(coenzyme A biosynthetic process)|GO:0016310(phosphorylation)	00770:Pantothenate and CoA biosynthesis|01100:Metabolic pathways	NM_001106513	NM_001106513	NM_001106513	Rn.91999	74.6742	42.8032
A_44_P801714	asparagine-linked glycosylation 13	1.74391	0.802327	up	0.033716	GO:0004577(N-acetylglucosaminyldiphosphodolichol N-acetylglucosaminyltransferase activity)|GO:0005783(endoplasmic reticulum)|GO:0030246(carbohydrate binding)|GO:0030259(lipid glycosylation)	00510:N-Glycan biosynthesis|01100:Metabolic pathways	NM_001013951	NM_001013951	NM_001013951	Rn.29819	39.0728	22.4053
A_44_P342187	sphingosine-1-phosphate receptor 2	1.74391	0.802327	up	0.033803	GO:0004930(G-protein coupled receptor activity)|GO:0005886(plasma membrane)|GO:0007610(behavior)|GO:0016021(integral to membrane)|GO:0038036(sphingosine-1-phosphate receptor activity)	04080:Neuroactive ligand-receptor interaction	NM_017192	NM_017192	NM_017192	Rn.2491	39.0728	22.4053
A_42_P585467	RAB25, member RAS oncogene family	1.74231	0.801005	up	0.00032752	GO:0005525(GTP binding)|GO:0005886(plasma membrane)|GO:0007264(small GTPase mediated signal transduction)|GO:0008284(positive regulation of cell proliferation)|GO:0015031(protein transport)|GO:0031143(pseudopodium)|GO:0031268(pseudopodium organization)|GO:0031410(cytoplasmic vesicle)		NM_001107687	NM_001107687	NM_001107687	Rn.7929	112.259	64.4312
A_42_P771373	neuropeptide Y	1.7422	0.800913	up	2.907e-06	GO:0001664(G-protein coupled receptor binding)|GO:0004983(neuropeptide Y receptor activity)|GO:0005179(hormone activity)|GO:0005615(extracellular space)|GO:0007218(neuropeptide signaling pathway)|GO:0007268(synaptic transmission)|GO:0007631(feeding behavior)|GO:0008217(regulation of blood pressure)|GO:0008343(adult feeding behavior)|GO:0021954(central nervous system neuron development)|GO:0021987…	04920:Adipocytokine signaling pathway	NM_012614	NM_012614	NM_012614	Rn.9714	190.327	109.245
A_42_P464434	RAN binding protein 3-like	1.74153	0.800357	up	1.7461e-22	GO:0005622(intracellular)|GO:0046907(intracellular transport)		XM_001057097	XM_001057097	XM_001057097		828.937	475.981
A_42_P540972	RAS-like family 11 member B	1.74148	0.800316	up	6.6019e-05	GO:0003924(GTPase activity)|GO:0005525(GTP binding)|GO:0007264(small GTPase mediated signal transduction)|GO:0016020(membrane)		NM_001002830	NM_001002830	NM_001002830	Rn.36357	138.693	79.6406
A_44_P522682	ADP-ribosylation factor 6	1.73874	0.798038	up	0.017089	GO:0001726(ruffle)|GO:0001889(liver development)|GO:0005525(GTP binding)|GO:0005737(cytoplasm)|GO:0005768(endosome)|GO:0005769(early endosome)|GO:0005794(Golgi apparatus)|GO:0005886(plasma membrane)|GO:0005938(cell cortex)|GO:0006915(apoptotic process)|GO:0007264(small GTPase mediated signal transduction)|GO:0010008(endosome membrane)|GO:0015031(protein transport)|GO:0016192(vesicle-mediated tran…	04144:Endocytosis|04666:Fc gamma R-mediated phagocytosis	NM_024152	NM_024152	NM_024152	Rn.6993	49.7824	28.6314
A_44_P1007362	HAUS augmin-like complex, subunit 1	1.73869	0.798001	up	0.045284	GO:0000922(spindle pole)|GO:0003674(molecular_function)|GO:0005737(cytoplasm)|GO:0005813(centrosome)|GO:0005874(microtubule)|GO:0007067(mitosis)|GO:0051225(spindle assembly)|GO:0051297(centrosome organization)|GO:0051301(cell division)|GO:0070652(HAUS complex)		NM_138864	NM_138864	NM_138864	Rn.163388	35.0522	20.1601
A_44_P1001735	NudC domain containing 2	1.73842	0.797776	up	0.0066549	GO:0000777(condensed chromosome kinetochore)|GO:0000922(spindle pole)|GO:0005622(intracellular)|GO:0005737(cytoplasm)|GO:0005815(microtubule organizing center)		NM_001009621	NM_001009621	NM_001009621	Rn.3419	64.4312	37.0631
A_64_P112480	proline rich 13	1.7381	0.797514	up	8.8288e-25	GO:0005730(nucleolus)|GO:0006351(transcription, DNA-dependent)|GO:0006355(regulation of transcription, DNA-dependent)		NM_001008379	NM_001008379	NM_001008379	Rn.2990	925.734	532.611
A_44_P477650	ArfGAP with dual PH domains 2	1.73759	0.79709	up	0.00019594	GO:0005543(phospholipid binding)|GO:0005545(1-phosphatidylinositol binding)|GO:0005546(phosphatidylinositol-4,5-bisphosphate binding)|GO:0005547(phosphatidylinositol-3,4,5-trisphosphate binding)|GO:0005737(cytoplasm)|GO:0005740(mitochondrial envelope)|GO:0005829(cytosol)|GO:0005886(plasma membrane)|GO:0007507(heart development)|GO:0008060(ARF GTPase activator activity)|GO:0008270(zinc ion binding…		NM_020101	NM_020101	NM_020101	Rn.203877	121.532	69.9428
A_44_P381917	sphingosine kinase 1	1.73698	0.796584	up	0.019977	GO:0000287(magnesium ion binding)|GO:0001568(blood vessel development)|GO:0001934(positive regulation of protein phosphorylation)|GO:0001956(positive regulation of neurotransmitter secretion)|GO:0003677(DNA binding)|GO:0004143(diacylglycerol kinase activity)|GO:0005515(protein binding)|GO:0005516(calmodulin binding)|GO:0005524(ATP binding)|GO:0005634(nucleus)|GO:0005737(cytoplasm)|GO:0005829(cyto…	00600:Sphingolipid metabolism|01100:Metabolic pathways|04020:Calcium signaling pathway|04370:VEGF signaling pathway|04666:Fc gamma R-mediated phagocytosis	NM_133386	NM_133386	NM_133386	Rn.18522	47.537	27.3676
A_42_P596458	solute carrier family 6 (neurotransmitter transporter, betaine/GABA), member 12	1.73388	0.794007	up	1.605e-08	GO:0005328(neurotransmitter:sodium symporter activity)|GO:0005332(gamma-aminobutyric acid:sodium symporter activity)|GO:0005887(integral to plasma membrane)|GO:0006836(neurotransmitter transport)|GO:0009992(cellular water homeostasis)|GO:0010033(response to organic substance)|GO:0016021(integral to membrane)|GO:0071474(cellular hyperosmotic response)		NM_017335	NM_017335	NM_017335	Rn.11352	281.841	162.549
A_43_P10252	eukaryotic translation initiation factor 3, subunit E	1.73365	0.793812	up	2.1966e-08	GO:0000184(nuclear-transcribed mRNA catabolic process, nonsense-mediated decay)|GO:0003743(translation initiation factor activity)|GO:0005634(nucleus)|GO:0005737(cytoplasm)|GO:0005852(eukaryotic translation initiation factor 3 complex)|GO:0006413(translational initiation)|GO:0016605(PML body)|GO:0047485(protein N-terminus binding)	03013:RNA transport|05160:Hepatitis C	NM_001011990	NM_001011990	NM_001011990	Rn.98547	276.577	159.535
A_44_P237915	eukaryotic translation initiation factor 3, subunit H	1.73354	0.793718	up	2.9783e-06	GO:0003743(translation initiation factor activity)|GO:0005737(cytoplasm)|GO:0005852(eukaryotic translation initiation factor 3 complex)|GO:0006413(translational initiation)|GO:0008150(biological_process)|GO:0032403(protein complex binding)|GO:0043231(intracellular membrane-bounded organelle)|GO:0043234(protein complex)	03013:RNA transport	NM_198751	NM_198751	NM_198751	Rn.129213	192.864	111.255
A_42_P681251	islet cell autoantigen 1	1.73301	0.793283	up	4.8408e-09	GO:0000139(Golgi membrane)|GO:0005634(nucleus)|GO:0005730(nucleolus)|GO:0005737(cytoplasm)|GO:0005795(Golgi stack)|GO:0005829(cytosol)|GO:0006836(neurotransmitter transport)|GO:0019904(protein domain specific binding)|GO:0030054(cell junction)|GO:0030425(dendrite)|GO:0030658(transport vesicle membrane)|GO:0030667(secretory granule membrane)|GO:0030672(synaptic vesicle membrane)|GO:0043496(regulat…	04940:Type I diabetes mellitus	NM_030844	NM_030844	NM_030844	Rn.1379	302.888	174.775
A_42_P574099	protein C	1.73299	0.793261	up	0.0078253	GO:0004252(serine-type endopeptidase activity)|GO:0005509(calcium ion binding)|GO:0005576(extracellular region)|GO:0005615(extracellular space)|GO:0006508(proteolysis)|GO:0007596(blood coagulation)|GO:0008152(metabolic process)|GO:0008233(peptidase activity)|GO:0030195(negative regulation of blood coagulation)|GO:0043066(negative regulation of apoptotic process)|GO:0050728(negative regulation of …	04610:Complement and coagulation cascades	NM_012803	NM_012803	NM_012803	Rn.91064	62.4877	36.0578
A_64_P058869	troponin T type 1 (skeletal, slow)	1.73276	0.793073	up	0.010579	GO:0003009(skeletal muscle contraction)|GO:0005523(tropomyosin binding)|GO:0005861(troponin complex)|GO:0006937(regulation of muscle contraction)|GO:0031014(troponin T binding)|GO:0031444(slow-twitch skeletal muscle fiber contraction)|GO:0045932(negative regulation of muscle contraction)		NM_134388	NM_134388	NM_134388	Rn.13846	57.7549	33.3311
A_64_P121061	transmembrane emp24 protein transport domain containing 6	1.7308	0.791441	up	5.9851e-10	GO:0006810(transport)|GO:0016021(integral to membrane)		NM_001106183	NM_001106183	NM_001106183	Rn.19837	340.258	196.589
A_44_P362954	catalase	1.73005	0.790814	up	1.8754e-23	GO:0000302(response to reactive oxygen species)|GO:0001657(ureteric bud development)|GO:0001666(response to hypoxia)|GO:0001822(kidney development)|GO:0004046(aminoacylase activity)|GO:0004096(catalase activity)|GO:0005102(receptor binding)|GO:0005739(mitochondrion)|GO:0005758(mitochondrial intermembrane space)|GO:0005764(lysosome)|GO:0005777(peroxisome)|GO:0005778(peroxisomal membrane)|GO:000578…	00380:Tryptophan metabolism|01100:Metabolic pathways|04146:Peroxisome|05014:Amyotrophic lateral sclerosis (ALS)	NM_012520	NM_012520	NM_012520	Rn.3001	884.45	511.228
A_43_P15577	RAB11B, member RAS oncogene family	1.72625	0.787643	up	0.0031287	GO:0003924(GTPase activity)|GO:0005525(GTP binding)|GO:0005739(mitochondrion)|GO:0005886(plasma membrane)|GO:0006184(GTP catabolic process)|GO:0006928(cellular component movement)|GO:0007049(cell cycle)|GO:0007264(small GTPase mediated signal transduction)|GO:0015031(protein transport)|GO:0016023(cytoplasmic membrane-bounded vesicle)|GO:0019003(GDP binding)|GO:0032402(melanosome transport)|GO:005…	04144:Endocytosis|04962:Vasopressin-regulated water reabsorption	NM_032617	NM_032617	NM_032617	Rn.124832	78.1514	45.2723
A_64_P013284	basigin (Ok blood group)	1.72608	0.787499	up	0	GO:0002080(acrosomal membrane)|GO:0005515(protein binding)|GO:0005537(mannose binding)|GO:0005739(mitochondrion)|GO:0007566(embryo implantation)|GO:0016021(integral to membrane)|GO:0042383(sarcolemma)|GO:0042470(melanosome)|GO:0042475(odontogenesis of dentin-containing tooth)|GO:0043434(response to peptide hormone stimulus)|GO:0045121(membrane raft)|GO:0046689(response to mercury ion)|GO:0046697(…		NM_001109882	NM_001109882	NM_001109882	Rn.2269	3750.98	2173.12
A_64_P026581	similar to 14-3-3 protein theta (14-3-3 protein tau) (14-3-3 protein T-cell) (HS1 protein)	1.72408	0.785828	up	1.6778e-11	GO:0019904(protein domain specific binding)		XM_001060456	XM_001060456	XM_001060456		407.216	236.193
A_64_P037736	BMX non-receptor tyrosine kinase	1.72398	0.785739	up	0.00096386	GO:0004715(non-membrane spanning protein tyrosine kinase activity)|GO:0005524(ATP binding)|GO:0005543(phospholipid binding)|GO:0005622(intracellular)|GO:0007165(signal transduction)|GO:0032587(ruffle membrane)|GO:0035556(intracellular signal transduction)|GO:0046777(protein autophosphorylation)		NM_001109016	NM_001109016	NM_001109016	Rn.141648	97.8363	56.7504
A_44_P363009	scinderin	1.7225	0.784502	up	0.00019903	GO:0005737(cytoplasm)|GO:0008285(negative regulation of cell proliferation)|GO:0043065(positive regulation of apoptotic process)|GO:0043234(protein complex)|GO:0045654(positive regulation of megakaryocyte differentiation)|GO:0051014(actin filament severing)	04666:Fc gamma R-mediated phagocytosis|04810:Regulation of actin cytoskeleton	NM_198748	NM_198748	NM_198748	Rn.26816	124.734	72.4146
A_44_P477620	phospholipase A2, group IVA (cytosolic, calcium-dependent)	1.72227	0.784311	up	0.0098967	GO:0001542(ovulation from ovarian follicle)|GO:0001554(luteolysis)|GO:0004620(phospholipase activity)|GO:0004622(lysophospholipase activity)|GO:0004623(phospholipase A2 activity)|GO:0005509(calcium ion binding)|GO:0005544(calcium-dependent phospholipid binding)|GO:0005634(nucleus)|GO:0005737(cytoplasm)|GO:0005783(endoplasmic reticulum)|GO:0005794(Golgi apparatus)|GO:0005829(cytosol)|GO:0007568(ag…	00564:Glycerophospholipid metabolism|00565:Ether lipid metabolism|00590:Arachidonic acid metabolism|00591:Linoleic acid metabolism|00592:alpha-Linolenic acid metabolism|01100:Metabolic pathways|04010:MAPK signaling pathway|04270:Vascular smooth muscle contraction|04370:VEGF signaling pathway|04664:Fc epsilon RI signaling pathway|04666:Fc gamma R-mediated phagocytosis|04730:Long-term depression|04…	NM_133551	NM_133551	NM_133551	Rn.10162	59.9885	34.8311
A_44_P458227	nephrosis 2, idiopathic, steroid-resistant	1.72112	0.78335	up	0.0042782	GO:0003674(molecular_function)|GO:0005575(cellular_component)|GO:0005886(plasma membrane)|GO:0005911(cell-cell junction)|GO:0008150(biological_process)|GO:0016021(integral to membrane)|GO:0031235(intrinsic to internal side of plasma membrane)|GO:0031532(actin cytoskeleton reorganization)|GO:0036057(slit diaphragm)|GO:0043234(protein complex)|GO:0045121(membrane raft)|GO:0072249(metanephric glomer…		NM_130828	NM_130828	NM_130828	Rn.86433	73.6695	42.8032
A_64_P089155	clathrin, light chain B	1.72084	0.783116	up	3.6554e-13	GO:0005198(structural molecule activity)|GO:0005326(neurotransmitter transporter activity)|GO:0005802(trans-Golgi network)|GO:0006836(neurotransmitter transport)|GO:0006886(intracellular protein transport)|GO:0007269(neurotransmitter secretion)|GO:0016183(synaptic vesicle coating)|GO:0030118(clathrin coat)|GO:0030125(clathrin vesicle coat)|GO:0030130(clathrin coat of trans-Golgi network vesicle)|…	04142:Lysosome|04144:Endocytosis|05016:Huntington's disease|05100:Bacterial invasion of epithelial cells	NM_053835	NM_053835	NM_053835	Rn.3440	477.472	277.464
A_43_P14796	adenomatosis polyposis coli down-regulated 1	1.72014	0.782527	up	7.0411e-07	GO:0001942(hair follicle development)|GO:0005887(integral to plasma membrane)|GO:0017147(Wnt-protein binding)|GO:0030178(negative regulation of Wnt receptor signaling pathway)|GO:0043615(astrocyte cell migration)		XM_003751796	XM_003751796	XM_003751796		222.697	129.464
A_64_P022447	solute carrier family 4, sodium borate transporter, member 11	1.71857	0.781207	up	9.2594e-17	GO:0005272(sodium channel activity)|GO:0005351(sugar:hydrogen symporter activity)|GO:0005452(inorganic anion exchanger activity)|GO:0006814(sodium ion transport)|GO:0009401(phosphoenolpyruvate-dependent sugar phosphotransferase system)|GO:0015106(bicarbonate transmembrane transporter activity)|GO:0015252(hydrogen ion channel activity)|GO:0015701(bicarbonate transport)|GO:0015992(proton transport)…		NM_001107775	NM_001107775	NM_001107775	Rn.162720	627.435	365.092
A_44_P241541	t-complex 11, testis-specific-like 2	1.71848	0.781136	up	0.00063165			NM_001017458	NM_001017458	NM_001017458	Rn.101085	106.044	61.7081
A_44_P388782	cyclin-dependent kinase 4	1.71746	0.78028	up	1.2916e-08	GO:0004693(cyclin-dependent protein kinase activity)|GO:0005524(ATP binding)|GO:0005634(nucleus)|GO:0005737(cytoplasm)|GO:0007623(circadian rhythm)|GO:0008284(positive regulation of cell proliferation)|GO:0009636(response to toxin)|GO:0010033(response to organic substance)|GO:0010288(response to lead ion)|GO:0016020(membrane)|GO:0030332(cyclin binding)|GO:0031100(organ regeneration)|GO:0032403(pr…	04110:Cell cycle|04115:p53 signaling pathway|04530:Tight junction|04660:T cell receptor signaling pathway|05200:Pathways in cancer|05212:Pancreatic cancer|05214:Glioma|05218:Melanoma|05219:Bladder cancer|05220:Chronic myeloid leukemia|05222:Small cell lung cancer|05223:Non-small cell lung cancer	NM_053593	NM_053593	NM_053593	Rn.6115	294.196	171.297
A_44_P193928	single-stranded DNA binding protein 1, mitochondrial	1.71669	0.779633	up	2.0915e-17	GO:0003682(chromatin binding)|GO:0003697(single-stranded DNA binding)|GO:0005739(mitochondrion)|GO:0006260(DNA replication)|GO:0042645(mitochondrial nucleoid)|GO:0051096(positive regulation of helicase activity)|GO:0070584(mitochondrion morphogenesis)	03030:DNA replication|03430:Mismatch repair|03440:Homologous recombination	NM_183328	NM_183328	NM_183328	Rn.106922	656.336	382.326
A_64_P087539	dual specificity phosphatase 14	1.71668	0.77962	up	0.034328	GO:0004725(protein tyrosine phosphatase activity)|GO:0008138(protein tyrosine/serine/threonine phosphatase activity)|GO:0017017(MAP kinase tyrosine/serine/threonine phosphatase activity)|GO:0035335(peptidyl-tyrosine dephosphorylation)	04010:MAPK signaling pathway	NM_001079893	NM_001079893	NM_001079893	Rn.25406	40.7933	23.7629
A_44_P386359	ninjurin 1	1.71307	0.776583	up	9.6688e-30	GO:0007155(cell adhesion)|GO:0016021(integral to membrane)|GO:0042246(tissue regeneration)		NM_012867	NM_012867	NM_012867	Rn.11245	1176.44	686.747
A_64_P088256	cofilin 1, non-muscle	1.71183	0.775536	up	3.6875e-05	GO:0000910(cytokinesis)|GO:0001755(neural crest cell migration)|GO:0001842(neural fold formation)|GO:0003779(actin binding)|GO:0005622(intracellular)|GO:0005737(cytoplasm)|GO:0005856(cytoskeleton)|GO:0006468(protein phosphorylation)|GO:0006606(protein import into nucleus)|GO:0006928(cellular component movement)|GO:0007010(cytoskeleton organization)|GO:0007015(actin filament organization)|GO:00096…	04360:Axon guidance|04666:Fc gamma R-mediated phagocytosis|04810:Regulation of actin cytoskeleton	NM_017147	NM_017147	NM_017147	Rn.11675	156.333	91.3252
A_64_P135818	similar to prohibitin	1.71179	0.775508	up	3.3741e-05			XR_006662	XR_006662	XR_006662	Rn.196529	158.05	92.33
A_44_P220610	fumarylacetoacetate hydrolase domain containing 1	1.7115	0.775264	up	8.4662e-18	GO:0003824(catalytic activity)|GO:0005739(mitochondrion)|GO:0005743(mitochondrial inner membrane)|GO:0005829(cytosol)|GO:0018773(acetylpyruvate hydrolase activity)|GO:0034545(fumarylpyruvate hydrolase activity)|GO:0046872(metal ion binding)|GO:0047621(acylpyruvate hydrolase activity)		NM_001024991	NM_001024991	NM_001024991	Rn.3918	679.091	396.781
A_44_P122812	G kinase anchoring protein 1	1.70999	0.773985	up	0.00010537	GO:0005794(Golgi apparatus)|GO:0007165(signal transduction)		NM_001012160	NM_001012160	NM_001012160	Rn.2003	138.693	81.1075
A_44_P285575	cytochrome c oxidase subunit VIc, pseudogene	1.70892	0.773088	up	0.028543	GO:0004129(cytochrome-c oxidase activity)|GO:0005743(mitochondrial inner membrane)|GO:0016021(integral to membrane)		NR_037621	NR_037621	NR_037621	Rn.10885	44.267	25.9034
A_42_P744033	myotubularin related protein 10	1.70892	0.773088	up	0.028623			NM_001100846	NM_001100846	NM_001100846	Rn.3510	44.267	25.9034
A_64_P013072	RT1 class I, locus CE14	1.70846	0.7727	up	1.1005e-61			NM_001008837	NM_001008837	NM_001008837	Rn.234142	2540.04	1486.74
A_43_P15574	dipeptidylpeptidase 7	1.70837	0.772624	up	6.8618e-29	GO:0004177(aminopeptidase activity)|GO:0005576(extracellular region)|GO:0005764(lysosome)|GO:0005829(cytosol)|GO:0006508(proteolysis)|GO:0008236(serine-type peptidase activity)|GO:0008239(dipeptidyl-peptidase activity)|GO:0016023(cytoplasmic membrane-bounded vesicle)		NM_031973	NM_031973	NM_031973	Rn.3363	1149.65	672.951
A_64_P094503	pyruvate kinase, muscle	1.70646	0.771005	up	2.8386e-10	GO:0000287(magnesium ion binding)|GO:0001666(response to hypoxia)|GO:0001889(liver development)|GO:0004743(pyruvate kinase activity)|GO:0005515(protein binding)|GO:0005524(ATP binding)|GO:0005634(nucleus)|GO:0005737(cytoplasm)|GO:0005739(mitochondrion)|GO:0005886(plasma membrane)|GO:0006006(glucose metabolic process)|GO:0006096(glycolysis)|GO:0006754(ATP biosynthetic process)|GO:0007584(response …	00010:Glycolysis / Gluconeogenesis|00230:Purine metabolism|00620:Pyruvate metabolism|01100:Metabolic pathways|04930:Type II diabetes mellitus	NM_053297	NM_053297	NM_053297	Rn.1556	369.339	216.436
A_44_P203740	progesterone immunomodulatory binding factor 1	1.70585	0.770489	up	0.036672	GO:0005813(centrosome)		ENSRNOT00000036350	XM_001073989	XM_001073989	Rn.83881	40.5359	23.7629
A_64_P014727	glutathione S-transferase mu 4	1.70505	0.769814	up	0.015257	GO:0004364(glutathione transferase activity)|GO:0005737(cytoplasm)|GO:0006749(glutathione metabolic process)|GO:0018916(nitrobenzene metabolic process)|GO:0019899(enzyme binding)|GO:0042178(xenobiotic catabolic process)|GO:0042803(protein homodimerization activity)|GO:0043295(glutathione binding)	00480:Glutathione metabolism|00980:Metabolism of xenobiotics by cytochrome P450|00982:Drug metabolism - cytochrome P450	NM_001024304	NM_001024304	NM_001024304	Rn.198607	54.741	32.1052
A_64_P140081	TSC22 domain family, member 4	1.70505	0.769814	up	0.015308	GO:0003700(sequence-specific DNA binding transcription factor activity)|GO:0005634(nucleus)|GO:0005737(cytoplasm)|GO:0006351(transcription, DNA-dependent)|GO:0006970(response to osmotic stress)		NM_001044284	NM_001044284	NM_001044284	Rn.21359	54.741	32.1052
A_43_P19180	RUN and FYVE domain containing 1	1.70365	0.768626	up	0.022182	GO:0005737(cytoplasm)|GO:0005770(late endosome)|GO:0005829(cytosol)|GO:0008565(protein transporter activity)|GO:0015031(protein transport)|GO:0030100(regulation of endocytosis)	04144:Endocytosis	NM_001100727	NM_001100727	NM_001100727	Rn.39348	48.7778	28.6314
A_42_P618145	diphosphoinositol pentakisphosphate kinase 1	1.7034	0.768419	up	5.27e-07	GO:0000827(inositol-1,3,4,5,6-pentakisphosphate kinase activity)|GO:0000832(inositol hexakisphosphate 5-kinase activity)|GO:0003993(acid phosphatase activity)|GO:0005524(ATP binding)|GO:0005634(nucleus)|GO:0005730(nucleolus)|GO:0005737(cytoplasm)|GO:0005829(cytosol)|GO:0006020(inositol metabolic process)|GO:0016301(kinase activity)|GO:0033857(diphosphoinositol-pentakisphosphate kinase activity)|G…		NM_001080783	NM_001080783	NM_001080783	Rn.46305	234.956	137.934
A_44_P384066	glucose-6-phosphatase, catalytic subunit	1.70279	0.767896	up	1.4244e-07	GO:0004346(glucose-6-phosphatase activity)|GO:0005783(endoplasmic reticulum)|GO:0005789(endoplasmic reticulum membrane)|GO:0005977(glycogen metabolic process)|GO:0005980(glycogen catabolic process)|GO:0006094(gluconeogenesis)|GO:0006641(triglyceride metabolic process)|GO:0006796(phosphate-containing compound metabolic process)|GO:0008152(metabolic process)|GO:0008202(steroid metabolic process)|GO…	00010:Glycolysis / Gluconeogenesis|00052:Galactose metabolism|00500:Starch and sucrose metabolism|01100:Metabolic pathways|04910:Insulin signaling pathway|04920:Adipocytokine signaling pathway|04973:Carbohydrate digestion and absorption	NM_013098	NM_013098	NM_013098	Rn.10992	258.592	151.864
A_44_P975945	family with sequence similarity 168, member A	1.70263	0.767761	up	0.01376			NM_001108494	NM_001108494	NM_001108494	Rn.224676	56.7504	33.3311
A_42_P728472	ribosomal protein S4, X-linked	1.70212	0.76733	up	2.099e-45	GO:0003674(molecular_function)|GO:0003735(structural constituent of ribosome)|GO:0005575(cellular_component)|GO:0005840(ribosome)|GO:0005844(polysome)|GO:0006412(translation)|GO:0007275(multicellular organismal development)|GO:0008150(biological_process)|GO:0008284(positive regulation of cell proliferation)|GO:0015935(small ribosomal subunit)|GO:0019843(rRNA binding)|GO:0022627(cytosolic small ri…	03010:Ribosome	NM_001007600	NM_001007600	NM_001007600	Rn.40171	1871.85	1099.72
A_44_P532352	interleukin-1 receptor-associated kinase 1	1.70129	0.766626	up	0.00011331	GO:0001959(regulation of cytokine-mediated signaling pathway)|GO:0004672(protein kinase activity)|GO:0004674(protein serine/threonine kinase activity)|GO:0005149(interleukin-1 receptor binding)|GO:0005524(ATP binding)|GO:0005811(lipid particle)|GO:0006468(protein phosphorylation)|GO:0007250(activation of NF-kappaB-inducing kinase activity)|GO:0007254(JNK cascade)|GO:0016020(membrane)|GO:0016301(k…	04210:Apoptosis|04620:Toll-like receptor signaling pathway|04722:Neurotrophin signaling pathway|05140:Leishmaniasis|05142:Chagas disease (American trypanosomiasis)|05145:Toxoplasmosis	NM_001127555	NM_001127555	NM_001127555	Rn.22238	139.697	82.1125
A_44_P351438	similar to phosphoglycerate mutase (EC 5.4.2.1) B chain - rat	1.7011	0.766466	up	3.5943e-07			XR_146188	XR_146188	XR_146188	Rn.232354	242.662	142.65
A_64_P139873	rhomboid 5 homolog 2 (Drosophila)	1.69907	0.764744	up	0.044343	GO:0004252(serine-type endopeptidase activity)|GO:0006508(proteolysis)|GO:0016021(integral to membrane)		NM_001107067	NM_001107067	NM_001107067	Rn.141168	38.0681	22.4053
A_64_P092728	UDP-glucuronate decarboxylase 1	1.69907	0.764744	up	0.044236	GO:0000166(nucleotide binding)|GO:0003824(catalytic activity)|GO:0005739(mitochondrion)|GO:0005794(Golgi apparatus)|GO:0016021(integral to membrane)|GO:0032580(Golgi cisterna membrane)|GO:0033320(UDP-D-xylose biosynthetic process)|GO:0044237(cellular metabolic process)|GO:0048040(UDP-glucuronate decarboxylase activity)|GO:0050662(coenzyme binding)		NM_139336	NM_139336	NM_139336	Rn.3037	38.0681	22.4053
A_42_P657494	family with sequence similarity 103, member A1	1.69906	0.764735	up	0.0027101	GO:0003723(RNA binding)|GO:0005634(nucleus)|GO:0005845(mRNA cap binding complex)|GO:0006370(mRNA capping)|GO:0032259(methylation)|GO:0036031(recruitment of mRNA capping enzyme to RNA polymerase II holoenzyme complex)		NM_001127451	NM_001127451	NM_001127451	Rn.40252	84.5832	49.7824
A_64_P043601	APC membrane recruitment 1	1.69836	0.764144	up	5.6999e-07	GO:0001822(kidney development)|GO:0003674(molecular_function)|GO:0005546(phosphatidylinositol-4,5-bisphosphate binding)|GO:0005575(cellular_component)|GO:0005886(plasma membrane)|GO:0008013(beta-catenin binding)|GO:0008150(biological_process)|GO:0060348(bone development)|GO:0060612(adipose tissue development)|GO:0072161(mesenchymal cell differentiation involved in kidney development)|GO:0090090(n…		NM_001109320	NM_001109320	NM_001109320	Rn.218677	235.55	138.693
A_64_P111305	neural cell adhesion molecule 1	1.6965	0.762561	up	0.038997	GO:0001928(regulation of exocyst assembly)|GO:0005104(fibroblast growth factor receptor binding)|GO:0005515(protein binding)|GO:0005886(plasma membrane)|GO:0007155(cell adhesion)|GO:0007166(cell surface receptor signaling pathway)|GO:0007568(aging)|GO:0007611(learning or memory)|GO:0008092(cytoskeletal protein binding)|GO:0008201(heparin binding)|GO:0009897(external side of plasma membrane)|GO:00…	04514:Cell adhesion molecules (CAMs)|05020:Prion diseases	NM_031521	NM_031521	NM_031521	Rn.11283	40.3138	23.7629
A_64_P045980	ubiquitin-conjugating enzyme E2 variant 1	1.69529	0.761532	up	2.9172e-07	GO:0000151(ubiquitin ligase complex)|GO:0003674(molecular_function)|GO:0005575(cellular_component)|GO:0005737(cytoplasm)|GO:0008150(biological_process)|GO:0016881(acid-amino acid ligase activity)|GO:0031371(ubiquitin conjugating enzyme complex)|GO:0035370(UBC13-UEV1A complex)|GO:0042275(error-free postreplication DNA repair)|GO:0043123(positive regulation of I-kappaB kinase/NF-kappaB cascade)|GO:…		NM_001110345	NM_001110345	NM_001110345	Rn.220168	249.438	147.136
A_44_P193945	bone marrow stromal cell antigen 1	1.69195	0.758683	up	0.00026833	GO:0000166(nucleotide binding)|GO:0003674(molecular_function)|GO:0003953(NAD+ nucleosidase activity)|GO:0005575(cellular_component)|GO:0005886(plasma membrane)|GO:0008150(biological_process)|GO:0031225(anchored to membrane)	00760:Nicotinate and nicotinamide metabolism|01100:Metabolic pathways|04020:Calcium signaling pathway|04970:Salivary secretion|04972:Pancreatic secretion	NM_030848	NM_030848	NM_030848	Rn.10728	126.743	74.9094
A_42_P810287	transforming, acidic coiled-coil containing protein 1	1.6918	0.758562	up	0.0058852	GO:0000226(microtubule cytoskeleton organization)|GO:0005737(cytoplasm)|GO:0008283(cell proliferation)|GO:0015630(microtubule cytoskeleton)|GO:0019904(protein domain specific binding)|GO:0021987(cerebral cortex development)|GO:0022008(neurogenesis)|GO:0022027(interkinetic nuclear migration)|GO:0032886(regulation of microtubule-based process)|GO:0045111(intermediate filament cytoskeleton)		NM_001004107	NM_001004107	NM_001004107	Rn.73645	72.4146	42.8032
A_44_P126613	DnaJ (Hsp40) homolog, subfamily B, member 2	1.6912	0.758044	up	0.032285	GO:0000502(proteasome complex)|GO:0006457(protein folding)|GO:0008285(negative regulation of cell proliferation)|GO:0016234(inclusion body)|GO:0030308(negative regulation of cell growth)|GO:0030433(ER-associated protein catabolic process)|GO:0030544(Hsp70 protein binding)|GO:0031072(heat shock protein binding)|GO:0031398(positive regulation of protein ubiquitination)|GO:0031593(polyubiquitin bind…	04141:Protein processing in endoplasmic reticulum	NM_001109541	NM_001109541	NM_001109541	Rn.40780	43.8078	25.9034
A_42_P481516	ATP synthase, H+ transporting, mitochondrial F1 complex, beta polypeptide	1.68924	0.756373	up	5.0963e-85	GO:0000275(mitochondrial proton-transporting ATP synthase complex, catalytic core F(1))|GO:0001525(angiogenesis)|GO:0005509(calcium ion binding)|GO:0005524(ATP binding)|GO:0005739(mitochondrion)|GO:0005743(mitochondrial inner membrane)|GO:0005753(mitochondrial proton-transporting ATP synthase complex)|GO:0005886(plasma membrane)|GO:0006172(ADP biosynthetic process)|GO:0006200(ATP catabolic proces…	00190:Oxidative phosphorylation|01100:Metabolic pathways|05010:Alzheimer's disease|05012:Parkinson's disease|05016:Huntington's disease	NM_134364	NM_134364	NM_134364	Rn.92965	3662.46	2168.11
A_43_P14867	sulfotransferase family 5A, member 1	1.68876	0.755966	up	0.0043149	GO:0008146(sulfotransferase activity)		NM_001106194	NM_001106194	NM_001106194	Rn.107747	78.1514	46.2773
A_64_P150726	alpha hemoglobin stabilizing protein	1.68827	0.755543	up	0.019432	GO:0003674(molecular_function)|GO:0005575(cellular_component)|GO:0006457(protein folding)|GO:0008150(biological_process)|GO:0020027(hemoglobin metabolic process)|GO:0030097(hemopoiesis)|GO:0030492(hemoglobin binding)|GO:0050821(protein stabilization)		NM_001106299	NM_001106299	NM_001106299	Rn.136569	52.5059	31.1005
A_64_P007189	aquaporin 2 (collecting duct)	1.68701	0.754472	up	0	GO:0003097(renal water transport)|GO:0003779(actin binding)|GO:0005372(water transmembrane transporter activity)|GO:0005515(protein binding)|GO:0005737(cytoplasm)|GO:0005764(lysosome)|GO:0005769(early endosome)|GO:0005791(rough endoplasmic reticulum)|GO:0005794(Golgi apparatus)|GO:0005802(trans-Golgi network)|GO:0005886(plasma membrane)|GO:0006833(water transport)|GO:0006884(cell volume homeostas…	04962:Vasopressin-regulated water reabsorption	NM_012909	NM_012909	NM_012909	Rn.90076	20906.1	12392.4
A_64_P019790	cytochrome P450, family 2, subfamily d, polypeptide 1	1.6869	0.754376	up	0	GO:0004497(monooxygenase activity)|GO:0005506(iron ion binding)|GO:0005737(cytoplasm)|GO:0005789(endoplasmic reticulum membrane)|GO:0009055(electron carrier activity)|GO:0010033(response to organic substance)|GO:0014070(response to organic cyclic compound)|GO:0020037(heme binding)|GO:0042493(response to drug)|GO:0070330(aromatase activity)	00982:Drug metabolism - cytochrome P450	NM_153313	NM_153313	NM_153313	Rn.91133	7435.63	4407.86
A_64_P121663	calpain 2, (m/II) large subunit	1.68605	0.753644	up	2.7849e-06	GO:0000785(chromatin)|GO:0001666(response to hypoxia)|GO:0001824(blastocyst development)|GO:0004198(calcium-dependent cysteine-type endopeptidase activity)|GO:0005509(calcium ion binding)|GO:0005515(protein binding)|GO:0005634(nucleus)|GO:0005737(cytoplasm)|GO:0005886(plasma membrane)|GO:0006508(proteolysis)|GO:0007520(myoblast fusion)|GO:0008092(cytoskeletal protein binding)|GO:0008152(metabolic…	04141:Protein processing in endoplasmic reticulum|04210:Apoptosis|04510:Focal adhesion|05010:Alzheimer's disease	NM_017116	NM_017116	NM_017116	Rn.6822	212.001	125.738
A_64_P003596	myosin, light chain 12B, regulatory	1.68604	0.753642	up	1.0713e-22	GO:0001725(stress fiber)|GO:0005509(calcium ion binding)|GO:0008360(regulation of cell shape)|GO:0016459(myosin complex)|GO:0016460(myosin II complex)|GO:0030018(Z disc)|GO:0043234(protein complex)|GO:0045177(apical part of cell)	04510:Focal adhesion|04530:Tight junction|04670:Leukocyte transendothelial migration|04810:Regulation of actin cytoskeleton	NM_017343	NM_017343	NM_017343	Rn.214633	928.122	550.473
A_44_P1003212	insulin-like growth factor 2 receptor	1.685	0.75275	up	0	GO:0001889(liver development)|GO:0001948(glycoprotein binding)|GO:0001965(G-protein alpha-subunit binding)|GO:0001972(retinoic acid binding)|GO:0004930(G-protein coupled receptor activity)|GO:0005010(insulin-like growth factor-activated receptor activity)|GO:0005520(insulin-like growth factor binding)|GO:0005537(mannose binding)|GO:0005615(extracellular space)|GO:0005634(nucleus)|GO:0005641(nucle…	04142:Lysosome	NM_012756	NM_012756	NM_012756	Rn.270	9602.68	5698.91
A_44_P500949	glutathione peroxidase 3	1.68465	0.752451	up	0	GO:0002238(response to molecule of fungal origin)|GO:0004602(glutathione peroxidase activity)|GO:0005615(extracellular space)|GO:0006749(glutathione metabolic process)|GO:0006979(response to oxidative stress)|GO:0007565(female pregnancy)|GO:0008430(selenium binding)|GO:0010033(response to organic substance)|GO:0010269(response to selenium ion)|GO:0014070(response to organic cyclic compound)|GO:00…	00480:Glutathione metabolism|00590:Arachidonic acid metabolism	NM_022525	NM_022525	NM_022525	Rn.108074	12943.3	7683.09
A_64_P080667	similar to CG31613-PA	1.6837	0.751635	up	0.0072137			XM_003751700	XM_003751700	XM_003751700		69.9428	41.5411
A_42_P592205	glycolipid transfer protein	1.68123	0.749516	up	1.1667e-21	GO:0005737(cytoplasm)|GO:0008289(lipid binding)|GO:0017089(glycolipid transporter activity)|GO:0046836(glycolipid transport)|GO:0051861(glycolipid binding)		NM_001134413	NM_001134413	NM_001134413	Rn.4111	890.873	529.894
A_64_P073427	MPV17 mitochondrial membrane protein-like	1.67865	0.747298	up	0.014562	GO:0005739(mitochondrion)|GO:0005743(mitochondrial inner membrane)|GO:0005777(peroxisome)|GO:0007605(sensory perception of sound)|GO:0016021(integral to membrane)|GO:0032836(glomerular basement membrane development)|GO:0034614(cellular response to reactive oxygen species)|GO:0042592(homeostatic process)|GO:0048839(inner ear development)|GO:0072593(reactive oxygen species metabolic process)|GO:200…	04146:Peroxisome	NM_001098240	NM_001098240	NM_001098240	Rn.207192	58.469	34.8311
A_44_P323304	phosphorylase, glycogen; brain	1.67816	0.746881	up	0.00027943	GO:0005737(cytoplasm)|GO:0005975(carbohydrate metabolic process)|GO:0005977(glycogen metabolic process)|GO:0005980(glycogen catabolic process)|GO:0008144(drug binding)|GO:0008184(glycogen phosphorylase activity)|GO:0030170(pyridoxal phosphate binding)|GO:0030246(carbohydrate binding)|GO:0030424(axon)|GO:0042803(protein homodimerization activity)	00500:Starch and sucrose metabolism|04910:Insulin signaling pathway	NM_013188	NM_013188	NM_013188	Rn.1518	129.464	77.1466
A_64_P019719	sushi-repeat-containing protein, X-linked 2	1.67788	0.746641	up	3.103e-07	GO:0005102(receptor binding)|GO:0005737(cytoplasm)|GO:0015630(microtubule cytoskeleton)|GO:0016337(cell-cell adhesion)|GO:0042325(regulation of phosphorylation)|GO:0048870(cell motility)|GO:0090050(positive regulation of cell migration involved in sprouting angiogenesis)		NM_001108243	NM_001108243	NM_001108243	Rn.33831	256.888	153.103
A_44_P496327	perforin 1 (pore forming protein)	1.6771	0.745969	up	0.043909	GO:0002357(defense response to tumor cell)|GO:0002418(immune response to tumor cell)|GO:0003674(molecular_function)|GO:0005509(calcium ion binding)|GO:0005615(extracellular space)|GO:0005886(plasma membrane)|GO:0006915(apoptotic process)|GO:0007623(circadian rhythm)|GO:0016021(integral to membrane)|GO:0016023(cytoplasmic membrane-bounded vesicle)|GO:0019835(cytolysis)|GO:0022829(wide pore channel…	04650:Natural killer cell mediated cytotoxicity|04940:Type I diabetes mellitus|05320:Autoimmune thyroid disease|05330:Allograft rejection|05332:Graft-versus-host disease|05416:Viral myocarditis	NM_017330	NM_017330	NM_017330	Rn.11206	39.8528	23.7629
A_64_P115137	perilipin 3	1.6771	0.745969	up	0.043909	GO:0005737(cytoplasm)|GO:0005811(lipid particle)|GO:0043231(intracellular membrane-bounded organelle)		ENSRNOT00000035259	XM_001061015	XM_001061015	Rn.9506	39.8528	23.7629
A_64_P039737	scleraxis	1.67669	0.745614	up	1.6446e-07	GO:0001707(mesoderm formation)|GO:0001894(tissue homeostasis)|GO:0001958(endochondral ossification)|GO:0002062(chondrocyte differentiation)|GO:0003179(heart valve morphogenesis)|GO:0003188(heart valve formation)|GO:0003677(DNA binding)|GO:0005634(nucleus)|GO:0005667(transcription factor complex)|GO:0006351(transcription, DNA-dependent)|GO:0008284(positive regulation of cell proliferation)|GO:0010…		NM_001130508	NM_001130508	NM_001130508	Rn.198233	269.563	160.771
A_44_P106954	ADP-ribosylation factor 1	1.67655	0.745497	up	4.3834e-16	GO:0005525(GTP binding)|GO:0005794(Golgi apparatus)|GO:0005829(cytosol)|GO:0006878(cellular copper ion homeostasis)|GO:0007264(small GTPase mediated signal transduction)|GO:0012505(endomembrane system)|GO:0015031(protein transport)|GO:0016192(vesicle-mediated transport)|GO:0030017(sarcomere)|GO:0048471(perinuclear region of cytoplasm)		NM_022518	NM_022518	NM_022518	Rn.93735	649.757	387.556
A_44_P220104	Dr1 associated protein 1 (negative cofactor 2 alpha)	1.67565	0.744725	up	5.5731e-08	GO:0000122(negative regulation of transcription from RNA polymerase II promoter)|GO:0003714(transcription corepressor activity)|GO:0005634(nucleus)|GO:0006351(transcription, DNA-dependent)|GO:0008134(transcription factor binding)|GO:0043565(sequence-specific DNA binding)|GO:0046982(protein heterodimerization activity)		NM_001077668	NM_001077668	NM_001077668	Rn.40582	290.763	173.522
A_44_P437594	gypsy retrotransposon integrase 1	1.67473	0.743924	up	0.0099995	GO:0003676(nucleic acid binding)|GO:0015074(DNA integration)		NM_001025012	NM_001025012	NM_001025012	Rn.55553	65.4362	39.0728
A_44_P561166	aquaporin 4	1.67458	0.743802	up	3.617e-11	GO:0005737(cytoplasm)|GO:0005886(plasma membrane)|GO:0005887(integral to plasma membrane)|GO:0005911(cell-cell junction)|GO:0006833(water transport)|GO:0007565(female pregnancy)|GO:0007605(sensory perception of sound)|GO:0009314(response to radiation)|GO:0009897(external side of plasma membrane)|GO:0015250(water channel activity)|GO:0015288(porin activity)|GO:0015670(carbon dioxide transport)|GO:…	04962:Vasopressin-regulated water reabsorption|04976:Bile secretion	NM_001142366	NM_001142366	NM_001142366	Rn.90091	432.643	258.359
A_44_P382274	deafness, autosomal recessive 59	1.67375	0.743081	up	0.019703	GO:0007605(sensory perception of sound)|GO:0043025(neuronal cell body)		ENSRNOT00000058093	XM_001053449	XM_001053449		53.736	32.1052
A_44_P714007	cell death-inducing DFFA-like effector c	1.67333	0.742718	up	0.0033213	GO:0005634(nucleus)|GO:0005737(cytoplasm)|GO:0005783(endoplasmic reticulum)|GO:0005811(lipid particle)|GO:0005829(cytosol)|GO:0005925(focal adhesion)|GO:0006351(transcription, DNA-dependent)|GO:0006355(regulation of transcription, DNA-dependent)|GO:0006915(apoptotic process)|GO:0006917(induction of apoptosis)		NM_001024333	NM_001024333	NM_001024333	Rn.33794	85.3598	51.0121
A_44_P445195	DEAD (Asp-Glu-Ala-Asp) box polypeptide 39B	1.67333	0.742718	up	0.0033213	GO:0000245(spliceosomal complex assembly)|GO:0000346(transcription export complex)|GO:0000398(nuclear mRNA splicing, via spliceosome)|GO:0003676(nucleic acid binding)|GO:0004004(ATP-dependent RNA helicase activity)|GO:0005524(ATP binding)|GO:0005634(nucleus)|GO:0005681(spliceosomal complex)|GO:0005687(U4 snRNP)|GO:0005688(U6 snRNP)|GO:0005737(cytoplasm)|GO:0006406(mRNA export from nucleus)|GO:000…	03013:RNA transport|03015:mRNA surveillance pathway|03040:Spliceosome	NM_133300	NM_133300	NM_133300	Rn.202950	85.3598	51.0121
A_64_P148395	sepiapterin reductase (7,8-dihydrobiopterin:NADP+ oxidoreductase)	1.67248	0.741993	up	0.017685	GO:0000166(nucleotide binding)|GO:0004757(sepiapterin reductase activity)|GO:0005575(cellular_component)|GO:0005634(nucleus)|GO:0005730(nucleolus)|GO:0005737(cytoplasm)|GO:0005739(mitochondrion)|GO:0006558(L-phenylalanine metabolic process)|GO:0006729(tetrahydrobiopterin biosynthetic process)|GO:0006809(nitric oxide biosynthetic process)|GO:0010033(response to organic substance)|GO:0016265(death)…	00790:Folate biosynthesis|01100:Metabolic pathways	NM_019181	NM_019181	NM_019181	Rn.6658	55.7458	33.3311
A_44_P252345	similar to ribosomal protein, mitochondrial, S22	1.67192	0.741504	up	1.1506e-05			NM_001077530	NM_001077530	NM_001077530	Rn.201796	190.854	114.153
A_42_P515876	arginyl aminopeptidase (aminopeptidase B)	1.67087	0.740599	up	0.0020206	GO:0004177(aminopeptidase activity)|GO:0004222(metalloendopeptidase activity)|GO:0005507(copper ion binding)|GO:0005576(extracellular region)|GO:0005615(extracellular space)|GO:0005794(Golgi apparatus)|GO:0005886(plasma membrane)|GO:0006508(proteolysis)|GO:0007568(aging)|GO:0008270(zinc ion binding)|GO:0009897(external side of plasma membrane)|GO:0016485(protein processing)|GO:0019370(leukotriene…		NM_031097	NM_031097	NM_031097	Rn.10979	94.8225	56.7504
A_44_P218284	dual specificity phosphatase 3	1.67023	0.74005	up	6.1533e-07	GO:0000188(inactivation of MAPK activity)|GO:0001701(in utero embryonic development)|GO:0001772(immunological synapse)|GO:0003674(molecular_function)|GO:0004721(phosphoprotein phosphatase activity)|GO:0004725(protein tyrosine phosphatase activity)|GO:0005575(cellular_component)|GO:0005634(nucleus)|GO:0005654(nucleoplasm)|GO:0005829(cytosol)|GO:0006470(protein dephosphorylation)|GO:0008138(protein…	04010:MAPK signaling pathway	NM_001173376	NM_001173376	NM_001173376	Rn.8286	247.428	148.14
A_44_P240274	endomucin	1.6695	0.739413	up	2.6988e-05	GO:0001525(angiogenesis)|GO:0005886(plasma membrane)|GO:0016021(integral to membrane)|GO:0016337(cell-cell adhesion)|GO:0030155(regulation of cell adhesion)|GO:0030246(carbohydrate binding)		NM_001004228	NM_001004228	NM_001004228	Rn.8542	175.78	105.289
A_64_P139608	similar to glyceraldehyde-3-phosphate dehydrogenase (phosphorylating) (EC 1.2.1.12)	1.66824	0.738328	up	5.9578e-33		00010:Glycolysis / Gluconeogenesis|01100:Metabolic pathways|05010:Alzheimer's disease	XM_001066279	XM_001066279	XM_001066279		1429.95	857.161
A_44_P237994	ATP-binding cassette, subfamily G (WHITE), member 1	1.66734	0.737548	up	1.6427e-11	GO:0005524(ATP binding)|GO:0005548(phospholipid transporter activity)|GO:0005739(mitochondrion)|GO:0005768(endosome)|GO:0005794(Golgi apparatus)|GO:0005886(plasma membrane)|GO:0006355(regulation of transcription, DNA-dependent)|GO:0008203(cholesterol metabolic process)|GO:0009897(external side of plasma membrane)|GO:0010033(response to organic substance)|GO:0010872(regulation of cholesterol ester…	02010:ABC transporters	NM_053502	NM_053502	NM_053502	Rn.8398	454.478	272.577
A_44_P185174	ring finger protein 149	1.66733	0.737544	up	0.025741	GO:0008270(zinc ion binding)|GO:0046872(metal ion binding)		ENSRNOT00000018684	XM_343561	XM_343561		49.7824	29.8575
A_44_P382423	basonuclin 2	1.66538	0.73585	up	4.8716e-05	GO:0003677(DNA binding)|GO:0005634(nucleus)|GO:0005737(cytoplasm)|GO:0005886(plasma membrane)|GO:0008270(zinc ion binding)		NM_001106666	NM_001106666	NM_001106666	Rn.134761	165.794	99.5535
A_64_P131806	transmembrane protein 86A	1.66444	0.735033	up	0.00084611	GO:0016021(integral to membrane)		NM_001135016	NM_001135016	NM_001135016	Rn.23056	112.259	67.4459
A_44_P370267	ethylmalonic encephalopathy 1	1.66127	0.732285	up	6.6732e-22	GO:0005634(nucleus)|GO:0005730(nucleolus)|GO:0005737(cytoplasm)|GO:0005739(mitochondrion)|GO:0016787(hydrolase activity)		NM_001106234	NM_001106234	NM_001106234	Rn.14691	937.578	564.375
A_44_P555418	glycine cleavage system protein H (aminomethyl carrier)	1.66066	0.731755	up	2.8982e-19	GO:0004047(aminomethyltransferase activity)|GO:0005739(mitochondrion)|GO:0005960(glycine cleavage complex)|GO:0019464(glycine decarboxylation via glycine cleavage system)|GO:0019899(enzyme binding)		NM_133598	NM_133598	NM_133598	Rn.98456	816.876	491.899
A_44_P484755	cyclin-dependent kinase 16	1.66031	0.731454	up	0.030578	GO:0004674(protein serine/threonine kinase activity)|GO:0004693(cyclin-dependent protein kinase activity)|GO:0005524(ATP binding)|GO:0005737(cytoplasm)|GO:0006887(exocytosis)|GO:0007283(spermatogenesis)|GO:0008021(synaptic vesicle)|GO:0030054(cell junction)|GO:0030133(transport vesicle)|GO:0030252(growth hormone secretion)|GO:0031175(neuron projection development)|GO:0031234(extrinsic to internal…		NM_001004132	NM_001004132	NM_001004132	Rn.16871	47.537	28.6314
A_44_P325841	dynactin 1	1.66031	0.731454	up	0.03049	GO:0000776(kinetochore)|GO:0000922(spindle pole)|GO:0003777(microtubule motor activity)|GO:0005813(centrosome)|GO:0005868(cytoplasmic dynein complex)|GO:0005874(microtubule)|GO:0006810(transport)|GO:0007017(microtubule-based process)|GO:0031252(cell leading edge)	04962:Vasopressin-regulated water reabsorption|05016:Huntington's disease	NM_024130	NM_024130	NM_024130	Rn.11284	47.537	28.6314
A_44_P1059122	similar to RIKEN cDNA 1810055G02	1.66031	0.731454	up	0.030578	GO:0016021(integral to membrane)		NM_001025683	NM_001025683	NM_001025683	Rn.16921	47.537	28.6314
A_44_P214873	aryl hydrocarbon receptor nuclear translocator-like	1.65951	0.730762	up	0.0092291	GO:0000060(protein import into nucleus, translocation)|GO:0000982(RNA polymerase II core promoter proximal region sequence-specific DNA binding transcription factor activity)|GO:0001190(RNA polymerase II transcription factor binding transcription factor activity involved in positive regulation of transcription)|GO:0003677(DNA binding)|GO:0003700(sequence-specific DNA binding transcription factor …	04710:Circadian rhythm - mammal	NM_024362	NM_024362	NM_024362	Rn.14532	68.9381	41.5411
A_44_P541053	fibulin 5	1.65915	0.730447	up	0.00073402	GO:0000042(protein targeting to Golgi)|GO:0001558(regulation of cell growth)|GO:0005509(calcium ion binding)|GO:0005515(protein binding)|GO:0005615(extracellular space)|GO:0005737(cytoplasm)|GO:0007155(cell adhesion)|GO:0008022(protein C-terminus binding)|GO:0030198(extracellular matrix organization)|GO:0031012(extracellular matrix)|GO:0034394(protein localization at cell surface)|GO:0048251(elas…		NM_019153	NM_019153	NM_019153	Rn.1699	116.046	69.9428
A_64_P285805	lectin, galactoside-binding, soluble, 9	1.65867	0.730027	up	0.0044369	GO:0004871(signal transducer activity)|GO:0005576(extracellular region)|GO:0005737(cytoplasm)|GO:0006811(ion transport)|GO:0007165(signal transduction)|GO:0030246(carbohydrate binding)|GO:0043123(positive regulation of I-kappaB kinase/NF-kappaB cascade)		NM_012977	NM_012977	NM_012977	Rn.10706	82.5726	49.7824
A_42_P513294	necdin, melanoma antigen (MAGE) family member	1.65867	0.730027	up	0.0044369	GO:0001764(neuron migration)|GO:0003016(respiratory system process)|GO:0005515(protein binding)|GO:0005634(nucleus)|GO:0005737(cytoplasm)|GO:0005813(centrosome)|GO:0005829(cytosol)|GO:0006355(regulation of transcription, DNA-dependent)|GO:0007409(axonogenesis)|GO:0007413(axonal fasciculation)|GO:0007417(central nervous system development)|GO:0007585(respiratory gaseous exchange)|GO:0008347(glial …		NM_001008558	NM_001008558	NM_001008558	Rn.3096	82.5726	49.7824
A_44_P394011	NADH dehydrogenase (ubiquinone) complex I, assembly factor 4	1.65814	0.729569	up	0.017332	GO:0005516(calmodulin binding)|GO:0005739(mitochondrion)|GO:0008284(positive regulation of cell proliferation)|GO:0031966(mitochondrial membrane)|GO:0032981(mitochondrial respiratory chain complex I assembly)|GO:0043066(negative regulation of apoptotic process)		NM_198783	NM_198783	NM_198783	Rn.106694	57.7549	34.8311
A_43_P18171	lactate dehydrogenase D	1.65789	0.72935	up	9.897e-08	GO:0005739(mitochondrion)|GO:0005743(mitochondrial inner membrane)|GO:0008762(UDP-N-acetylmuramate dehydrogenase activity)|GO:0050660(flavin adenine dinucleotide binding)	00620:Pyruvate metabolism	NM_001008893	NM_001008893	NM_001008893	Rn.204989	289.759	174.775
A_43_P15438	solute carrier family 17 (sodium phosphate), member 1	1.65668	0.728296	up	0.00020089	GO:0005436(sodium:phosphate symporter activity)|GO:0016021(integral to membrane)		NM_133554	NM_133554	NM_133554	Rn.11150	141.414	85.3598
A_43_P16529	growth arrest and DNA-damage-inducible, beta	1.65585	0.727573	up	1.7711e-08	GO:0000186(activation of MAPKK activity)|GO:0005634(nucleus)|GO:0006469(negative regulation of protein kinase activity)|GO:0006950(response to stress)|GO:0051726(regulation of cell cycle)	04010:MAPK signaling pathway|04110:Cell cycle|04115:p53 signaling pathway	NM_001008321	NM_001008321	NM_001008321	Rn.35886	325.523	196.589
A_44_P279208	eukaryotic translation initiation factor 4 gamma, 3	1.65279	0.7249	up	8.7293e-05	GO:0001934(positive regulation of protein phosphorylation)|GO:0003677(DNA binding)|GO:0003723(RNA binding)|GO:0007128(meiotic prophase I)|GO:0007283(spermatogenesis)|GO:0016070(RNA metabolic process)|GO:0045727(positive regulation of translation)	03013:RNA transport|05416:Viral myocarditis	NM_001106693	NM_001106693	NM_001106693	Rn.220142	158.761	96.0568
A_64_P091098	ryanodine receptor 2, cardiac	1.65224	0.724422	up	7.2719e-06	GO:0001666(response to hypoxia)|GO:0002027(regulation of heart rate)|GO:0003143(embryonic heart tube morphogenesis)|GO:0003220(left ventricular cardiac muscle tissue morphogenesis)|GO:0003300(cardiac muscle hypertrophy)|GO:0005218(intracellular ligand-gated calcium channel activity)|GO:0005219(ryanodine-sensitive calcium-release channel activity)|GO:0005262(calcium channel activity)|GO:0005509(ca…	04020:Calcium signaling pathway|04260:Cardiac muscle contraction|04972:Pancreatic secretion|05410:Hypertrophic cardiomyopathy (HCM)|05412:Arrhythmogenic right ventricular cardiomyopathy (ARVC)|05414:Dilated cardiomyopathy	NM_001191043	NM_001191043	NM_001191043	Rn.20442	207.75	125.738
A_64_P009803	BTG family, member 2	1.65121	0.723523	up	5.3744e-09	GO:0001077(RNA polymerase II core promoter proximal region sequence-specific DNA binding transcription factor activity involved in positive regulation of transcription)|GO:0005515(protein binding)|GO:0005575(cellular_component)|GO:0006479(protein methylation)|GO:0006974(response to DNA damage stimulus)|GO:0008306(associative learning)|GO:0009612(response to mechanical stimulus)|GO:0009952(anterio…	03018:RNA degradation	NM_017259	NM_017259	NM_017259	Rn.27923	352.699	213.601
A_64_P093189	collagen, type XIV, alpha 1	1.64906	0.721641	up	0.0027092	GO:0003229(ventricular cardiac muscle tissue development)|GO:0005614(interstitial matrix)|GO:0005615(extracellular space)|GO:0030199(collagen fibril organization)|GO:0031012(extracellular matrix)|GO:0048873(homeostasis of number of cells within a tissue)|GO:0061050(regulation of cell growth involved in cardiac muscle cell development)	04974:Protein digestion and absorption	NM_001130548	NM_001130548	NM_001130548	Rn.99441	93.5846	56.7504
A_44_P494439	cyclin M2	1.6473	0.720101	up	0.005517	GO:0010960(magnesium ion homeostasis)|GO:0015693(magnesium ion transport)|GO:0016021(integral to membrane)|GO:0016323(basolateral plasma membrane)		NM_001011942	NM_001011942	NM_001011942	Rn.205139	80.3515	48.7778
A_43_P17734	aminoadipate-semialdehyde dehydrogenase-phosphopantetheinyl transferase	1.64651	0.719408	up	6.5837e-09	GO:0000287(magnesium ion binding)|GO:0005737(cytoplasm)|GO:0008897(holo-[acyl-carrier-protein] synthase activity)|GO:0009059(macromolecule biosynthetic process)		NM_001106798	NM_001106798	NM_001106798	Rn.17217	351.695	213.601
A_64_P010473	solute carrier family 2 (facilitated glucose transporter), member 6	1.64585	0.718837	up	0.0014647	GO:0016021(integral to membrane)|GO:0022891(substrate-specific transmembrane transporter activity)		NM_001106562	NM_001106562	NM_001106562	Rn.198626	106.044	64.4312
A_64_P029797	dopa decarboxylase (aromatic L-amino acid decarboxylase)	1.64584	0.718828	up	2.5333e-12	GO:0004058(aromatic-L-amino-acid decarboxylase activity)|GO:0005515(protein binding)|GO:0005622(intracellular)|GO:0005737(cytoplasm)|GO:0006520(cellular amino acid metabolic process)|GO:0007623(circadian rhythm)|GO:0008021(synaptic vesicle)|GO:0009636(response to toxin)|GO:0010259(multicellular organismal aging)|GO:0015842(synaptic vesicle amine transport)|GO:0016597(amino acid binding)|GO:001990…	00340:Histidine metabolism|00350:Tyrosine metabolism|00360:Phenylalanine metabolism|00380:Tryptophan metabolism|01100:Metabolic pathways	NM_012545	NM_012545	NM_012545	Rn.11064	512.989	311.688
A_44_P402668	F-box protein 6	1.64562	0.718628	up	0.0024838	GO:0001948(glycoprotein binding)|GO:0004842(ubiquitin-protein ligase activity)|GO:0005737(cytoplasm)|GO:0006281(DNA repair)|GO:0006516(glycoprotein catabolic process)|GO:0006986(response to unfolded protein)|GO:0016567(protein ubiquitination)|GO:0019005(SCF ubiquitin ligase complex)|GO:0030246(carbohydrate binding)|GO:0030433(ER-associated protein catabolic process)|GO:0031146(SCF-dependent prote…	04141:Protein processing in endoplasmic reticulum	NM_138917	NM_138917	NM_138917	Rn.57325	95.8272	58.2318
A_64_P029174	ubiquitin-conjugating enzyme E2E 2	1.6425	0.715896	up	1.1605e-06	GO:0004842(ubiquitin-protein ligase activity)|GO:0032020(ISG15-protein conjugation)|GO:0042296(ISG15 ligase activity)|GO:0070534(protein K63-linked ubiquitination)|GO:0070936(protein K48-linked ubiquitination)|GO:0070979(protein K11-linked ubiquitination)	04120:Ubiquitin mediated proteolysis|04141:Protein processing in endoplasmic reticulum	NM_001108371	NM_001108371	NM_001108371	Rn.15203	249.438	151.864
A_44_P273885	methyltransferase like 20	1.64244	0.715841	up	0.0089841	GO:0005737(cytoplasm)|GO:0008276(protein methyltransferase activity)		NM_198772	NM_198772	NM_198772	Rn.33980	71.9517	43.8078
A_43_P11800	Bcl2-associated X protein	1.64234	0.715751	up	0.02269	GO:0001101(response to acid)|GO:0001541(ovarian follicle development)|GO:0001764(neuron migration)|GO:0001776(leukocyte homeostasis)|GO:0001777(T cell homeostatic proliferation)|GO:0001782(B cell homeostasis)|GO:0001783(B cell apoptotic process)|GO:0001822(kidney development)|GO:0001836(release of cytochrome c from mitochondria)|GO:0001844(protein insertion into mitochondrial membrane involved in…		U49729		U49729	Rn.232358	54.741	33.3311
A_44_P491796	secreted phosphoprotein 1	1.64158	0.715082	up	2.2345e-61	GO:0001649(osteoblast differentiation)|GO:0005125(cytokine activity)|GO:0005615(extracellular space)|GO:0005737(cytoplasm)|GO:0006954(inflammatory response)|GO:0007155(cell adhesion)|GO:0010033(response to organic substance)|GO:0010811(positive regulation of cell-substrate adhesion)|GO:0030154(cell differentiation)|GO:0030593(neutrophil chemotaxis)|GO:0031214(biomineral tissue development)|GO:003…		NM_012881	NM_012881	NM_012881	Rn.8871	2888.28	1759.45
A_64_P120108	RT1 class I, locus CE12	1.64042	0.714064	up	0.0074418			NM_001008835	NM_001008835	NM_001008835	Rn.128939	75.9141	46.2773
A_64_P000153	proline synthetase co-transcribed homolog (bacterial)	1.63948	0.71324	up	4.9001e-09	GO:0003674(molecular_function)|GO:0005575(cellular_component)|GO:0005622(intracellular)|GO:0005739(mitochondrion)|GO:0008150(biological_process)|GO:0030170(pyridoxal phosphate binding)		NM_001107320	NM_001107320	NM_001107320	Rn.228631	363.082	221.462
A_64_P106276	family with sequence similarity 171, member A2	1.63823	0.712141	up	9.6316e-08			XM_002727821	XM_002727821	XM_002727821		302.888	184.887
A_42_P593930	hypothetical protein LOC686032	1.6366	0.710703	up	2.6716e-12			NM_001195606	NM_001195606	NM_001195606	Rn.12393	522.096	319.012
A_64_P039123	similar to spermatogenesis associated glutamate (E)-rich protein 4d	1.6361	0.710258	up	0.00027058			BC088860		BC088860	Rn.215588	141.88	86.7185
A_64_P043392	multiple EGF-like-domains 11	1.63543	0.709672	up	0.026833	GO:0010842(retina layer formation)|GO:0034109(homotypic cell-cell adhesion)		ENSRNOT00000037941	XM_001078620	XM_001078620		52.5059	32.1052
A_44_P652670	eukaryotic translation initiation factor 2, subunit 3, structural gene X-linked	1.63504	0.709327	up	0.0039244	GO:0003743(translation initiation factor activity)|GO:0003924(GTPase activity)|GO:0005525(GTP binding)|GO:0006413(translational initiation)|GO:0008135(translation factor activity, nucleic acid binding)	03013:RNA transport	NM_001100542	NM_001100542	NM_001100542	Rn.87025	89.0864	54.4857
A_43_P11613	acidic (leucine-rich) nuclear phosphoprotein 32 family, member A	1.63375	0.708188	up	1.5396e-14	GO:0005634(nucleus)|GO:0005737(cytoplasm)|GO:0005783(endoplasmic reticulum)|GO:0006351(transcription, DNA-dependent)|GO:0006355(regulation of transcription, DNA-dependent)|GO:0006913(nucleocytoplasmic transport)|GO:0008022(protein C-terminus binding)|GO:0008092(cytoskeletal protein binding)|GO:0016363(nuclear matrix)|GO:0048471(perinuclear region of cytoplasm)|GO:0050839(cell adhesion molecule bi…		NM_012903	NM_012903	NM_012903	Rn.10123	634.811	388.56
A_64_P094474	SNRPN upstream reading frame	1.63369	0.708132	up	0.033183	GO:0005634(nucleus)		NM_001270712	NM_001270712	NM_001270712	Rn.11169	48.7778	29.8575
A_44_P477322	reticulon 4	1.63306	0.707579	up	0.00062475	GO:0001525(angiogenesis)|GO:0005515(protein binding)|GO:0005635(nuclear envelope)|GO:0005737(cytoplasm)|GO:0005783(endoplasmic reticulum)|GO:0005886(plasma membrane)|GO:0007399(nervous system development)|GO:0007413(axonal fasciculation)|GO:0007568(aging)|GO:0010977(negative regulation of neuron projection development)|GO:0014823(response to activity)|GO:0016021(integral to membrane)|GO:0021553(o…		NM_031831	NM_031831	NM_031831	Rn.1348	125.985	77.1466
A_42_P589190	acetoacetyl-CoA synthetase	1.63299	0.707519	up	0.029882	GO:0001889(liver development)|GO:0005524(ATP binding)|GO:0005829(cytosol)|GO:0006631(fatty acid metabolic process)|GO:0007584(response to nutrient)|GO:0010243(response to organic nitrogen)|GO:0014070(response to organic cyclic compound)|GO:0014074(response to purine-containing compound)|GO:0030729(acetoacetate-CoA ligase activity)|GO:0032024(positive regulation of insulin secretion)|GO:0034201(re…	00650:Butanoate metabolism	NM_023104	NM_023104	NM_023104	Rn.9215	50.7868	31.1005
A_43_P14838	ALX homeobox 1	1.63297	0.707494	up	6.9939e-05	GO:0000122(negative regulation of transcription from RNA polymerase II promoter)|GO:0001501(skeletal system development)|GO:0001843(neural tube closure)|GO:0003700(sequence-specific DNA binding transcription factor activity)|GO:0005634(nucleus)|GO:0005667(transcription factor complex)|GO:0006351(transcription, DNA-dependent)|GO:0009952(anterior/posterior pattern specification)|GO:0014031(mesenchy…		NM_012921	NM_012921	NM_012921	Rn.9282	170.293	104.284
A_44_P416960	villin 1	1.63119	0.705925	up	5.4726e-05	GO:0001726(ruffle)|GO:0003674(molecular_function)|GO:0005509(calcium ion binding)|GO:0005546(phosphatidylinositol-4,5-bisphosphate binding)|GO:0005575(cellular_component)|GO:0005737(cytoplasm)|GO:0005902(microvillus)|GO:0007173(epidermal growth factor receptor signaling pathway)|GO:0008150(biological_process)|GO:0008360(regulation of cell shape)|GO:0009617(response to bacterium)|GO:0010634(positi…		NM_001108224	NM_001108224	NM_001108224	Rn.220408	175.78	107.762
A_44_P121167	myristoylated alanine rich protein kinase C substrate	1.63074	0.705525	up	0.015246	GO:0003779(actin binding)|GO:0005080(protein kinase C binding)|GO:0005516(calmodulin binding)|GO:0005737(cytoplasm)|GO:0005813(centrosome)|GO:0005938(cell cortex)|GO:0016020(membrane)|GO:0042585(germinal vesicle)	04666:Fc gamma R-mediated phagocytosis	NM_001271090	NM_001271090	NM_001271090	Rn.9560	63.7176	39.0728
A_64_P043086	glutamyl-tRNA(Gln) amidotransferase, subunit C	1.63071	0.705503	up	9.9083e-06	GO:0005524(ATP binding)|GO:0005739(mitochondrion)|GO:0006412(translation)|GO:0006450(regulation of translational fidelity)|GO:0016874(ligase activity)|GO:0030956(glutamyl-tRNA(Gln) amidotransferase complex)|GO:0032543(mitochondrial translation)|GO:0050567(glutaminyl-tRNA synthase (glutamine-hydrolyzing) activity)|GO:0070681(glutaminyl-tRNAGln biosynthesis via transamidation)		NM_001108339	NM_001108339	NM_001108339	Rn.42741	211.119	129.464
A_44_P1019826	phosphatidylinositol glycan anchor biosynthesis, class Z	1.62963	0.704546	up	3.6707e-06	GO:0000166(nucleotide binding)|GO:0000184(nuclear-transcribed mRNA catabolic process, nonsense-mediated decay)|GO:0000340(RNA 7-methylguanosine cap binding)|GO:0003723(RNA binding)|GO:0005634(nucleus)|GO:0005654(nucleoplasm)|GO:0005730(nucleolus)|GO:0005737(cytoplasm)|GO:0005845(mRNA cap binding complex)|GO:0006370(mRNA capping)|GO:0006408(snRNA export from nucleus)|GO:0006446(regulation of trans…	03013:RNA transport|03015:mRNA surveillance pathway|03040:Spliceosome	NM_001109525	NM_001109525	NM_001109525	Rn.204538	232.468	142.65
A_44_P536613	cholesterol 25-hydroxylase	1.62944	0.704377	up	2.7367e-07	GO:0001567(cholesterol 25-hydroxylase activity)|GO:0005506(iron ion binding)|GO:0005789(endoplasmic reticulum membrane)|GO:0006633(fatty acid biosynthetic process)|GO:0008203(cholesterol metabolic process)|GO:0008395(steroid hydroxylase activity)|GO:0016021(integral to membrane)|GO:0016126(sterol biosynthetic process)|GO:0055114(oxidation-reduction process)	00120:Primary bile acid biosynthesis	NM_001025415	NM_001025415	NM_001025415	Rn.155971	286.801	176.012
A_64_P078020	urotensin 2	1.6293	0.704257	up	0.022231	GO:0001666(response to hypoxia)|GO:0003105(negative regulation of glomerular filtration)|GO:0005179(hormone activity)|GO:0005615(extracellular space)|GO:0007204(elevation of cytosolic calcium ion concentration)|GO:0010459(negative regulation of heart rate)|GO:0010460(positive regulation of heart rate)|GO:0010763(positive regulation of fibroblast migration)|GO:0010841(positive regulation of circad…		NM_019160	NM_019160	NM_019160	Rn.48886	56.7504	34.8311
A_44_P340316	NADH dehydrogenase (ubiquinone) complex I, assembly factor 7	1.62774	0.702867	up	0.020207	GO:0005739(mitochondrion)|GO:0019899(enzyme binding)|GO:0032981(mitochondrial respiratory chain complex I assembly)		NM_001008318	NM_001008318	NM_001008318	Rn.27740	58.6926	36.0578
A_64_P011489	growth differentiation factor 15	1.62726	0.702441	up	0.0093056	GO:0005125(cytokine activity)|GO:0005576(extracellular region)|GO:0005615(extracellular space)|GO:0008083(growth factor activity)		NM_019216	NM_019216	NM_019216	Rn.44228	73.6695	45.2723
A_44_P948572	cyclin C	1.62681	0.702049	up	0.000764	GO:0000079(regulation of cyclin-dependent protein kinase activity)|GO:0006351(transcription, DNA-dependent)|GO:0006355(regulation of transcription, DNA-dependent)|GO:0007049(cell cycle)|GO:0016591(DNA-directed RNA polymerase II, holoenzyme)|GO:0016592(mediator complex)|GO:0019901(protein kinase binding)		NM_001100472	NM_001100472	NM_001100472	Rn.106758	123.498	75.9141
A_64_P127253	ABRA C-terminal like	1.62608	0.701398	up	4.8737e-24			NM_001099647	NM_001099647	NM_001099647	Rn.22702	1116.7	686.747
A_44_P547236	tetraspanin 33	1.62603	0.701355	up	6.9324e-08	GO:0016021(integral to membrane)		NM_001109227	NM_001109227	NM_001109227	Rn.1696	317.649	195.352
A_64_P095920	chemokine (C-C motif) ligand 6	1.62504	0.700476	up	0.00048381	GO:0005615(extracellular space)|GO:0006915(apoptotic process)|GO:0006955(immune response)|GO:0008009(chemokine activity)|GO:0031726(CCR1 chemokine receptor binding)|GO:0060326(cell chemotaxis)	04062:Chemokine signaling pathway	NM_001004202	NM_001004202	NM_001004202	Rn.7857	133.436	82.1125
A_44_P347368	galactosidase, beta 1	1.6243	0.699814	up	3.8925e-06	GO:0004565(beta-galactosidase activity)|GO:0005764(lysosome)|GO:0008152(metabolic process)|GO:0016936(galactoside binding)|GO:0019388(galactose catabolic process)|GO:0043169(cation binding)	00052:Galactose metabolism|00511:Other glycan degradation|00531:Glycosaminoglycan degradation|00600:Sphingolipid metabolism|00604:Glycosphingolipid biosynthesis - ganglio series|01100:Metabolic pathways|04142:Lysosome	NM_001108192	NM_001108192	NM_001108192	Rn.4187	233.718	143.889
A_44_P361424	similar to glyceraldehyde-3-phosphate dehydrogenase	1.62367	0.69926	up	1.4358e-07			XM_003750311	XM_003750311	XM_003750311		303.834	187.128
A_44_P496255	solute carrier organic anion transporter family, member 3a1	1.62287	0.698552	up	0.0081214	GO:0005215(transporter activity)|GO:0005886(plasma membrane)|GO:0015732(prostaglandin transport)|GO:0016021(integral to membrane)		NM_177481	NM_177481	NM_177481	Rn.229665	77.1466	47.537
A_64_P140716	smooth muscle alpha-actin	1.62261	0.698317	up	1.6823e-05	GO:0005524(ATP binding)|GO:0006915(apoptotic process)|GO:0006936(muscle contraction)|GO:0015629(actin cytoskeleton)|GO:0016887(ATPase activity)|GO:0017022(myosin binding)|GO:0030240(skeletal muscle thin filament assembly)|GO:0031674(I band)|GO:0033275(actin-myosin filament sliding)|GO:0042643(actomyosin, actin part)|GO:0055003(cardiac myofibril assembly)|GO:0055008(cardiac muscle tissue morphogen…		NM_031004	NM_031004	NM_031004	Rn.195319	204.024	125.738
A_43_P13931	gremlin 2	1.62088	0.696775	up	0.027092	GO:0005576(extracellular region)		NM_001105974	NM_001105974	NM_001105974	Rn.16419	54.0256	33.3311
A_42_P508921	aquaporin 3	1.62015	0.696129	up	8.3965e-52	GO:0002684(positive regulation of immune system process)|GO:0005737(cytoplasm)|GO:0005886(plasma membrane)|GO:0005911(cell-cell junction)|GO:0006833(water transport)|GO:0015250(water channel activity)|GO:0015254(glycerol channel activity)|GO:0015793(glycerol transport)|GO:0015840(urea transport)|GO:0016021(integral to membrane)|GO:0016323(basolateral plasma membrane)|GO:0032526(response to retino…	04962:Vasopressin-regulated water reabsorption	NM_031703	NM_031703	NM_031703	Rn.11109	2540.04	1567.78
A_44_P440450	calpain, small subunit 1	1.61986	0.695866	up	3.3994e-12	GO:0004198(calcium-dependent cysteine-type endopeptidase activity)|GO:0005509(calcium ion binding)|GO:0005737(cytoplasm)|GO:0005886(plasma membrane)|GO:0006508(proteolysis)|GO:0008152(metabolic process)|GO:0046982(protein heterodimerization activity)		NM_017118	NM_017118	NM_017118	Rn.3430	536.981	331.499
A_64_P029805	jun B proto-oncogene	1.61951	0.695555	up	8.9813e-31	GO:0000977(RNA polymerase II regulatory region sequence-specific DNA binding)|GO:0001570(vasculogenesis)|GO:0001649(osteoblast differentiation)|GO:0001701(in utero embryonic development)|GO:0001829(trophectodermal cell differentiation)|GO:0003677(DNA binding)|GO:0003690(double-stranded DNA binding)|GO:0003700(sequence-specific DNA binding transcription factor activity)|GO:0005634(nucleus)|GO:0005…	04380:Osteoclast differentiation	NM_021836	NM_021836	NM_021836	Rn.15806	1475.5	911.081
A_64_P089687	secreted phosphoprotein 2	1.61793	0.69415	up	0	GO:0005576(extracellular region)|GO:0006461(protein complex assembly)|GO:0043234(protein complex)|GO:0046849(bone remodeling)		NM_053577	NM_053577	NM_053577	Rn.106183	6996.28	4324.21
A_64_P151724	eukaryotic translation initiation factor 2B, subunit 3	1.6175	0.693764	up	0.046129	GO:0003743(translation initiation factor activity)|GO:0005085(guanyl-nucleotide exchange factor activity)|GO:0005737(cytoplasm)|GO:0005851(eukaryotic translation initiation factor 2B complex)|GO:0006412(translation)|GO:0006413(translational initiation)|GO:0006417(regulation of translation)|GO:0008135(translation factor activity, nucleic acid binding)|GO:0009408(response to heat)|GO:0009749(respon…	03013:RNA transport	NM_133609	NM_133609	NM_133609	Rn.10577	44.267	27.3676
A_42_P672907	tetraspanin 8	1.61701	0.693327	up	1.21e-06	GO:0016021(integral to membrane)|GO:0030195(negative regulation of blood coagulation)		NM_133526	NM_133526	NM_133526	Rn.6087	262.843	162.549
A_44_P378225	pyrroline-5-carboxylate reductase-like	1.613	0.689744	up	0.00072492	GO:0000166(nucleotide binding)|GO:0004735(pyrroline-5-carboxylate reductase activity)|GO:0006561(proline biosynthetic process)|GO:0042802(identical protein binding)|GO:0055129(L-proline biosynthetic process)	00330:Arginine and proline metabolism|01100:Metabolic pathways	NM_001011993	NM_001011993	NM_001011993	Rn.40859	128.46	79.6406
A_44_P438613	apoptosis-inducing factor, mitochondrion-associated 2	1.61219	0.689018	up	0.028959	GO:0003677(DNA binding)|GO:0004174(electron-transferring-flavoprotein dehydrogenase activity)|GO:0005737(cytoplasm)|GO:0005739(mitochondrion)|GO:0005741(mitochondrial outer membrane)|GO:0005811(lipid particle)|GO:0005829(cytosol)|GO:0006917(induction of apoptosis)|GO:0030261(chromosome condensation)|GO:0050660(flavin adenine dinucleotide binding)		NM_001139483	NM_001139483	NM_001139483	Rn.1357	53.736	33.3311
A_43_P23120	leukocyte cell-derived chemotaxin 2	1.61219	0.689018	up	0.028959	GO:0030178(negative regulation of Wnt receptor signaling pathway)		NM_001108405	NM_001108405	NM_001108405	Rn.23016	53.736	33.3311
A_44_P189326	protein disulfide isomerase family A, member 3	1.6121	0.688943	up	5.4275e-11	GO:0003756(protein disulfide isomerase activity)|GO:0005783(endoplasmic reticulum)|GO:0005788(endoplasmic reticulum lumen)|GO:0006662(glycerol ether metabolic process)|GO:0009055(electron carrier activity)|GO:0009986(cell surface)|GO:0015035(protein disulfide oxidoreductase activity)|GO:0042470(melanosome)|GO:0043065(positive regulation of apoptotic process)|GO:0045454(cell redox homeostasis)	04141:Protein processing in endoplasmic reticulum|04612:Antigen processing and presentation	NM_017319	NM_017319	NM_017319	Rn.11527	484.676	300.649
A_42_P761277	family with sequence similarity 213, member A	1.61125	0.688178	up	0.003593	GO:0016021(integral to membrane)		NM_001008297	NM_001008297	NM_001008297	Rn.35882	95.8272	59.4739
A_44_P445572	sortilin 1	1.61113	0.688077	up	0.014967	GO:0001503(ossification)|GO:0005737(cytoplasm)|GO:0005765(lysosomal membrane)|GO:0005769(early endosome)|GO:0005789(endoplasmic reticulum membrane)|GO:0005794(Golgi apparatus)|GO:0005886(plasma membrane)|GO:0005905(coated pit)|GO:0006886(intracellular protein transport)|GO:0006895(Golgi to endosome transport)|GO:0006897(endocytosis)|GO:0007186(G-protein coupled receptor signaling pathway)|GO:0007…	04142:Lysosome|04722:Neurotrophin signaling pathway	NM_031767	NM_031767	NM_031767	Rn.11286	66.9283	41.5411
A_44_P432314	family with sequence similarity 98, member A	1.61092	0.687885	up	0.010206			NM_001014073	NM_001014073	NM_001014073	Rn.12770	74.549	46.2773
A_64_P031675	vacuolar protein sorting 35 homolog (S. cerevisiae)	1.61076	0.687745	up	1.2176e-08	GO:0005768(endosome)|GO:0005829(cytosol)|GO:0043231(intracellular membrane-bounded organelle)		NM_001105718	NM_001105718	NM_001105718	Rn.161720	366.831	227.738
A_42_P775698	protein arginine methyltransferase 1	1.61034	0.687368	up	2.6853e-24	GO:0001701(in utero embryonic development)|GO:0005515(protein binding)|GO:0005634(nucleus)|GO:0005654(nucleoplasm)|GO:0005829(cytosol)|GO:0006479(protein methylation)|GO:0008170(N-methyltransferase activity)|GO:0008276(protein methyltransferase activity)|GO:0008469(histone-arginine N-methyltransferase activity)|GO:0008757(S-adenosylmethionine-dependent methyltransferase activity)|GO:0016274(prote…		NM_024363	NM_024363	NM_024363	Rn.5870	1171.42	727.434
A_64_P123622	lymphocyte antigen 86	1.60944	0.686561	up	0.0027937			NM_001106128	NM_001106128	NM_001106128	Rn.3176	101.313	62.9491
A_44_P318323	UDP glucuronosyltransferase 2 family, polypeptide B7	1.60826	0.685505	up	3.0487e-09	GO:0001972(retinoic acid binding)|GO:0003674(molecular_function)|GO:0005575(cellular_component)|GO:0005789(endoplasmic reticulum membrane)|GO:0008150(biological_process)|GO:0008209(androgen metabolic process)|GO:0015020(glucuronosyltransferase activity)|GO:0016021(integral to membrane)|GO:0016758(transferase activity, transferring hexosyl groups)|GO:0052695(cellular glucuronidation)		NM_173323	NM_173323	NM_173323	Rn.11131	399.546	248.433
A_64_P159300	ADAM metallopeptidase domain 7	1.60653	0.683949	up	0.00021449	GO:0004175(endopeptidase activity)|GO:0004222(metalloendopeptidase activity)|GO:0005886(plasma membrane)|GO:0006508(proteolysis)|GO:0007229(integrin-mediated signaling pathway)|GO:0007283(spermatogenesis)|GO:0008270(zinc ion binding)|GO:0016021(integral to membrane)		NM_020301	NM_020301	NM_020301	Rn.10357	156.333	97.3108
A_64_P008502	transmembrane protein 169	1.60594	0.68342	up	0.00091927			NM_001109574	NM_001109574	NM_001109574	Rn.155922	125.507	78.1514
A_44_P699644	kazrin, periplakin interacting protein	1.60557	0.683086	up	3.6051e-08	GO:0001533(cornified envelope)|GO:0005634(nucleus)|GO:0005730(nucleolus)|GO:0005737(cytoplasm)|GO:0030057(desmosome)|GO:0031424(keratinization)|GO:0031965(nuclear membrane)|GO:0043231(intracellular membrane-bounded organelle)		NM_001014070	NM_001014070	NM_001014070	Rn.3753	347.503	216.436
A_44_P1028549	caspase 4, apoptosis-related cysteine peptidase	1.6053	0.68284	up	0.00014108	GO:0005515(protein binding)|GO:0006915(apoptotic process)|GO:0006919(activation of cysteine-type endopeptidase activity involved in apoptotic process)|GO:0006954(inflammatory response)|GO:0043005(neuron projection)|GO:0043025(neuronal cell body)|GO:0043066(negative regulation of apoptotic process)|GO:0043234(protein complex)|GO:0097110(scaffold protein binding)		NM_053736	NM_053736	NM_053736	Rn.16195	165.794	103.28
A_43_P16941	family with sequence similarity 195, member B	1.60502	0.682589	up	0.0017525			NM_001108311	NM_001108311	NM_001108311	Rn.105372	112.259	69.9428
A_64_P085645	ribosomal protein L10-like	1.60499	0.682563	up	0.00074752	GO:0003735(structural constituent of ribosome)|GO:0005634(nucleus)|GO:0005840(ribosome)|GO:0006412(translation)|GO:0007283(spermatogenesis)		XM_003750173	XM_003750173	XM_003750173		130.177	81.1075
A_44_P137962	cyclin-dependent kinase 9	1.60413	0.681792	up	0.03423	GO:0003677(DNA binding)|GO:0004693(cyclin-dependent protein kinase activity)|GO:0005524(ATP binding)|GO:0005634(nucleus)|GO:0005730(nucleolus)|GO:0005737(cytoplasm)|GO:0006281(DNA repair)|GO:0006282(regulation of DNA repair)|GO:0006351(transcription, DNA-dependent)|GO:0006355(regulation of transcription, DNA-dependent)|GO:0006468(protein phosphorylation)|GO:0008024(positive transcription elongati…		NM_001007743	NM_001007743	NM_001007743	Rn.98228	51.5009	32.1052
A_64_P079138	DPY30 domain containing 1	1.60413	0.681792	up	0.03423			XM_001066918	XM_001066918	XM_001066918		51.5009	32.1052
A_44_P254687	nth (endonuclease III)-like 1 (E.coli)	1.60413	0.681792	up	0.03423	GO:0003690(double-stranded DNA binding)|GO:0003906(DNA-(apurinic or apyrimidinic site) lyase activity)|GO:0004519(endonuclease activity)|GO:0005634(nucleus)|GO:0005739(mitochondrion)|GO:0006285(base-excision repair, AP site formation)|GO:0006296(nucleotide-excision repair, DNA incision, 5'-to lesion)|GO:0019104(DNA N-glycosylase activity)|GO:0051539(4 iron, 4 sulfur cluster binding)	03410:Base excision repair	NM_001105728	NM_001105728	NM_001105728	Rn.14632	51.5009	32.1052
A_43_P23200	prostaglandin E synthase 2	1.60294	0.680724	up	0.0027507	GO:0003677(DNA binding)|GO:0005634(nucleus)|GO:0005739(mitochondrion)|GO:0005829(cytosol)|GO:0009055(electron carrier activity)|GO:0015035(protein disulfide oxidoreductase activity)|GO:0045454(cell redox homeostasis)|GO:0045893(positive regulation of transcription, DNA-dependent)|GO:0046903(secretion)	00590:Arachidonic acid metabolism|01100:Metabolic pathways	NM_001107832	NM_001107832	NM_001107832	Rn.39290	103.28	64.4312
A_44_P413701	malate dehydrogenase 2, NAD (mitochondrial)	1.60278	0.680577	up	2.8104e-21	GO:0000166(nucleotide binding)|GO:0005515(protein binding)|GO:0005634(nucleus)|GO:0005730(nucleolus)|GO:0005739(mitochondrion)|GO:0005743(mitochondrial inner membrane)|GO:0005759(mitochondrial matrix)|GO:0005886(plasma membrane)|GO:0006099(tricarboxylic acid cycle)|GO:0006107(oxaloacetate metabolic process)|GO:0006108(malate metabolic process)|GO:0006475(internal protein amino acid acetylation)|G…	00020:Citrate cycle (TCA cycle)|00620:Pyruvate metabolism|00630:Glyoxylate and dicarboxylate metabolism|01100:Metabolic pathways	NM_031151	NM_031151	NM_031151	Rn.1011	1033.31	644.696
A_64_P040294	cathepsin E	1.6012	0.67915	up	0.021694	GO:0004190(aspartic-type endopeptidase activity)|GO:0005768(endosome)|GO:0006508(proteolysis)|GO:0008152(metabolic process)|GO:0016540(protein autoprocessing)|GO:0019886(antigen processing and presentation of exogenous peptide antigen via MHC class II)|GO:0042803(protein homodimerization activity)	04142:Lysosome	NM_012938	NM_012938	NM_012938	Rn.92738	60.9545	38.0681
A_64_P159767	folate hydrolase 1	1.60103	0.679	up	5.3082e-10	GO:0004180(carboxypeptidase activity)|GO:0005634(nucleus)|GO:0005737(cytoplasm)|GO:0005887(integral to plasma membrane)|GO:0006508(proteolysis)|GO:0006760(folic acid-containing compound metabolic process)|GO:0008233(peptidase activity)|GO:0008237(metallopeptidase activity)|GO:0016021(integral to membrane)|GO:0016805(dipeptidase activity)|GO:0046872(metal ion binding)	04977:Vitamin digestion and absorption	NM_057185	NM_057185	NM_057185	Rn.89278	445.648	278.351
A_44_P541456	actin related protein 2/3 complex, subunit 4	1.6007	0.6787	up	0.03802	GO:0005856(cytoskeleton)|GO:0030041(actin filament polymerization)	04666:Fc gamma R-mediated phagocytosis|04810:Regulation of actin cytoskeleton|05100:Bacterial invasion of epithelial cells	NM_001106615	NM_001106615	NM_001106615	Rn.198683	49.7824	31.1005
A_43_P18742	ribosome production factor 2 homolog (S. cerevisiae)	1.60046	0.678488	up	0.028179	GO:0005634(nucleus)|GO:0005730(nucleolus)		NM_001106391	NM_001106391	NM_001106391	Rn.25279	55.7458	34.8311
A_44_P213214	aminopeptidase-like 1	1.59959	0.677702	up	0.0022869	GO:0004177(aminopeptidase activity)|GO:0005737(cytoplasm)|GO:0006508(proteolysis)|GO:0008235(metalloexopeptidase activity)|GO:0030145(manganese ion binding)		NM_001107806	NM_001107806	NM_001107806	Rn.8518	107.886	67.4459
A_42_P730370	casein kinase 2, alpha prime polypeptide	1.59934	0.67748	up	0.00054544	GO:0004672(protein kinase activity)|GO:0004674(protein serine/threonine kinase activity)|GO:0005524(ATP binding)|GO:0005634(nucleus)|GO:0006468(protein phosphorylation)|GO:0031519(PcG protein complex)|GO:0047485(protein N-terminus binding)|GO:0051726(regulation of cell cycle)|GO:0071174(mitotic cell cycle spindle checkpoint)	03008:Ribosome biogenesis in eukaryotes|04310:Wnt signaling pathway|04520:Adherens junction|04530:Tight junction	NM_001107409	NM_001107409	NM_001107409	Rn.24013	138.693	86.7185
A_42_P647599	decorin	1.59907	0.677237	up	1.1411e-22	GO:0001822(kidney development)|GO:0001890(placenta development)|GO:0005518(collagen binding)|GO:0005539(glycosaminoglycan binding)|GO:0005578(proteinaceous extracellular matrix)|GO:0005589(collagen type VI)|GO:0005615(extracellular space)|GO:0007519(skeletal muscle tissue development)|GO:0007568(aging)|GO:0009612(response to mechanical stimulus)|GO:0019800(peptide cross-linking via chondroitin 4-…	04350:TGF-beta signaling pathway	NM_024129	NM_024129	NM_024129	Rn.106103	1115.94	697.865
A_64_P156319	beta-globin	1.59856	0.676771	up	9.8236e-42	GO:0005344(oxygen transporter activity)|GO:0005506(iron ion binding)|GO:0005833(hemoglobin complex)|GO:0019825(oxygen binding)|GO:0020037(heme binding)	05143:African trypanosomiasis|05144:Malaria	NM_001111269	NM_001111269	NM_001111269	Rn.224543	2131.48	1333.37
A_43_P10445	RAD23 homolog A (S. cerevisiae)	1.59758	0.675887	up	0.00079762	GO:0003684(damaged DNA binding)|GO:0005634(nucleus)|GO:0006289(nucleotide-excision repair)|GO:0006974(response to DNA damage stimulus)|GO:0031593(polyubiquitin binding)|GO:0032434(regulation of proteasomal ubiquitin-dependent protein catabolic process)|GO:0043161(proteasomal ubiquitin-dependent protein catabolic process)|GO:0045070(positive regulation of viral genome replication)	03420:Nucleotide excision repair|04141:Protein processing in endoplasmic reticulum	NM_001013190	NM_001013190	NM_001013190	Rn.105419	131.181	82.1125
A_64_P086969	solute carrier family 16, member 1 (monocarboxylic acid transporter 1)	1.59707	0.675426	up	3.593e-06	GO:0005515(protein binding)|GO:0005739(mitochondrion)|GO:0005886(plasma membrane)|GO:0015293(symporter activity)|GO:0015355(secondary active monocarboxylate transmembrane transporter activity)|GO:0016021(integral to membrane)		NM_012716	NM_012716	NM_012716	Rn.6085	250.442	156.814
A_42_P640700	transmembrane protein 176A	1.59653	0.674939	up	0.00068927	GO:0016021(integral to membrane)|GO:2001199(negative regulation of dendritic cell differentiation)		NM_001039008	NM_001039008	NM_001039008	Rn.17071	134.675	84.3549
A_43_P15416	FAT tumor suppressor homolog 3 (Drosophila)	1.59594	0.674404	up	0.0053891	GO:0005509(calcium ion binding)|GO:0005886(plasma membrane)|GO:0007156(homophilic cell adhesion)|GO:0007275(multicellular organismal development)|GO:0016021(integral to membrane)		NM_138544	NM_138544	NM_138544	Rn.210528	90.5701	56.7504
A_44_P191021	phytanoyl-CoA 2-hydroxylase	1.59507	0.673619	up	4.9377e-11	GO:0001561(fatty acid alpha-oxidation)|GO:0003824(catalytic activity)|GO:0005739(mitochondrion)|GO:0005777(peroxisome)|GO:0006720(isoprenoid metabolic process)|GO:0016702(oxidoreductase activity, acting on single donors with incorporation of molecular oxygen, incorporation of two atoms of oxygen)|GO:0031418(L-ascorbic acid binding)|GO:0046872(metal ion binding)|GO:0048037(cofactor binding)|GO:004…	04146:Peroxisome	NM_053674	NM_053674	NM_053674	Rn.228739	506.869	317.773
A_64_P052740	insulin-like growth factor 1	1.59438	0.672997	up	5.9029e-14	GO:0001932(regulation of protein phosphorylation)|GO:0001974(blood vessel remodeling)|GO:0005158(insulin receptor binding)|GO:0005159(insulin-like growth factor receptor binding)|GO:0005178(integrin binding)|GO:0005179(hormone activity)|GO:0005496(steroid binding)|GO:0005515(protein binding)|GO:0005614(interstitial matrix)|GO:0005615(extracellular space)|GO:0006417(regulation of translation)|GO:0…	04114:Oocyte meiosis|04115:p53 signaling pathway|04150:mTOR signaling pathway|04510:Focal adhesion|04730:Long-term depression|04914:Progesterone-mediated oocyte maturation|04960:Aldosterone-regulated sodium reabsorption|05200:Pathways in cancer|05214:Glioma|05215:Prostate cancer|05218:Melanoma|05410:Hypertrophic cardiomyopathy (HCM)|05414:Dilated cardiomyopathy	NM_001082479	NM_001082479	NM_001082479	Rn.6282	662.828	415.727
A_64_P116954	RT1 class I, locus CE3	1.59391	0.672567	up	0.00013177		04144:Endocytosis|04145:Phagosome|04514:Cell adhesion molecules (CAMs)|04612:Antigen processing and presentation|04940:Type I diabetes mellitus|05320:Autoimmune thyroid disease|05330:Allograft rejection|05332:Graft-versus-host disease|05416:Viral myocarditis	NM_001008841	NM_001008841	NM_001008841	Rn.40130	171.762	107.762
A_44_P550490	gremlin 1	1.59388	0.672546	up	0.0065912	GO:0000902(cell morphogenesis)|GO:0001525(angiogenesis)|GO:0001658(branching involved in ureteric bud morphogenesis)|GO:0002042(cell migration involved in sprouting angiogenesis)|GO:0002092(positive regulation of receptor internalization)|GO:0002689(negative regulation of leukocyte chemotaxis)|GO:0003257(positive regulation of transcription from RNA polymerase II promoter involved in myocardial p…		NM_019282	NM_019282	NM_019282	Rn.42929	86.8439	54.4857
A_64_P124224	sorting nexin 6	1.59319	0.671917	up	2.3791e-05	GO:0005737(cytoplasm)|GO:0006886(intracellular protein transport)|GO:0007154(cell communication)|GO:0019904(protein domain specific binding)|GO:0030512(negative regulation of transforming growth factor beta receptor signaling pathway)|GO:0031901(early endosome membrane)|GO:0035091(phosphatidylinositol binding)|GO:0042147(retrograde transport, endosome to Golgi)|GO:0042803(protein homodimerization…		NM_001108711	NM_001108711	NM_001108711	Rn.3602	210.222	131.951
A_64_P005228	protein phosphatase 1, regulatory (inhibitor) subunit 1B	1.5911	0.670022	up	1.4033e-10	GO:0001975(response to amphetamine)|GO:0004864(protein phosphatase inhibitor activity)|GO:0005102(receptor binding)|GO:0005634(nucleus)|GO:0005737(cytoplasm)|GO:0005829(cytosol)|GO:0006351(transcription, DNA-dependent)|GO:0007621(negative regulation of female receptivity)|GO:0008542(visual learning)|GO:0035556(intracellular signal transduction)|GO:0043025(neuronal cell body)		NM_138521	NM_138521	NM_138521	Rn.70366	487.459	306.367
A_44_P309081	heat shock protein 2	1.58931	0.668402	up	0.013911	GO:0000795(synaptonemal complex)|GO:0001673(male germ cell nucleus)|GO:0001934(positive regulation of protein phosphorylation)|GO:0005524(ATP binding)|GO:0005739(mitochondrion)|GO:0006950(response to stress)|GO:0007140(male meiosis)|GO:0007141(male meiosis I)|GO:0007275(multicellular organismal development)|GO:0007286(spermatid development)|GO:0009986(cell surface)|GO:0031662(positive regulation …	03040:Spliceosome|04010:MAPK signaling pathway|04141:Protein processing in endoplasmic reticulum|04144:Endocytosis|04612:Antigen processing and presentation|05145:Toxoplasmosis	NM_021863	NM_021863	NM_021863	Rn.211303	71.9517	45.2723
A_44_P196291	lysosomal-associated membrane protein 2	1.58897	0.668089	up	1.3611e-14	GO:0003674(molecular_function)|GO:0005764(lysosome)|GO:0005765(lysosomal membrane)|GO:0005768(endosome)|GO:0005770(late endosome)|GO:0005886(plasma membrane)|GO:0008150(biological_process)|GO:0016020(membrane)|GO:0016021(integral to membrane)|GO:0030670(phagocytic vesicle membrane)|GO:0031088(platelet dense granule membrane)|GO:0031902(late endosome membrane)	04142:Lysosome|04145:Phagosome	NM_017068	NM_017068	NM_017068	Rn.1722	704.927	443.639
A_44_P484889	interferon induced transmembrane protein 3	1.58893	0.668055	up	6.1389e-09	GO:0005765(lysosomal membrane)|GO:0005783(endoplasmic reticulum)|GO:0005886(plasma membrane)|GO:0008285(negative regulation of cell proliferation)|GO:0009615(response to virus)|GO:0016021(integral to membrane)|GO:0016023(cytoplasmic membrane-bounded vesicle)|GO:0031902(late endosome membrane)|GO:0046597(negative regulation of viral entry into host cell)|GO:0051607(defense response to virus)|GO:00…		NM_001136124	NM_001136124	NM_001136124	Rn.145191	402.258	253.163
A_64_P125013	spectrin, beta, non-erythrocytic 2	1.5874	0.666668	up	2.2643e-16	GO:0003779(actin binding)|GO:0005200(structural constituent of cytoskeleton)|GO:0005543(phospholipid binding)|GO:0005737(cytoplasm)|GO:0005829(cytosol)|GO:0007416(synapse assembly)|GO:0008091(spectrin)|GO:0016079(synaptic vesicle exocytosis)|GO:0016081(synaptic vesicle docking involved in exocytosis)|GO:0016192(vesicle-mediated transport)|GO:0016363(nuclear matrix)|GO:0017158(regulation of calciu…		NM_019167	NM_019167	NM_019167	Rn.20389	804.787	506.983
A_42_P733209	diacylglycerol O-acyltransferase 2	1.58699	0.66629	up	2.2597e-18	GO:0003846(2-acylglycerol O-acyltransferase activity)|GO:0004144(diacylglycerol O-acyltransferase activity)|GO:0005739(mitochondrion)|GO:0005783(endoplasmic reticulum)|GO:0005811(lipid particle)|GO:0006071(glycerol metabolic process)|GO:0016020(membrane)|GO:0016021(integral to membrane)|GO:0019432(triglyceride biosynthetic process)|GO:0019915(lipid storage)|GO:0030176(integral to endoplasmic reti…	00561:Glycerolipid metabolism|01100:Metabolic pathways|04975:Fat digestion and absorption	NM_001012345	NM_001012345	NM_001012345	Rn.9523	914.311	576.13
A_44_P258912	aldolase A, fructose-bisphosphate	1.5869	0.666211	up	8.3517e-34	GO:0001666(response to hypoxia)|GO:0002020(protease binding)|GO:0003674(molecular_function)|GO:0004332(fructose-bisphosphate aldolase activity)|GO:0005737(cytoplasm)|GO:0005739(mitochondrion)|GO:0006000(fructose metabolic process)|GO:0006096(glycolysis)|GO:0006754(ATP biosynthetic process)|GO:0006941(striated muscle contraction)|GO:0008092(cytoskeletal protein binding)|GO:0008152(metabolic proces…	00010:Glycolysis / Gluconeogenesis|00030:Pentose phosphate pathway|00051:Fructose and mannose metabolism|01100:Metabolic pathways	NM_012495	NM_012495	NM_012495	Rn.1774	1756.91	1107.13
A_44_P1035656	CD24 molecule	1.58681	0.666129	up	0	GO:0001666(response to hypoxia)|GO:0001775(cell activation)|GO:0001959(regulation of cytokine-mediated signaling pathway)|GO:0002237(response to molecule of bacterial origin)|GO:0002329(pre-B cell differentiation)|GO:0002523(leukocyte migration involved in inflammatory response)|GO:0002842(positive regulation of T cell mediated immune response to tumor cell)|GO:0002863(positive regulation of infl…	04640:Hematopoietic cell lineage	NM_012752	NM_012752	NM_012752	Rn.6007	6287.73	3962.5
A_64_P112014	histone cluster 1, H4b	1.58404	0.663606	up	0.00048923	GO:0000786(nucleosome)|GO:0001503(ossification)|GO:0003677(DNA binding)|GO:0005634(nucleus)|GO:0006334(nucleosome assembly)|GO:0007275(multicellular organismal development)|GO:0030154(cell differentiation)|GO:0045653(negative regulation of megakaryocyte differentiation)|GO:0046982(protein heterodimerization activity)	05322:Systemic lupus erythematosus	NM_022686	NM_022686	NM_022686	Rn.1659	146.254	92.33
A_64_P143350	protein interacting with cyclin A1	1.58203	0.661775	up	0.036758	GO:0004623(phospholipase A2 activity)|GO:0005509(calcium ion binding)|GO:0016042(lipid catabolic process)		NM_001025758	NM_001025758	NM_001025758	Rn.230966	52.7308	33.3311
A_44_P771792	mannosidase, beta A, lysosomal-like	1.58196	0.661714	up	5.074e-07	GO:0016021(integral to membrane)		NM_001173380	NM_001173380	NM_001173380	Rn.6510	305.494	193.111
A_44_P506299	BCL2-like 15	1.58189	0.661648	up	0.040438	GO:0005634(nucleus)|GO:0005829(cytosol)		NM_001106459	NM_001106459	NM_001106459	Rn.44158	50.7868	32.1052
A_44_P409797	protein phosphatase 5, catalytic subunit	1.58189	0.661648	up	0.040555	GO:0004721(phosphoprotein phosphatase activity)|GO:0004871(signal transducer activity)|GO:0005634(nucleus)|GO:0005737(cytoplasm)|GO:0005794(Golgi apparatus)|GO:0005829(cytosol)|GO:0006470(protein dephosphorylation)|GO:0007165(signal transduction)|GO:0016311(dephosphorylation)|GO:0042802(identical protein binding)|GO:0043005(neuron projection)|GO:0043025(neuronal cell body)|GO:0043123(positive reg…	04010:MAPK signaling pathway	NM_031729	NM_031729	NM_031729	Rn.6107	50.7868	32.1052
A_44_P552692	apolipoprotein B	1.58159	0.661379	up	0.011577	GO:0001701(in utero embryonic development)|GO:0005515(protein binding)|GO:0005543(phospholipid binding)|GO:0005615(extracellular space)|GO:0005737(cytoplasm)|GO:0005783(endoplasmic reticulum)|GO:0006629(lipid metabolic process)|GO:0006642(triglyceride mobilization)|GO:0007283(spermatogenesis)|GO:0007399(nervous system development)|GO:0008201(heparin binding)|GO:0008203(cholesterol metabolic proce…	04975:Fat digestion and absorption|04977:Vitamin digestion and absorption	NM_019287	NM_019287	NM_019287	Rn.33815	77.1466	48.7778
A_64_P291515	SH3-domain GRB2-like endophilin B2	1.58054	0.660418	up	0.022007	GO:0005634(nucleus)|GO:0005737(cytoplasm)|GO:0019904(protein domain specific binding)	04144:Endocytosis	NM_001009692	NM_001009692	NM_001009692	Rn.26881	63.7176	40.3138
A_64_P031890	arginine vasopressin receptor 2	1.57939	0.659372	up	4.9603e-05	GO:0003084(positive regulation of systemic arterial blood pressure)|GO:0005000(vasopressin receptor activity)|GO:0005886(plasma membrane)|GO:0007186(G-protein coupled receptor signaling pathway)|GO:0007249(I-kappaB kinase/NF-kappaB cascade)|GO:0008284(positive regulation of cell proliferation)|GO:0010628(positive regulation of gene expression)|GO:0016021(integral to membrane)|GO:0017046(peptide h…	04080:Neuroactive ligand-receptor interaction|04962:Vasopressin-regulated water reabsorption	NM_019136	NM_019136	NM_019136	Rn.209041	200.546	126.977
A_64_P055945	vacuolar protein sorting 8 homolog (S. cerevisiae)	1.57931	0.659295	up	2.9444e-07	GO:0008270(zinc ion binding)|GO:0046872(metal ion binding)		XM_001058757	XM_001058757	XM_001058757		320.264	202.787
A_44_P480801	aldolase 1 A retrogene 1	1.5793	0.659283	up	5.3815e-56		00010:Glycolysis / Gluconeogenesis|00030:Pentose phosphate pathway|00051:Fructose and mannose metabolism|01100:Metabolic pathways	NM_001013943	NM_001013943	NM_001013943	Rn.122663	3024.51	1915.09
A_44_P212424	similar to DNA segment, Chr 18, Wayne State University 98, expressed	1.57856	0.658607	up	0.0015853			NM_001077676	NM_001077676	NM_001077676	Rn.98561	121.78	77.1466
A_44_P329090	tetraspanin 12	1.57773	0.657852	up	0.0017523	GO:0001525(angiogenesis)|GO:0005887(integral to plasma membrane)|GO:0007166(cell surface receptor signaling pathway)|GO:0010842(retina layer formation)|GO:0016021(integral to membrane)|GO:0042813(Wnt-activated receptor activity)|GO:0045765(regulation of angiogenesis)		NM_001015026	NM_001015026	NM_001015026	Rn.2146	119.772	75.9141
A_44_P410000	syntaxin 18	1.57755	0.657689	up	0.028821	GO:0000139(Golgi membrane)|GO:0005484(SNAP receptor activity)|GO:0005622(intracellular)|GO:0005789(endoplasmic reticulum membrane)|GO:0006886(intracellular protein transport)|GO:0016020(membrane)|GO:0016021(integral to membrane)|GO:0016192(vesicle-mediated transport)	04130:SNARE interactions in vesicular transport|04145:Phagosome	NM_001012151	NM_001012151	NM_001012151	Rn.53006	58.469	37.0631
A_42_P676304	interferon induced transmembrane protein 1	1.57646	0.656685	up	2.457e-25	GO:0001756(somitogenesis)|GO:0008285(negative regulation of cell proliferation)|GO:0009607(response to biotic stimulus)|GO:0009615(response to virus)|GO:0009952(anterior/posterior pattern specification)|GO:0016021(integral to membrane)|GO:0030336(negative regulation of cell migration)|GO:0034341(response to interferon-gamma)|GO:0035455(response to interferon-alpha)|GO:0035456(response to interfer…		NM_001106314	NM_001106314	NM_001106314	Rn.22087	1327.2	841.891
A_44_P158216	phosphoinositide-3-kinase, regulatory subunit 2 (beta)	1.57591	0.656186	up	4.5989e-05	GO:0005829(cytosol)|GO:0005942(phosphatidylinositol 3-kinase complex)|GO:0007165(signal transduction)|GO:0016303(1-phosphatidylinositol-3-kinase activity)|GO:0030971(receptor tyrosine kinase binding)|GO:0035014(phosphatidylinositol 3-kinase regulator activity)	04012:ErbB signaling pathway|04062:Chemokine signaling pathway|04070:Phosphatidylinositol signaling system|04150:mTOR signaling pathway|04210:Apoptosis|04370:VEGF signaling pathway|04380:Osteoclast differentiation|04510:Focal adhesion|04620:Toll-like receptor signaling pathway|04630:Jak-STAT signaling pathway|04650:Natural killer cell mediated cytotoxicity|04660:T cell receptor signaling pathway|…	NM_022185	NM_022185	NM_022185	Rn.22497	204.024	129.464
A_44_P347149	aminoadipate-semialdehyde synthase	1.57517	0.655507	up	0.00035493	GO:0000166(nucleotide binding)|GO:0003674(molecular_function)|GO:0005575(cellular_component)|GO:0005737(cytoplasm)|GO:0005739(mitochondrion)|GO:0008150(biological_process)|GO:0019477(L-lysine catabolic process)|GO:0033512(L-lysine catabolic process to acetyl-CoA via saccharopine)|GO:0043231(intracellular membrane-bounded organelle)|GO:0047130(saccharopine dehydrogenase (NADP+, L-lysine-forming) a…	00300:Lysine biosynthesis|00310:Lysine degradation|01100:Metabolic pathways	NM_001100963	NM_001100963	NM_001100963	Rn.198671	156.814	99.5535
A_64_P019545	coenzyme Q10 homolog A (S. cerevisiae)	1.57508	0.655427	up	3.275e-05			NM_001108727	NM_001108727	NM_001108727	Rn.25373	212.124	134.675
A_42_P535644	ADAM metallopeptidase with thrombospondin type 1 motif, 1	1.57447	0.654869	up	3.5609e-09	GO:0001542(ovulation from ovarian follicle)|GO:0001822(kidney development)|GO:0004222(metalloendopeptidase activity)|GO:0005604(basement membrane)|GO:0006508(proteolysis)|GO:0008152(metabolic process)|GO:0008201(heparin binding)|GO:0008270(zinc ion binding)|GO:0031012(extracellular matrix)|GO:0031410(cytoplasmic vesicle)|GO:0046872(metal ion binding)|GO:0060347(heart trabecula formation)		NM_024400	NM_024400	NM_024400	Rn.7897	429.164	272.577
A_43_P22124	DnaJ (Hsp40) homolog, subfamily C, member 7	1.57419	0.654614	up	5.2604e-06	GO:0005634(nucleus)|GO:0005730(nucleolus)|GO:0005737(cytoplasm)|GO:0031072(heat shock protein binding)|GO:0070389(chaperone cofactor-dependent protein refolding)		NM_213625	NM_213625	NM_213625	Rn.92155	255.883	162.549
A_42_P499273	ankyrin repeat domain 13a	1.57351	0.653983	up	6.9809e-15			NM_001012148	NM_001012148	NM_001012148	Rn.3722	748.96	475.981
A_44_P474559	endoglin	1.57242	0.652988	up	0.0042454	GO:0000122(negative regulation of transcription from RNA polymerase II promoter)|GO:0001300(chronological cell aging)|GO:0001525(angiogenesis)|GO:0001569(patterning of blood vessels)|GO:0001570(vasculogenesis)|GO:0001666(response to hypoxia)|GO:0001934(positive regulation of protein phosphorylation)|GO:0001937(negative regulation of endothelial cell proliferation)|GO:0001947(heart looping)|GO:000…		NM_001010968	NM_001010968	NM_001010968	Rn.187025	101.313	64.4312
A_64_P161768	synergin, gamma	1.57161	0.652246	up	0.035648	GO:0005509(calcium ion binding)|GO:0006897(endocytosis)|GO:0015031(protein transport)|GO:0030130(clathrin coat of trans-Golgi network vesicle)		NM_053419	NM_053419	NM_053419	Rn.122513	54.741	34.8311
A_44_P974940	similar to Sulfotransferase K1 (rSULT1C2)	1.57089	0.651581	up	8.2197e-32	GO:0008146(sulfotransferase activity)		ENSRNOT00000061864	XM_003750613	XM_003750613		1711.47	1089.49
A_44_P157408	selenoprotein W, 1	1.57075	0.651455	up	0.0024993	GO:0005737(cytoplasm)|GO:0008430(selenium binding)|GO:0010269(response to selenium ion)|GO:0016209(antioxidant activity)|GO:0045454(cell redox homeostasis)		NM_013027	NM_013027	NM_013027	Rn.37192	113.745	72.4146
A_64_P085700	ribosomal protein L22 like 1	1.57053	0.65125	up	0.00049962	GO:0003735(structural constituent of ribosome)|GO:0005840(ribosome)|GO:0006412(translation)	03010:Ribosome	NM_001108548	NM_001108548	NM_001108548	Rn.112006	150.86	96.0568
A_64_P160323	alkB, alkylation repair homolog 1 (E. coli)	1.56993	0.650705	up	0.001118	GO:0001701(in utero embryonic development)|GO:0001764(neuron migration)|GO:0001890(placenta development)|GO:0003906(DNA-(apurinic or apyrimidinic site) lyase activity)|GO:0005719(nuclear euchromatin)|GO:0005739(mitochondrion)|GO:0006281(DNA repair)|GO:0006307(DNA dealkylation involved in DNA repair)|GO:0008198(ferrous iron binding)|GO:0010468(regulation of gene expression)|GO:0030154(cell differe…		NM_001108718	NM_001108718	NM_001108718	Rn.107927	132.432	84.3549
A_44_P100870	family with sequence similarity 213, member B	1.56974	0.65053	up	5.9269e-10	GO:0001516(prostaglandin biosynthetic process)|GO:0005737(cytoplasm)|GO:0005829(cytosol)|GO:0016616(oxidoreductase activity, acting on the CH-OH group of donors, NAD or NADP as acceptor)|GO:0055114(oxidation-reduction process)		NM_001108697	NM_001108697	NM_001108697	Rn.27527	477.763	304.357
A_44_P334715	kinesin light chain 3	1.56839	0.649288	up	0.048371	GO:0003777(microtubule motor activity)|GO:0005737(cytoplasm)|GO:0005871(kinesin complex)|GO:0005874(microtubule)|GO:0008017(microtubule binding)|GO:0008152(metabolic process)|GO:0008808(cardiolipin synthase activity)|GO:0009434(microtubule-based flagellum)|GO:0019894(kinesin binding)|GO:0035253(ciliary rootlet)|GO:0043005(neuron projection)		NM_138520	NM_138520	NM_138520	Rn.161815	48.7778	31.1005
A_44_P527253	3-hydroxymethyl-3-methylglutaryl-CoA lyase	1.56779	0.648735	up	8.6805e-05	GO:0000062(fatty-acyl-CoA binding)|GO:0000287(magnesium ion binding)|GO:0001889(liver development)|GO:0004419(hydroxymethylglutaryl-CoA lyase activity)|GO:0005102(receptor binding)|GO:0005739(mitochondrion)|GO:0005743(mitochondrial inner membrane)|GO:0005759(mitochondrial matrix)|GO:0005777(peroxisome)|GO:0006637(acyl-CoA metabolic process)|GO:0007005(mitochondrion organization)|GO:0007584(respon…	00072:Synthesis and degradation of ketone bodies|00280:Valine, leucine and isoleucine degradation|00650:Butanoate metabolism|01100:Metabolic pathways|04146:Peroxisome	NM_024386	NM_024386	NM_024386	Rn.12297	192.864	123.016
A_43_P13177	integrin-linked kinase	1.5673	0.648278	up	2.0355e-16	GO:0001558(regulation of cell growth)|GO:0001658(branching involved in ureteric bud morphogenesis)|GO:0001725(stress fiber)|GO:0001954(positive regulation of cell-matrix adhesion)|GO:0004672(protein kinase activity)|GO:0004674(protein serine/threonine kinase activity)|GO:0004871(signal transducer activity)|GO:0005178(integrin binding)|GO:0005515(protein binding)|GO:0005524(ATP binding)|GO:0005737…	03320:PPAR signaling pathway|04510:Focal adhesion|05100:Bacterial invasion of epithelial cells|05213:Endometrial cancer	NM_133409	NM_133409	NM_133409	Rn.95042	848.016	541.069
A_44_P681642	eukaryotic translation initiation factor 1A, X-linked	1.56637	0.647424	up	0.00011258	GO:0003743(translation initiation factor activity)|GO:0005737(cytoplasm)	03013:RNA transport	NM_001106963	NM_001106963	NM_001106963	Rn.106940	187.607	119.772
A_44_P351723	claudin 10	1.56491	0.64608	up	6.2303e-22	GO:0005198(structural molecule activity)|GO:0005886(plasma membrane)|GO:0005923(tight junction)|GO:0016021(integral to membrane)	04514:Cell adhesion molecules (CAMs)|04530:Tight junction|04670:Leukocyte transendothelial migration|05160:Hepatitis C	NM_001106058	NM_001106058	NM_001106058	Rn.99994	1169.82	747.535
A_43_P14592	cytochrome P450, family 2, subfamily s, polypeptide 1	1.5643	0.645515	up	5.2114e-07	GO:0000166(nucleotide binding)|GO:0003674(molecular_function)|GO:0003676(nucleic acid binding)|GO:0008150(biological_process)|GO:0043231(intracellular membrane-bounded organelle)	00980:Metabolism of xenobiotics by cytochrome P450	NM_001107495	NM_001107495	NM_001107495	Rn.6389	316.397	202.261
A_64_P080316	nuclear receptor subfamily 2, group F, member 6	1.56363	0.644898	up	0.021527	GO:0000122(negative regulation of transcription from RNA polymerase II promoter)|GO:0003700(sequence-specific DNA binding transcription factor activity)|GO:0003707(steroid hormone receptor activity)|GO:0004879(ligand-activated sequence-specific DNA binding RNA polymerase II transcription factor activity)|GO:0005634(nucleus)|GO:0008270(zinc ion binding)|GO:0043153(entrainment of circadian clock by…		NM_139113	NM_139113	NM_139113	Rn.25840	66.9283	42.8032
A_64_P051527	similar to keratin associated protein 10-7	1.56223	0.643604	up	1.2603e-06	GO:0045095(keratin filament)		NM_001109593	NM_001109593	NM_001109593	Rn.218644	298.158	190.854
A_44_P354665	zinc finger protein 672	1.56213	0.643516	up	0.0036735	GO:0003677(DNA binding)|GO:0005634(nucleus)|GO:0006351(transcription, DNA-dependent)|GO:0006355(regulation of transcription, DNA-dependent)|GO:0008270(zinc ion binding)|GO:0046872(metal ion binding)		NM_001007669	NM_001007669	NM_001007669	Rn.143913	107.298	68.687
A_64_P119407	period circadian clock 3	1.56148	0.642913	up	0.026204	GO:0000122(negative regulation of transcription from RNA polymerase II promoter)|GO:0004871(signal transducer activity)|GO:0005634(nucleus)|GO:0005737(cytoplasm)|GO:0006351(transcription, DNA-dependent)|GO:0007623(circadian rhythm)	04710:Circadian rhythm - mammal	NM_023978	NM_023978	NM_023978	Rn.230006	62.9491	40.3138
A_43_P18282	similar to CG9752-PA	1.56121	0.642665	up	0.012375			NM_001173436	NM_001173436	NM_001173436	Rn.53930	79.6406	51.0121
A_64_P055477	alcohol dehydrogenase 1C (class I), gamma polypeptide	1.55764	0.639366	up	3.8102e-50	GO:0001523(retinoid metabolic process)|GO:0004022(alcohol dehydrogenase (NAD) activity)|GO:0004745(retinol dehydrogenase activity)|GO:0005622(intracellular)|GO:0005739(mitochondrion)|GO:0005829(cytosol)|GO:0006068(ethanol catabolic process)|GO:0006069(ethanol oxidation)|GO:0008144(drug binding)|GO:0008270(zinc ion binding)|GO:0009790(embryo development)|GO:0031100(organ regeneration)|GO:0032526(r…	00010:Glycolysis / Gluconeogenesis|00071:Fatty acid metabolism|00350:Tyrosine metabolism|00830:Retinol metabolism|00980:Metabolism of xenobiotics by cytochrome P450|00982:Drug metabolism - cytochrome P450|01100:Metabolic pathways	NM_019286	NM_019286	NM_019286	Rn.40222	2847.87	1828.32
A_44_P179145	diacylglycerol kinase, gamma	1.55686	0.638642	up	5.5759e-08	GO:0004143(diacylglycerol kinase activity)|GO:0005509(calcium ion binding)|GO:0005524(ATP binding)|GO:0005622(intracellular)|GO:0005737(cytoplasm)|GO:0005886(plasma membrane)|GO:0007205(protein kinase C-activating G-protein coupled receptor signaling pathway)|GO:0035556(intracellular signal transduction)|GO:0048666(neuron development)	00561:Glycerolipid metabolism|00564:Glycerophospholipid metabolism|01100:Metabolic pathways|04070:Phosphatidylinositol signaling system	NM_013126	NM_013126	NM_013126	Rn.10544	379.777	243.937
A_44_P280786	cytochrome P450, subfamily 2, polypeptide 11	1.55668	0.638471	up	9.9534e-10	GO:0004497(monooxygenase activity)|GO:0005506(iron ion binding)|GO:0005789(endoplasmic reticulum membrane)|GO:0006805(xenobiotic metabolic process)|GO:0008144(drug binding)|GO:0008202(steroid metabolic process)|GO:0008390(testosterone 16-alpha-hydroxylase activity)|GO:0008395(steroid hydroxylase activity)|GO:0009055(electron carrier activity)|GO:0016098(monoterpenoid metabolic process)|GO:0016491…	00590:Arachidonic acid metabolism|00591:Linoleic acid metabolism|00830:Retinol metabolism|00980:Metabolism of xenobiotics by cytochrome P450|00982:Drug metabolism - cytochrome P450|01100:Metabolic pathways	NM_019184	NM_019184	NM_019184	Rn.10870	480.765	308.84
A_64_P148741	proline rich Gla (G-carboxyglutamic acid) 2	1.55534	0.637227	up	0.0081103	GO:0005509(calcium ion binding)|GO:0005576(extracellular region)		NM_001108482	NM_001108482	NM_001108482	Rn.224979	90.5701	58.2318
A_43_P17109	translocase of outer mitochondrial membrane 40 homolog (yeast)	1.55534	0.637227	up	0.0081103	GO:0005739(mitochondrion)|GO:0005741(mitochondrial outer membrane)|GO:0005742(mitochondrial outer membrane translocase complex)|GO:0006626(protein targeting to mitochondrion)|GO:0008308(voltage-gated anion channel activity)|GO:0008320(protein transmembrane transporter activity)|GO:0015031(protein transport)|GO:0015288(porin activity)|GO:0016021(integral to membrane)|GO:0031307(integral to mitocho…	05014:Amyotrophic lateral sclerosis (ALS)	NM_212520	NM_212520	NM_212520	Rn.17999	90.5701	58.2318
A_44_P538967	3-hydroxybutyrate dehydrogenase, type 2	1.55525	0.637147	up	2.9198e-11	GO:0003858(3-hydroxybutyrate dehydrogenase activity)|GO:0005737(cytoplasm)|GO:0005739(mitochondrion)|GO:0006635(fatty acid beta-oxidation)|GO:0016628(oxidoreductase activity, acting on the CH-CH group of donors, NAD or NADP as acceptor)|GO:0019290(siderophore biosynthetic process)|GO:0042168(heme metabolic process)|GO:0051287(NAD binding)|GO:0055072(iron ion homeostasis)|GO:0055114(oxidation-redu…	00072:Synthesis and degradation of ketone bodies|00650:Butanoate metabolism|01100:Metabolic pathways	NM_001106473	NM_001106473	NM_001106473	Rn.3651	571.657	367.566
A_64_P146290	ribonuclease P/MRP subunit	1.55465	0.63659	up	0.00051053	GO:0004540(ribonuclease activity)|GO:0008033(tRNA processing)	03008:Ribosome biogenesis in eukaryotes|03013:RNA transport	NM_001191083	NM_001191083	NM_001191083	Rn.17421	156.333	100.558
A_64_P004695	HID1 domain containing	1.55373	0.635734	up	6.0051e-06	GO:0000138(Golgi trans cisterna)|GO:0003674(molecular_function)|GO:0005575(cellular_component)|GO:0005737(cytoplasm)|GO:0005797(Golgi medial cisterna)|GO:0005886(plasma membrane)|GO:0006886(intracellular protein transport)|GO:0008150(biological_process)|GO:0031001(response to brefeldin A)		XM_001081678	XM_001081678	XM_001081678		266.149	171.297
A_64_P042405	small nuclear ribonucleoprotein D1	1.55278	0.634857	up	7.9919e-06	GO:0003676(nucleic acid binding)|GO:0005634(nucleus)|GO:0005689(U12-type spliceosomal complex)|GO:0005737(cytoplasm)|GO:0071013(catalytic step 2 spliceosome)	03040:Spliceosome|05322:Systemic lupus erythematosus	NM_001106163	NM_001106163	NM_001106163	Rn.18606	259.363	167.031
A_44_P396266	coiled-coil domain containing 132	1.55239	0.634492	up	0.010811			NM_001173511	NM_001173511	NM_001173511	Rn.1875	84.5832	54.4857
A_64_P114148	transmembrane protein 52B	1.55102	0.633218	up	0.026381			NM_001109560	NM_001109560	NM_001109560	Rn.155690	64.4312	41.5411
A_44_P1058389	nucleophosmin (nucleolar phosphoprotein B23, numatrin)	1.55076	0.632976	up	4.7587e-56	GO:0000055(ribosomal large subunit export from nucleus)|GO:0000056(ribosomal small subunit export from nucleus)|GO:0001652(granular component)|GO:0003676(nucleic acid binding)|GO:0003677(DNA binding)|GO:0003713(transcription coactivator activity)|GO:0003723(RNA binding)|GO:0005547(phosphatidylinositol-3,4,5-trisphosphate binding)|GO:0005634(nucleus)|GO:0005654(nucleoplasm)|GO:0005730(nucleolus)|G…		NM_012992	NM_012992	NM_012992	Rn.54537	3256.72	2100.08
A_44_P101052	THAP domain containing 7	1.55003	0.6323	up	0.028962	GO:0003676(nucleic acid binding)|GO:0016607(nuclear speck)|GO:0045892(negative regulation of transcription, DNA-dependent)|GO:0047485(protein N-terminus binding)|GO:0070742(C2H2 zinc finger domain binding)		NM_001105863	NM_001105863	NM_001105863	Rn.25455	62.4877	40.3138
A_42_P570919	aldo-keto reductase family 1, member A1 (aldehyde reductase)	1.54966	0.631951	up	0	GO:0003674(molecular_function)|GO:0004032(alditol:NADP+ 1-oxidoreductase activity)|GO:0005575(cellular_component)|GO:0005829(cytosol)|GO:0008106(alcohol dehydrogenase (NADP+) activity)|GO:0008150(biological_process)|GO:0016324(apical plasma membrane)|GO:0019853(L-ascorbic acid biosynthetic process)|GO:0042840(D-glucuronate catabolic process)|GO:0046185(aldehyde catabolic process)|GO:0047939(L-glu…	00010:Glycolysis / Gluconeogenesis|00561:Glycerolipid metabolism|01100:Metabolic pathways	NM_031000	NM_031000	NM_031000	Rn.835	5500.54	3549.52
A_64_P034114	erythrocyte membrane protein band 4.1-like 3	1.54965	0.631945	up	1.0189e-30	GO:0003779(actin binding)|GO:0005198(structural molecule activity)|GO:0005737(cytoplasm)|GO:0005856(cytoskeleton)|GO:0005911(cell-cell junction)|GO:0019898(extrinsic to membrane)|GO:0030866(cortical actin cytoskeleton organization)|GO:0033270(paranode region of axon)|GO:0044224(juxtaparanode region of axon)	04530:Tight junction	NM_053927	NM_053927	NM_053927	Rn.19026	1740.87	1123.39
A_64_P096442	HAUS augmin-like complex, subunit 7	1.54947	0.631775	up	0.014108	GO:0005730(nucleolus)|GO:0005737(cytoplasm)|GO:0005813(centrosome)|GO:0005886(plasma membrane)|GO:0031996(thioesterase binding)|GO:0051225(spindle assembly)|GO:0051297(centrosome organization)|GO:0070652(HAUS complex)		NM_001110488	NM_001110488	NM_001110488	Rn.17090	79.0417	51.0121
A_44_P217604	mutS homolog 2 (E. coli)	1.54796	0.630367	up	0.0032567	GO:0000228(nuclear chromosome)|GO:0000287(magnesium ion binding)|GO:0000400(four-way junction DNA binding)|GO:0000403(Y-form DNA binding)|GO:0000404(loop DNA binding)|GO:0000406(double-strand/single-strand DNA junction binding)|GO:0000710(meiotic mismatch repair)|GO:0001701(in utero embryonic development)|GO:0002204(somatic recombination of immunoglobulin genes involved in immune response)|GO:000…	03430:Mismatch repair|05200:Pathways in cancer|05210:Colorectal cancer	NM_031058	NM_031058	NM_031058	Rn.3174	114.037	73.6695
A_64_P075357	cysteine-rich, angiogenic inducer, 61	1.54694	0.629417	up	6.1539e-17	GO:0001558(regulation of cell growth)|GO:0001649(osteoblast differentiation)|GO:0001934(positive regulation of protein phosphorylation)|GO:0002041(intussusceptive angiogenesis)|GO:0003181(atrioventricular valve morphogenesis)|GO:0003278(apoptotic process involved in heart morphogenesis)|GO:0003281(ventricular septum development)|GO:0005178(integrin binding)|GO:0005520(insulin-like growth factor b…		NM_031327	NM_031327	NM_031327	Rn.22129	924.617	597.707
A_44_P499231	N-myc (and STAT) interactor	1.54511	0.627714	up	0.0061948	GO:0003674(molecular_function)|GO:0005575(cellular_component)|GO:0005634(nucleus)|GO:0005730(nucleolus)|GO:0005737(cytoplasm)|GO:0008150(biological_process)		NM_001034148	NM_001034148	NM_001034148	Rn.18496	99.5535	64.4312
A_42_P683837	serine (or cysteine) peptidase inhibitor, clade B, member 6b	1.5451	0.627699	up	0.016127	GO:0004867(serine-type endopeptidase inhibitor activity)|GO:0010951(negative regulation of endopeptidase activity)|GO:0030162(regulation of proteolysis)	05146:Amoebiasis	NM_001012214	NM_001012214	NM_001012214	Rn.115081	76.9187	49.7824
A_64_P039414	pterin-4 alpha-carbinolamine dehydratase/dimerization cofactor of hepatocyte nuclear factor 1 alpha	1.54488	0.627495	up	3.2344e-48	GO:0003674(molecular_function)|GO:0003713(transcription coactivator activity)|GO:0004505(phenylalanine 4-monooxygenase activity)|GO:0005575(cellular_component)|GO:0005634(nucleus)|GO:0005730(nucleolus)|GO:0005737(cytoplasm)|GO:0006351(transcription, DNA-dependent)|GO:0006558(L-phenylalanine metabolic process)|GO:0006729(tetrahydrobiopterin biosynthetic process)|GO:0008124(4-alpha-hydroxytetrahydr…		NM_001007601	NM_001007601	NM_001007601	Rn.81180	2826.4	1829.53
A_44_P246381	DiGeorge syndrome critical region gene 6	1.54473	0.627356	up	0.013531			NM_001107080	NM_001107080	NM_001107080	Rn.22467	81.1075	52.5059
A_43_P16992	AU RNA binding protein/enoyl-CoA hydratase	1.54453	0.627163	up	2.8261e-05	GO:0003674(molecular_function)|GO:0003723(RNA binding)|GO:0003730(mRNA 3'-UTR binding)|GO:0004300(enoyl-CoA hydratase activity)|GO:0004490(methylglutaconyl-CoA hydratase activity)|GO:0005575(cellular_component)|GO:0005739(mitochondrion)|GO:0006402(mRNA catabolic process)|GO:0008150(biological_process)|GO:0008152(metabolic process)	00280:Valine, leucine and isoleucine degradation|01100:Metabolic pathways	NM_001108407	NM_001108407	NM_001108407	Rn.50	233.007	150.86
A_44_P281481	retinoic acid receptor responder (tazarotene induced) 2	1.54375	0.626435	up	1.8363e-06	GO:0001523(retinoid metabolic process)|GO:0001701(in utero embryonic development)|GO:0005102(receptor binding)|GO:0010759(positive regulation of macrophage chemotaxis)|GO:0031012(extracellular matrix)|GO:0048566(embryonic digestive tract development)|GO:0050873(brown fat cell differentiation)		NM_001013427	NM_001013427	NM_001013427	Rn.28532	303.484	196.589
A_44_P433721	aminomethyltransferase	1.54227	0.625059	up	0.0013475	GO:0003674(molecular_function)|GO:0005575(cellular_component)|GO:0005739(mitochondrion)|GO:0008150(biological_process)		NM_001014004	NM_001014004	NM_001014004	Rn.162376	137.396	89.0864
A_44_P500660	similar to B230212L03Rik protein	1.54129	0.624138	up	5.6398e-06			NM_001007645	NM_001007645	NM_001007645	Rn.92940	276.577	179.445
A_64_P056415	cytochrome P450, family 2, subfamily j, polypeptide 4	1.53851	0.621538	up	2.6409e-08	GO:0001523(retinoid metabolic process)|GO:0003958(NADPH-hemoprotein reductase activity)|GO:0008392(arachidonic acid epoxygenase activity)|GO:0008404(arachidonic acid 14,15-epoxygenase activity)|GO:0008405(arachidonic acid 11,12-epoxygenase activity)|GO:0014070(response to organic cyclic compound)|GO:0019369(arachidonic acid metabolic process)|GO:0019373(epoxygenase P450 pathway)|GO:0043231(intrac…	00590:Arachidonic acid metabolism|00591:Linoleic acid metabolism|01100:Metabolic pathways	NM_023025	NM_023025	NM_023025	Rn.44992	415.727	270.214
A_42_P579376	neuroblastoma, suppression of tumorigenicity 1	1.53815	0.621192	up	0.00016655	GO:0005576(extracellular region)|GO:0007399(nervous system development)|GO:0016015(morphogen activity)|GO:0035582(sequestering of BMP in extracellular matrix)|GO:0036122(BMP binding)|GO:0045666(positive regulation of neuron differentiation)|GO:0048263(determination of dorsal identity)|GO:0048812(neuron projection morphogenesis)|GO:0090027(negative regulation of monocyte chemotaxis)		NM_031609	NM_031609	NM_031609	Rn.4073	191.859	124.734
A_64_P115506	keratin 18	1.53593	0.619112	up	5.9755e-11	GO:0003674(molecular_function)|GO:0005198(structural molecule activity)|GO:0005730(nucleolus)|GO:0005737(cytoplasm)|GO:0005815(microtubule organizing center)|GO:0005882(intermediate filament)|GO:0006915(apoptotic process)|GO:0008150(biological_process)|GO:0016363(nuclear matrix)|GO:0033209(tumor necrosis factor-mediated signaling pathway)|GO:0034451(centriolar satellite)|GO:0043000(Golgi to plasm…		NM_053976	NM_053976	NM_053976	Rn.103924	583.127	379.658
A_44_P490308	mucin 20, cell surface associated	1.53591	0.61909	up	0.038248	GO:0000187(activation of MAPK activity)|GO:0003674(molecular_function)|GO:0005575(cellular_component)|GO:0008150(biological_process)|GO:0009925(basal plasma membrane)|GO:0048012(hepatocyte growth factor receptor signaling pathway)|GO:0051260(protein homooligomerization)		NM_001107089	NM_001107089	NM_001107089	Rn.93766	58.469	38.0681
A_44_P991682	pyruvate dehydrogenase kinase, isozyme 3	1.53591	0.61909	up	0.038248	GO:0003674(molecular_function)|GO:0004672(protein kinase activity)|GO:0004674(protein serine/threonine kinase activity)|GO:0004740(pyruvate dehydrogenase (acetyl-transferring) kinase activity)|GO:0005524(ATP binding)|GO:0005575(cellular_component)|GO:0005739(mitochondrion)|GO:0008150(biological_process)|GO:0010510(regulation of acetyl-CoA biosynthetic process from pyruvate)|GO:0010906(regulation …		NM_001106581	NM_001106581	NM_001106581	Rn.18101	58.469	38.0681
A_43_P22695	similar to RIKEN cDNA 1700029H14	1.53591	0.61909	up	0.038248			NM_001037182	NM_001037182	NM_001037182	Rn.114825	58.469	38.0681
A_44_P1025613	paraoxonase 3	1.53533	0.618551	up	0.012185	GO:0004063(aryldialkylphosphatase activity)|GO:0004064(arylesterase activity)|GO:0005615(extracellular space)|GO:0010124(phenylacetate catabolic process)|GO:0018733(3,4-dihydrocoumarin hydrolase activity)|GO:0019439(aromatic compound catabolic process)|GO:0042803(protein homodimerization activity)|GO:0043231(intracellular membrane-bounded organelle)|GO:0046226(coumarin catabolic process)|GO:00463…	01100:Metabolic pathways	NM_001004086	NM_001004086	NM_001004086	Rn.16469	85.5883	55.7458
A_64_P055002	testis-specific serine kinase substrate	1.53533	0.618551	up	0.012185	GO:0005814(centriole)|GO:0010923(negative regulation of phosphatase activity)|GO:0019901(protein kinase binding)		NM_199088	NM_199088	NM_199088	Rn.40908	85.5883	55.7458
A_43_P17027	lon peptidase 2, peroxisomal	1.53505	0.618285	up	0.00093168	GO:0002020(protease binding)|GO:0004176(ATP-dependent peptidase activity)|GO:0004252(serine-type endopeptidase activity)|GO:0005102(receptor binding)|GO:0005524(ATP binding)|GO:0005634(nucleus)|GO:0005777(peroxisome)|GO:0005782(peroxisomal matrix)|GO:0006465(signal peptide processing)|GO:0006508(proteolysis)|GO:0006515(misfolded or incompletely synthesized protein catabolic process)|GO:0008236(se…		NM_001033689	NM_001033689	NM_001033689	Rn.228635	149.377	97.3108
A_44_P271405	peroxisomal membrane protein 4	1.53482	0.618073	up	9.4247e-08	GO:0005777(peroxisome)|GO:0005778(peroxisomal membrane)|GO:0016021(integral to membrane)	04146:Peroxisome	NM_172223	NM_172223	NM_172223	Rn.7752	388.56	253.163
A_44_P367971	coiled-coil domain containing 85B	1.53476	0.618012	up	0.0020789	GO:0005634(nucleus)|GO:0005813(centrosome)|GO:0030308(negative regulation of cell growth)|GO:0045599(negative regulation of fat cell differentiation)|GO:0045892(negative regulation of transcription, DNA-dependent)		XM_003749044	XM_003749044	XM_003749044	Rn.22113	129.464	84.3549
A_64_P138048	ribosomal L1 domain containing 1	1.53295	0.616307	up	2.2003e-22	GO:0003723(RNA binding)|GO:0003735(structural constituent of ribosome)|GO:0005730(nucleolus)|GO:0006412(translation)|GO:0015934(large ribosomal subunit)|GO:0032880(regulation of protein localization)		NM_001008876	NM_001008876	NM_001008876	Rn.154542	1299.96	848.016
A_44_P544835	golgi transport 1A	1.53204	0.615455	up	5.5827e-07			NM_001109070	NM_001109070	NM_001109070	Rn.13207	344.26	224.707
A_64_P001401	tubulointerstitial nephritis antigen-like 1	1.53171	0.615139	up	1.4475e-25	GO:0005044(scavenger receptor activity)|GO:0005576(extracellular region)|GO:0005737(cytoplasm)|GO:0006508(proteolysis)|GO:0006955(immune response)|GO:0008234(cysteine-type peptidase activity)|GO:0030247(polysaccharide binding)|GO:0031012(extracellular matrix)|GO:0043236(laminin binding)		NM_053582	NM_053582	NM_053582	Rn.1256	1504.2	982.045
A_64_P052145	fatty acid desaturase 2	1.53118	0.614648	up	0.04238	GO:0004768(stearoyl-CoA 9-desaturase activity)|GO:0005506(iron ion binding)|GO:0005789(endoplasmic reticulum membrane)|GO:0006633(fatty acid biosynthetic process)|GO:0006636(unsaturated fatty acid biosynthetic process)|GO:0016021(integral to membrane)|GO:0020037(heme binding)|GO:0022900(electron transport chain)|GO:0042761(very long-chain fatty acid biosynthetic process)|GO:0055114(oxidation-redu…	00592:alpha-Linolenic acid metabolism|01040:Biosynthesis of unsaturated fatty acids|03320:PPAR signaling pathway	NM_031344	NM_031344	NM_031344	Rn.162483	56.7504	37.0631
A_44_P133453	similar to myosin regulatory light chain-like	1.53117	0.614639	up	2.6619e-09			XR_146147	XR_146147	XR_146147	Rn.232687	488.464	319.012
A_44_P282433	v-akt murine thymoma viral oncogene homolog 1	1.53114	0.614609	up	0.0095769	GO:0000060(protein import into nucleus, translocation)|GO:0001649(osteoblast differentiation)|GO:0001893(maternal placenta development)|GO:0001934(positive regulation of protein phosphorylation)|GO:0004672(protein kinase activity)|GO:0004674(protein serine/threonine kinase activity)|GO:0005080(protein kinase C binding)|GO:0005515(protein binding)|GO:0005524(ATP binding)|GO:0005547(phosphatidylino…	04010:MAPK signaling pathway|04012:ErbB signaling pathway|04062:Chemokine signaling pathway|04150:mTOR signaling pathway|04210:Apoptosis|04370:VEGF signaling pathway|04380:Osteoclast differentiation|04510:Focal adhesion|04530:Tight junction|04620:Toll-like receptor signaling pathway|04630:Jak-STAT signaling pathway|04660:T cell receptor signaling pathway|04662:B cell receptor signaling pathway|04…	NM_033230	NM_033230	NM_033230	Rn.11422	92.5799	60.4646
A_64_P087409	similar to SET domain-containing protein	1.53091	0.614386	up	0.020018	GO:0018024(histone-lysine N-methyltransferase activity)		XM_003752104	XM_003752104	XM_003752104		74.6742	48.7778
A_64_P014867	phosphofructokinase, platelet	1.53076	0.614246	up	8.0794e-23	GO:0003872(6-phosphofructokinase activity)|GO:0005524(ATP binding)|GO:0005829(cytosol)|GO:0005945(6-phosphofructokinase complex)|GO:0006002(fructose 6-phosphate metabolic process)|GO:0006096(glycolysis)|GO:0030388(fructose 1,6-bisphosphate metabolic process)|GO:0046872(metal ion binding)|GO:0051289(protein homotetramerization)|GO:0070095(fructose-6-phosphate binding)	00010:Glycolysis / Gluconeogenesis|00030:Pentose phosphate pathway|00051:Fructose and mannose metabolism|00052:Galactose metabolism|01100:Metabolic pathways	NM_206847	NM_206847	NM_206847	Rn.2278	1335.1	872.184
A_44_P344306	COP9 constitutive photomorphogenic homolog subunit 2 (Arabidopsis)	1.52933	0.6129	up	0.00027537	GO:0000122(negative regulation of transcription from RNA polymerase II promoter)|GO:0003714(transcription corepressor activity)|GO:0005634(nucleus)|GO:0005737(cytoplasm)|GO:0008180(signalosome)|GO:0008283(cell proliferation)|GO:0010388(cullin deneddylation)|GO:0030182(neuron differentiation)|GO:0035914(skeletal muscle cell differentiation)|GO:0045892(negative regulation of transcription, DNA-depe…		NM_153297	NM_153297	NM_153297	Rn.11556	183.171	119.772
A_44_P1023611	INO80 complex subunit B	1.52877	0.612371	up	0.029928	GO:0005634(nucleus)|GO:0005737(cytoplasm)|GO:0005886(plasma membrane)|GO:0031011(Ino80 complex)		NM_001048233	NM_001048233	NM_001048233	Rn.106816	65.4362	42.8032
A_64_P096381	heat shock 70kDa protein 8	1.52855	0.612162	up	2.7947e-14	GO:0000974(Prp19 complex)|GO:0005102(receptor binding)|GO:0005515(protein binding)|GO:0005524(ATP binding)|GO:0005622(intracellular)|GO:0005634(nucleus)|GO:0005681(spliceosomal complex)|GO:0005730(nucleolus)|GO:0005737(cytoplasm)|GO:0005829(cytosol)|GO:0006200(ATP catabolic process)|GO:0006351(transcription, DNA-dependent)|GO:0006397(mRNA processing)|GO:0006457(protein folding)|GO:0006950(respons…	03040:Spliceosome|04010:MAPK signaling pathway|04141:Protein processing in endoplasmic reticulum|04144:Endocytosis|04612:Antigen processing and presentation|05145:Toxoplasmosis	NM_024351	NM_024351	NM_024351	Rn.201298	803.928	525.942
A_64_P058107	ectonucleotide pyrophosphatase/phosphodiesterase 6	1.52809	0.611729	up	9.9456e-13	GO:0003824(catalytic activity)|GO:0005576(extracellular region)|GO:0005886(plasma membrane)|GO:0006629(lipid metabolic process)|GO:0008081(phosphoric diester hydrolase activity)|GO:0008889(glycerophosphodiester phosphodiesterase activity)|GO:0016021(integral to membrane)|GO:0016042(lipid catabolic process)|GO:0019695(choline metabolic process)|GO:0047390(glycerophosphocholine cholinephosphodieste…	00565:Ether lipid metabolism	NM_001107311	NM_001107311	NM_001107311	Rn.8484	706.426	462.294
A_44_P105377	centromere protein B	1.52807	0.61171	up	0.00075612	GO:0000775(chromosome, centromeric region)|GO:0003677(DNA binding)|GO:0003682(chromatin binding)|GO:0005634(nucleus)|GO:0006355(regulation of transcription, DNA-dependent)		ENSRNOT00000002929	XM_342521	XM_342521	Rn.33056	157.818	103.28
A_64_P020582	cartilage associated protein	1.52804	0.611683	up	0.00032868	GO:0005783(endoplasmic reticulum)|GO:0018400(peptidyl-proline hydroxylation to 3-hydroxy-L-proline)		NM_001108785	NM_001108785	NM_001108785	Rn.229070	179.214	117.283
A_43_P12051	cytochrome P450, family 4, subfamily f, polypeptide 1	1.52801	0.611653	up	0	GO:0005506(iron ion binding)|GO:0005789(endoplasmic reticulum membrane)|GO:0006690(icosanoid metabolic process)|GO:0008391(arachidonic acid monooxygenase activity)|GO:0009055(electron carrier activity)|GO:0009636(response to toxin)|GO:0019369(arachidonic acid metabolic process)|GO:0020037(heme binding)|GO:0043231(intracellular membrane-bounded organelle)|GO:0050544(arachidonic acid binding)|GO:00…	00590:Arachidonic acid metabolism|01100:Metabolic pathways	NM_019623	NM_019623	NM_019623	Rn.5722	9229.35	6040.12
A_64_P062760	family with sequence similarity 162, member A	1.52649	0.610218	up	0.00367	GO:0005739(mitochondrion)|GO:0006919(activation of cysteine-type endopeptidase activity involved in apoptotic process)|GO:0006927(transformed cell apoptotic process)|GO:0016021(integral to membrane)|GO:0043065(positive regulation of apoptotic process)|GO:0051402(neuron apoptotic process)|GO:0071456(cellular response to hypoxia)|GO:0090200(positive regulation of release of cytochrome c from mitoch…		NM_001029903	NM_001029903	NM_001029903	Rn.38769	117.763	77.1466
A_44_P420640	nucleoporin 43	1.52625	0.609987	up	0.00016858	GO:0000776(kinetochore)|GO:0031080(Nup107-160 complex)		NM_001128191	NM_001128191	NM_001128191	Rn.216533	197.594	129.464
A_44_P318435	chaperonin containing Tcp1, subunit 5 (epsilon)	1.52595	0.609705	up	1.121e-11	GO:0002199(sperm protein complex)|GO:0005524(ATP binding)|GO:0005730(nucleolus)|GO:0005737(cytoplasm)|GO:0005813(centrosome)|GO:0005832(chaperonin-containing T-complex)|GO:0005874(microtubule)|GO:0006457(protein folding)|GO:0007339(binding of sperm to zona pellucida)|GO:0009615(response to virus)|GO:0051082(unfolded protein binding)|GO:0097223(sperm part)		NM_001004078	NM_001004078	NM_001004078	Rn.92645	645.042	422.716
A_64_P122317	L-3-hydroxyproline dehydratase (trans-)	1.52583	0.60959	up	8.8348e-13	GO:0008152(metabolic process)|GO:0016836(hydro-lyase activity)|GO:0018112(proline racemase activity)		NM_001108031	NM_001108031	NM_001108031	Rn.105727	714.084	467.999
A_64_P043120	gem (nuclear organelle) associated protein 7	1.5252	0.608999	up	0.00075656	GO:0005654(nucleoplasm)|GO:0005737(cytoplasm)|GO:0016604(nuclear body)|GO:0032797(SMN complex)		NM_001109170	NM_001109170	NM_001109170	Rn.13265	159.054	104.284
A_44_P605864	similar to 1700123O20Rik protein	1.52492	0.608732	up	0.020016			NM_001108376	NM_001108376	NM_001108376	Rn.2583	75.9141	49.7824
A_64_P073653	zinc finger protein 395	1.52492	0.608732	up	0.020016	GO:0003677(DNA binding)|GO:0005634(nucleus)|GO:0005737(cytoplasm)|GO:0008270(zinc ion binding)		NM_001107271	NM_001107271	NM_001107271	Rn.13352	75.9141	49.7824
A_44_P259051	goliath	1.52485	0.60867	up	0.007212	GO:0003674(molecular_function)|GO:0004842(ubiquitin-protein ligase activity)|GO:0005737(cytoplasm)|GO:0006915(apoptotic process)|GO:0008270(zinc ion binding)|GO:0012501(programmed cell death)|GO:0016021(integral to membrane)|GO:0046872(metal ion binding)		NM_001037658	NM_001037658	NM_001037658	Rn.186211	101.313	66.4411
A_44_P1020780	transmembrane channel-like 4	1.52476	0.608586	up	9.5412e-05	GO:0016021(integral to membrane)		NM_001034104	NM_001034104	NM_001034104	Rn.138375	213.716	140.163
A_64_P096684	M2 pyruvate kinase-like	1.5244	0.608237	up	7.5118e-06		00010:Glycolysis / Gluconeogenesis|00230:Purine metabolism|00620:Pyruvate metabolism|01100:Metabolic pathways|04930:Type II diabetes mellitus	XM_003751952	XM_003751952	XM_003751952		281.841	184.887
A_64_P073400	olfactory receptor 922	1.52333	0.60723	up	0.023402	GO:0004930(G-protein coupled receptor activity)|GO:0004984(olfactory receptor activity)|GO:0005886(plasma membrane)|GO:0007186(G-protein coupled receptor signaling pathway)|GO:0016021(integral to membrane)|GO:0050911(detection of chemical stimulus involved in sensory perception of smell)	04740:Olfactory transduction	NM_001000705	NM_001000705	NM_001000705	Rn.143388	72.4146	47.537
A_64_P096472	solute carrier family 35 (CMP-sialic acid transporter), member A1	1.52306	0.606973	up	1.6621e-06	GO:0000139(Golgi membrane)|GO:0005338(nucleotide-sugar transmembrane transporter activity)|GO:0005351(sugar:hydrogen symporter activity)|GO:0015780(nucleotide-sugar transport)|GO:0016021(integral to membrane)		NM_001107924	NM_001107924	NM_001107924	Rn.24337	323.266	212.248
A_44_P275029	major vault protein	1.52301	0.606926	up	0.0019129	GO:0005515(protein binding)|GO:0005634(nucleus)|GO:0005737(cytoplasm)|GO:0030529(ribonucleoprotein complex)|GO:0043231(intracellular membrane-bounded organelle)|GO:0070062(extracellular vesicular exosome)		NM_022715	NM_022715	NM_022715	Rn.10028	135.68	89.0864
A_44_P885147	differentially expressed in FDCP 8 homolog (mouse)	1.52275	0.606674	up	0.027013	GO:0005622(intracellular)|GO:0008270(zinc ion binding)|GO:0035556(intracellular signal transduction)|GO:0046872(metal ion binding)		NM_001024774	NM_001024774	NM_001024774	Rn.199064	68.9381	45.2723
A_44_P512874	cystathionase (cystathionine gamma-lyase)	1.5227	0.60663	up	1.2659e-09	GO:0004121(cystathionine beta-lyase activity)|GO:0004123(cystathionine gamma-lyase activity)|GO:0005516(calmodulin binding)|GO:0005575(cellular_component)|GO:0005634(nucleus)|GO:0005737(cytoplasm)|GO:0006749(glutathione metabolic process)|GO:0008285(negative regulation of cell proliferation)|GO:0018272(protein-pyridoxal-5-phosphate linkage via peptidyl-N6-pyridoxal phosphate-L-lysine)|GO:0019344(…	00260:Glycine, serine and threonine metabolism|00270:Cysteine and methionine metabolism|00450:Selenocompound metabolism|00910:Nitrogen metabolism|01100:Metabolic pathways	NM_017074	NM_017074	NM_017074	Rn.3881	520.435	341.785
A_43_P17799	metaxin 2	1.52261	0.606549	up	4.3793e-06	GO:0005739(mitochondrion)		NM_001008286	NM_001008286	NM_001008286	Rn.24607	297.446	195.352
A_42_P693964	cytochrome P450, family 26, subfamily b, polypeptide 1	1.52181	0.605791	up	0.0015021	GO:0001709(cell fate determination)|GO:0001972(retinoic acid binding)|GO:0005506(iron ion binding)|GO:0005575(cellular_component)|GO:0005789(endoplasmic reticulum membrane)|GO:0007140(male meiosis)|GO:0007283(spermatogenesis)|GO:0008401(retinoic acid 4-hydroxylase activity)|GO:0009055(electron carrier activity)|GO:0009954(proximal/distal pattern formation)|GO:0010628(positive regulation of gene e…	00830:Retinol metabolism	NM_181087	NM_181087	NM_181087	Rn.19898	142.418	93.5846
A_44_P454172	dimethylglycine dehydrogenase	1.52087	0.604892	up	0.0018476	GO:0004047(aminomethyltransferase activity)|GO:0005542(folic acid binding)|GO:0005739(mitochondrion)|GO:0006544(glycine metabolic process)|GO:0006546(glycine catabolic process)|GO:0006579(betaine catabolic process)|GO:0019695(choline metabolic process)|GO:0042426(choline catabolic process)|GO:0047865(dimethylglycine dehydrogenase activity)|GO:0050660(flavin adenine dinucleotide binding)	00260:Glycine, serine and threonine metabolism|01100:Metabolic pathways	NM_139102	NM_139102	NM_139102	Rn.3646	137.396	90.3405
A_44_P281750	polymerase (DNA-directed), delta interacting protein 2	1.52017	0.604235	up	0.0002602			NM_001105816	NM_001105816	NM_001105816	Rn.1344	189.617	124.734
A_44_P552655	ATP-binding cassette, subfamily G (WHITE), member 3-like 1	1.51972	0.603801	up	0.0038489		02010:ABC transporters	NM_001004076	NM_001004076	NM_001004076	Rn.160591	118.768	78.1514
A_44_P527270	parathyroid hormone 1 receptor	1.51953	0.60363	up	4.6828e-15	GO:0001501(skeletal system development)|GO:0001503(ossification)|GO:0002062(chondrocyte differentiation)|GO:0002076(osteoblast development)|GO:0004991(parathyroid hormone receptor activity)|GO:0005622(intracellular)|GO:0005634(nucleus)|GO:0005737(cytoplasm)|GO:0005887(integral to plasma membrane)|GO:0006874(cellular calcium ion homeostasis)|GO:0007188(adenylate cyclase-modulating G-protein couple…	04080:Neuroactive ligand-receptor interaction	NM_020073	NM_020073	NM_020073	Rn.48025	873.207	574.654
A_44_P993051	BPI fold containing family A, member 1	1.51935	0.603459	up	0.011063	GO:0003674(molecular_function)|GO:0005576(extracellular region)|GO:0005902(microvillus)|GO:0008289(lipid binding)		NM_172031	NM_172031	NM_172031	Rn.19272	91.8672	60.4646
A_44_P505809	mitochondrial ribosomal protein S18B	1.51895	0.603075	up	0.0028746	GO:0003735(structural constituent of ribosome)|GO:0005739(mitochondrion)|GO:0005840(ribosome)|GO:0006412(translation)		NM_212534	NM_212534	NM_212534	Rn.114	126.597	83.3448
A_64_P025217	coatomer protein complex, subunit epsilon	1.51821	0.602376	up	3.066e-06	GO:0005794(Golgi apparatus)|GO:0030137(COPI-coated vesicle)		NM_001106076	NM_001106076	NM_001106076	Rn.229750	311.279	205.029
A_64_P127107	retinitis pigmentosa GTPase regulator	1.51652	0.600762	up	0.0037352	GO:0001750(photoreceptor outer segment)|GO:0003674(molecular_function)|GO:0005575(cellular_component)|GO:0005737(cytoplasm)|GO:0005794(Golgi apparatus)|GO:0005813(centrosome)|GO:0005929(cilium)|GO:0007601(visual perception)|GO:0008150(biological_process)|GO:0042384(cilium assembly)|GO:0042462(eye photoreceptor cell development)		ENSRNOT00000067603	XM_003754732	XM_003754732	Rn.103641	120.776	79.6406
A_64_P158441	regulatory factor X, 2 (influences HLA class II expression)	1.51573	0.600009	up	0.017616	GO:0003677(DNA binding)|GO:0005634(nucleus)|GO:0006351(transcription, DNA-dependent)|GO:0006355(regulation of transcription, DNA-dependent)		NM_001106877	NM_001106877	NM_001106877	Rn.35756	81.1075	53.5106
A_64_P151428	ring finger protein 186	1.51534	0.599646	up	0.036622	GO:0008270(zinc ion binding)|GO:0046872(metal ion binding)		NM_001109592	NM_001109592	NM_001109592	Rn.84263	62.9491	41.5411
A_64_P038612	similar to NHP2-like protein 1 (High mobility group-like nuclear protein 2 homolog 1) (Sperm specific antigen 1)	1.51419	0.598547	up	2.8847e-05	GO:0003723(RNA binding)|GO:0005730(nucleolus)|GO:0030529(ribonucleoprotein complex)|GO:0042254(ribosome biogenesis)	03008:Ribosome biogenesis in eukaryotes|03040:Spliceosome	ENSRNOT00000013187	XM_001053559	XM_001053559		252.917	167.031
A_64_P156682	high mobility group nucleosomal binding domain 3	1.51392	0.598292	up	0.0094213	GO:0000785(chromatin)|GO:0003682(chromatin binding)|GO:0005634(nucleus)|GO:0005730(nucleolus)|GO:0005737(cytoplasm)|GO:0006357(regulation of transcription from RNA polymerase II promoter)|GO:0016568(chromatin modification)|GO:0031492(nucleosomal DNA binding)|GO:0045944(positive regulation of transcription from RNA polymerase II promoter)|GO:0051091(positive regulation of sequence-specific DNA bin…		NM_001007020	NM_001007020	NM_001007020	Rn.231880	97.5438	64.4312
A_42_P682589	nuclear receptor subfamily 4, group A, member 1	1.51392	0.598291	up	1.5656e-06	GO:0001077(RNA polymerase II core promoter proximal region sequence-specific DNA binding transcription factor activity involved in positive regulation of transcription)|GO:0001938(positive regulation of endothelial cell proliferation)|GO:0002042(cell migration involved in sprouting angiogenesis)|GO:0003677(DNA binding)|GO:0003707(steroid hormone receptor activity)|GO:0004879(ligand-activated sequ…	04010:MAPK signaling pathway	NM_024388	NM_024388	NM_024388	Rn.10000	333.754	220.457
A_44_P128488	pre-B-cell leukemia homeobox 4	1.51359	0.597978	up	0.025727	GO:0001741(XY body)|GO:0003700(sequence-specific DNA binding transcription factor activity)|GO:0005634(nucleus)|GO:0043565(sequence-specific DNA binding)		NM_001108399	NM_001108399	NM_001108399	Rn.89526	71.9517	47.537
A_42_P529445	prolyl-tRNA synthetase associated domain containing 1	1.51359	0.597978	up	0.025727			NM_001106022	NM_001106022	NM_001106022	Rn.108544	71.9517	47.537
A_42_P538928	clusterin	1.51306	0.597471	up	5.8895e-08	GO:0005515(protein binding)|GO:0005615(extracellular space)|GO:0005634(nucleus)|GO:0005739(mitochondrion)|GO:0005783(endoplasmic reticulum)|GO:0005829(cytosol)|GO:0006915(apoptotic process)|GO:0006950(response to stress)|GO:0006979(response to oxidative stress)|GO:0007283(spermatogenesis)|GO:0008284(positive regulation of cell proliferation)|GO:0009611(response to wounding)|GO:0009615(response to…		NM_053021	NM_053021	NM_053021	Rn.1780	426.442	281.841
A_44_P103020	dysbindin (dystrobrevin binding protein 1) domain containing 2	1.51302	0.597429	up	0.0019147	GO:0005737(cytoplasm)|GO:0006469(negative regulation of protein kinase activity)		NM_001047111	NM_001047111	NM_001047111	Rn.1536	139.697	92.33
A_64_P026509	parvin, alpha	1.51291	0.59733	up	0.00069809	GO:0002040(sprouting angiogenesis)|GO:0003148(outflow tract septum morphogenesis)|GO:0003779(actin binding)|GO:0005634(nucleus)|GO:0005737(cytoplasm)|GO:0005886(plasma membrane)|GO:0005925(focal adhesion)|GO:0007155(cell adhesion)|GO:0007163(establishment or maintenance of cell polarity)|GO:0008360(regulation of cell shape)|GO:0015629(actin cytoskeleton)|GO:0019904(protein domain specific binding…	04510:Focal adhesion	NM_020656	NM_020656	NM_020656	Rn.92564	166.799	110.25
A_64_P142524	palmitoyl-protein thioesterase 2	1.51232	0.596765	up	0.021153	GO:0005764(lysosome)|GO:0006464(cellular protein modification process)|GO:0008152(metabolic process)|GO:0008474(palmitoyl-(protein) hydrolase activity)	00062:Fatty acid elongation|01100:Metabolic pathways|04142:Lysosome	NM_019367	NM_019367	NM_019367	Rn.127781	77.1466	51.0121
A_43_P17005	hydroxysteroid dehydrogenase like 2	1.51185	0.596313	up	2.9458e-06	GO:0000166(nucleotide binding)|GO:0005739(mitochondrion)|GO:0005777(peroxisome)|GO:0016491(oxidoreductase activity)|GO:0032934(sterol binding)		NM_001025697	NM_001025697	NM_001025697	Rn.203684	317.649	210.106
A_44_P433359	phosphodiesterase 1B, calmodulin-dependent	1.51173	0.596205	up	0.0023403	GO:0001505(regulation of neurotransmitter levels)|GO:0001975(response to amphetamine)|GO:0004112(cyclic-nucleotide phosphodiesterase activity)|GO:0004115(3',5'-cyclic-AMP phosphodiesterase activity)|GO:0005516(calmodulin binding)|GO:0005634(nucleus)|GO:0005730(nucleolus)|GO:0005737(cytoplasm)|GO:0006198(cAMP catabolic process)|GO:0007165(signal transduction)|GO:0007626(locomotory behavior)|GO:000…	00230:Purine metabolism|04020:Calcium signaling pathway	NM_022710	NM_022710	NM_022710	Rn.53489	134.675	89.0864
A_43_P13146	ATPase, Ca++ transporting, type 2C, member 1	1.51108	0.595581	up	0.0018485	GO:0000139(Golgi membrane)|GO:0004871(signal transducer activity)|GO:0005388(calcium-transporting ATPase activity)|GO:0005509(calcium ion binding)|GO:0005524(ATP binding)|GO:0005794(Golgi apparatus)|GO:0005802(trans-Golgi network)|GO:0005886(plasma membrane)|GO:0006754(ATP biosynthetic process)|GO:0006816(calcium ion transport)|GO:0006828(manganese ion transport)|GO:0006874(cellular calcium ion h…		NM_131907	NM_131907	NM_131907	Rn.5805	141.414	93.5846
A_64_P133343	BRICK1, SCAR/WAVE actin-nucleating complex subunit	1.51093	0.595437	up	2.7667e-09	GO:0001701(in utero embryonic development)|GO:0008284(positive regulation of cell proliferation)|GO:0030036(actin cytoskeleton organization)|GO:0048870(cell motility)	04810:Regulation of actin cytoskeleton	NM_001195476	NM_001195476	NM_001195476	Rn.228283	515.092	340.911
A_44_P773166	transmembrane protein 144	1.51049	0.595016	up	0.0092547			NM_001108551	NM_001108551	NM_001108551	Rn.72480	98.8407	65.4362
A_44_P271062	transmembrane protein 70	1.51016	0.594701	up	4.8814e-05	GO:0005739(mitochondrion)|GO:0032592(integral to mitochondrial membrane)|GO:0033615(mitochondrial proton-transporting ATP synthase complex assembly)		NM_001109258	NM_001109258	NM_001109258	Rn.22296	240.923	159.535
A_44_P238392	mitochondrial ribosomal protein L49	1.50971	0.594273	up	6.5687e-05	GO:0003735(structural constituent of ribosome)|GO:0005739(mitochondrion)|GO:0005761(mitochondrial ribosome)|GO:0006412(translation)		NM_001047883	NM_001047883	NM_001047883	Rn.101724	233.007	154.339
A_44_P237621	thioredoxin interacting protein	1.50967	0.59423	up	1.3487e-18	GO:0000122(negative regulation of transcription from RNA polymerase II promoter)|GO:0003674(molecular_function)|GO:0004857(enzyme inhibitor activity)|GO:0005634(nucleus)|GO:0005737(cytoplasm)|GO:0005758(mitochondrial intermembrane space)|GO:0006351(transcription, DNA-dependent)|GO:0006606(protein import into nucleus)|GO:0006979(response to oxidative stress)|GO:0007049(cell cycle)|GO:0009612(respo…		NM_001008767	NM_001008767	NM_001008767	Rn.2758	1134.61	751.563
A_42_P736812	protein kinase C, delta binding protein	1.50953	0.5941	up	8.8156e-14	GO:0001558(regulation of cell growth)|GO:0005080(protein kinase C binding)		NM_134449	NM_134449	NM_134449	Rn.12281	814.871	539.817
A_64_P004670	cyclin-dependent kinase 2 associated protein 2	1.50916	0.593749	up	7.2457e-09			NM_001109498	NM_001109498	NM_001109498	Rn.20584	490.895	325.276
A_43_P11776	glutathione S-transferase mu 1	1.50861	0.593216	up	0.0063933	GO:0004364(glutathione transferase activity)|GO:0005496(steroid binding)|GO:0005576(extracellular region)|GO:0005737(cytoplasm)|GO:0006749(glutathione metabolic process)|GO:0007608(sensory perception of smell)|GO:0010226(response to lithium ion)|GO:0018916(nitrobenzene metabolic process)|GO:0019899(enzyme binding)|GO:0035690(cellular response to drug)|GO:0042178(xenobiotic catabolic process)|GO:0…	00480:Glutathione metabolism|00980:Metabolism of xenobiotics by cytochrome P450|00982:Drug metabolism - cytochrome P450	NM_017014	NM_017014	NM_017014	Rn.202944	109.245	72.4146
A_44_P1047315	Ly6/neurotoxin 1	1.5083	0.592919	up	0.000432	GO:0005886(plasma membrane)|GO:0008200(ion channel inhibitor activity)|GO:0016020(membrane)|GO:0030550(acetylcholine receptor inhibitor activity)		NM_001130546	NM_001130546	NM_001130546	Rn.32045	182.166	120.776
A_64_P091038	RT1 class I, locus CE11	1.50798	0.592621	up	9.7744e-06			NM_001008834	NM_001008834	NM_001008834	Rn.233729	287.805	190.854
A_44_P421897	similar to 3-phosphoglycerate dehydrogenase	1.50698	0.591657	up	0.031453			XR_145833	XR_145833	XR_145833		68.2242	45.2723
A_64_P074127	hypothetical protein LOC685203	1.50609	0.590806	up	3.6961e-05			ENSRNOT00000059159	XM_002727194	XM_002727194	Rn.225848	251.564	167.031
A_64_P088071	leucine rich repeat containing 19	1.50609	0.590805	up	1.2295e-25			NM_001109413	NM_001109413	NM_001109413	Rn.178166	1618.98	1074.96
A_44_P145970	heparan sulfate 6-O-sulfotransferase 1	1.50529	0.59004	up	0.037021	GO:0001525(angiogenesis)|GO:0008146(sulfotransferase activity)|GO:0015012(heparan sulfate proteoglycan biosynthetic process)|GO:0016021(integral to membrane)|GO:0048286(lung alveolus development)|GO:0060716(labyrinthine layer blood vessel development)	00534:Glycosaminoglycan biosynthesis - heparan sulfate	NM_001108210	NM_001108210	NM_001108210	Rn.163751	64.4312	42.8032
A_44_P397927	olfactory receptor 1734	1.50529	0.59004	up	0.037021	GO:0004930(G-protein coupled receptor activity)|GO:0004984(olfactory receptor activity)|GO:0005886(plasma membrane)|GO:0007186(G-protein coupled receptor signaling pathway)|GO:0016021(integral to membrane)|GO:0050911(detection of chemical stimulus involved in sensory perception of smell)	04740:Olfactory transduction	NM_001001119	NM_001001119	NM_001001119	Rn.142667	64.4312	42.8032
A_44_P163396	heat-responsive protein 12	1.50511	0.589866	up	8.2973e-75	GO:0004519(endonuclease activity)|GO:0005634(nucleus)|GO:0005730(nucleolus)|GO:0005737(cytoplasm)|GO:0005739(mitochondrion)|GO:0005777(peroxisome)		NM_031714	NM_031714	NM_031714	Rn.6987	4962.47	3297.09
A_44_P543957	WD repeat domain 18	1.50424	0.589032	up	0.040295	GO:0005654(nucleoplasm)|GO:0005737(cytoplasm)|GO:0007275(multicellular organismal development)		NM_001039027	NM_001039027	NM_001039027	Rn.229161	62.4877	41.5411
A_64_P166428	ATP-binding cassette, subfamily G (WHITE), member 3-like 4	1.50363	0.588446	up	0.0084367			NM_001037205	NM_001037205	NM_001037205	Rn.36147	103.28	68.687
A_44_P167965	G protein-coupled receptor 56	1.50363	0.588446	up	0.0084367	GO:0004930(G-protein coupled receptor activity)|GO:0005886(plasma membrane)|GO:0007155(cell adhesion)|GO:0007218(neuropeptide signaling pathway)|GO:0007420(brain development)|GO:0016021(integral to membrane)		NM_152242	NM_152242	NM_152242	Rn.1677	103.28	68.687
A_44_P300183	solute carrier family 48 (heme transporter), member 1	1.50295	0.587793	up	0.00043396	GO:0005765(lysosomal membrane)|GO:0010008(endosome membrane)|GO:0015232(heme transporter activity)|GO:0016021(integral to membrane)		NM_001127456	NM_001127456	NM_001127456	Rn.32236	184.887	123.016
A_44_P1011008	ATPase, H+ transporting, lysosomal accessory protein 2	1.50269	0.58755	up	5.5587e-09	GO:0002003(angiotensin maturation)|GO:0003674(molecular_function)|GO:0004872(receptor activity)|GO:0005575(cellular_component)|GO:0008150(biological_process)|GO:0009897(external side of plasma membrane)|GO:0016021(integral to membrane)|GO:0019899(enzyme binding)|GO:0032914(positive regulation of transforming growth factor beta1 production)|GO:0043005(neuron projection)|GO:0043408(regulation of MA…		NM_001007091	NM_001007091	NM_001007091	Rn.12944	507.223	337.543
A_42_P518033	hydroxysteroid (17-beta) dehydrogenase 1	1.50187	0.586759	up	0.0026007	GO:0000166(nucleotide binding)|GO:0004303(estradiol 17-beta-dehydrogenase activity)|GO:0005737(cytoplasm)|GO:0005829(cytosol)|GO:0006703(estrogen biosynthetic process)|GO:0050327(testosterone 17-beta-dehydrogenase (NAD+) activity)|GO:0060348(bone development)|GO:0061370(testosterone biosynthetic process)|GO:0071248(cellular response to metal ion)	00140:Steroid hormone biosynthesis|01100:Metabolic pathways	NM_012851	NM_012851	NM_012851	Rn.10594	135.68	90.3405
A_44_P913700	ribosome production factor 1 homolog (S. cerevisiae)	1.50187	0.586759	up	0.0026007	GO:0003723(RNA binding)|GO:0005730(nucleolus)|GO:0006364(rRNA processing)|GO:0019843(rRNA binding)		NM_001100794	NM_001100794	NM_001100794	Rn.63896	135.68	90.3405
A_44_P505282	coenzyme Q7 homolog, ubiquinone (yeast)	1.5007	0.585636	up	5.6187e-05	GO:0001306(age-dependent response to oxidative stress)|GO:0001701(in utero embryonic development)|GO:0001841(neural tube formation)|GO:0003674(molecular_function)|GO:0005575(cellular_component)|GO:0005634(nucleus)|GO:0005739(mitochondrion)|GO:0005743(mitochondrial inner membrane)|GO:0006744(ubiquinone biosynthetic process)|GO:0006979(response to oxidative stress)|GO:0008340(determination of adult…	00130:Ubiquinone and other terpenoid-quinone biosynthesis|01100:Metabolic pathways	NM_012785	NM_012785	NM_012785	Rn.6981	243.937	162.549
A_64_P072327	adhesion molecule, interacts with CXADR antigen 1	1.50001	0.584974	up	0.02598	GO:0005923(tight junction)|GO:0007157(heterophilic cell-cell adhesion)|GO:0030593(neutrophil chemotaxis)|GO:0050839(cell adhesion molecule binding)|GO:0070633(transepithelial transport)		ENSRNOT00000007588	XM_001067982	XM_001067982		74.6742	49.7824
A_44_P208133	kallikrein 1-related peptidase C4	1.49975	0.584721	up	3.1323e-42			XM_002725574	XM_002725574	XM_002725574	Rn.21391	2791.65	1861.41
A_44_P313452	serine peptidase inhibitor, Kazal type 1	1.49943	0.584409	up	0	GO:0004867(serine-type endopeptidase inhibitor activity)|GO:0005516(calmodulin binding)|GO:0005576(extracellular region)		NM_152936	NM_152936	NM_152936	Rn.144683	12049.9	8036.33
A_44_P260348	hypothetical protein LOC689316	1.4986	0.583615	up	1.3219e-12			XR_085654	XR_085654	XR_085654	Rn.56069	759.765	506.983
A_42_P506685	FXYD domain-containing ion transport regulator 2	1.49824	0.583271	up	0	GO:0001558(regulation of cell growth)|GO:0005216(ion channel activity)|GO:0005391(sodium:potassium-exchanging ATPase activity)|GO:0005515(protein binding)|GO:0005890(sodium:potassium-exchanging ATPase complex)|GO:0006813(potassium ion transport)|GO:0006814(sodium ion transport)|GO:0016020(membrane)|GO:0016323(basolateral plasma membrane)|GO:0042127(regulation of cell proliferation)|GO:0043231(int…	04260:Cardiac muscle contraction|04960:Aldosterone-regulated sodium reabsorption|04964:Proximal tubule bicarbonate reclamation|04970:Salivary secretion|04972:Pancreatic secretion|04973:Carbohydrate digestion and absorption|04974:Protein digestion and absorption|04976:Bile secretion	NM_145717	NM_145717	NM_145717	Rn.6700	18627.9	12433.2
A_64_P032265	paired immunoglobulin-like type 2 receptor alpha-like	1.49791	0.582948	up	0.015335			XM_003751153	XM_003751153	XM_003751153		89.0864	59.4739
A_64_P124149	collagen, type V, alpha 3	1.49694	0.582018	up	0.021699	GO:0005201(extracellular matrix structural constituent)|GO:0005588(collagen type V)|GO:0007160(cell-matrix adhesion)|GO:0008201(heparin binding)|GO:0031012(extracellular matrix)|GO:0043394(proteoglycan binding)	04510:Focal adhesion|04512:ECM-receptor interaction|04974:Protein digestion and absorption|05146:Amoebiasis	NM_021760	NM_021760	NM_021760	Rn.38654	80.1023	53.5106
A_44_P148280	CGRP receptor component	1.49593	0.58104	up	2.0258e-05	GO:0000166(nucleotide binding)|GO:0001635(calcitonin gene-related polypeptide receptor activity)|GO:0001669(acrosomal vesicle)|GO:0003899(DNA-directed RNA polymerase activity)|GO:0005634(nucleus)|GO:0005886(plasma membrane)|GO:0006351(transcription, DNA-dependent)|GO:0006383(transcription from RNA polymerase III promoter)|GO:0006950(response to stress)|GO:0006954(inflammatory response)|GO:0007218…		NM_053670	NM_053670	NM_053670	Rn.9449	276.577	184.887
A_64_P352618	basic transcription factor 3	1.49545	0.580584	up	6.0027e-18	GO:0001701(in utero embryonic development)		NM_001008309	NM_001008309	NM_001008309	Rn.1858	1136.19	759.765
A_44_P151905	similar to Elongation factor 2 (EF-2)	1.49526	0.580398	up	6.6209e-08			XR_146274	XR_146274	XR_146274		445.648	298.04
A_64_P021606	Mycbp associated protein	1.49488	0.580027	up	2.3185e-09	GO:0005737(cytoplasm)|GO:0007268(synaptic transmission)|GO:0007275(multicellular organismal development)|GO:0007283(spermatogenesis)|GO:0007605(sensory perception of sound)|GO:0019897(extrinsic to plasma membrane)|GO:0030154(cell differentiation)		NM_001009482	NM_001009482	NM_001009482	Rn.143895	545.768	365.092
A_64_P079696	hypothetical protein LOC500035	1.49495	-0.580096	down	0.00013235			NM_001047955	NM_001047955	NM_001047955	Rn.217387	148.14	221.462
A_64_P119369	bile acid CoA: amino acid N-acyltransferase (glycine N-choloyltransferase)	1.49507	-0.58021	down	0.0030313	GO:0001889(liver development)|GO:0002152(bile acid conjugation)|GO:0003674(molecular_function)|GO:0004091(carboxylesterase activity)|GO:0005102(receptor binding)|GO:0005777(peroxisome)|GO:0005829(cytosol)|GO:0006544(glycine metabolic process)|GO:0006631(fatty acid metabolic process)|GO:0006637(acyl-CoA metabolic process)|GO:0006699(bile acid biosynthetic process)|GO:0008206(bile acid metabolic pr…	00120:Primary bile acid biosynthesis|00430:Taurine and hypotaurine metabolism|01040:Biosynthesis of unsaturated fatty acids|01100:Metabolic pathways|04146:Peroxisome|04976:Bile secretion	NM_017300	NM_017300	NM_017300	Rn.11129	89.0864	133.19
A_44_P1004447	AT rich interactive domain 2 (Arid-rfx like)	1.49671	-0.581795	down	6.8563e-07	GO:0003677(DNA binding)|GO:0005622(intracellular)|GO:0006337(nucleosome disassembly)|GO:0006355(regulation of transcription, DNA-dependent)|GO:0008270(zinc ion binding)		ENSRNOT00000006970	XM_001059099	XM_001059099	Rn.232165	248.433	371.832
A_44_P182195	kallikrein 1-related peptidase C2	1.49683	-0.58191	down	1.661e-27	GO:0004252(serine-type endopeptidase activity)|GO:0006508(proteolysis)|GO:0008236(serine-type peptidase activity)|GO:0046872(metal ion binding)		NM_012677	NM_012677	NM_012677	Rn.9882	1189.28	1780.15
A_44_P538970	protein tyrosine phosphatase domain containing 1	1.49714	-0.582209	down	0.00077265	GO:0004725(protein tyrosine phosphatase activity)|GO:0005929(cilium)|GO:0008138(protein tyrosine/serine/threonine phosphatase activity)|GO:0060271(cilium morphogenesis)		NM_001106104	NM_001106104	NM_001106104	Rn.213375	113.745	170.293
A_64_P049341	S-phase cyclin A-associated protein in the ER	1.49772	-0.582766	down	0.0022802			XM_001070332	XM_001070332	XM_001070332		93.5846	140.163
A_44_P520848	leucine-rich repeat kinase 2	1.49809	-0.583121	down	0.0023762	GO:0000165(MAPK cascade)|GO:0000186(activation of MAPKK activity)|GO:0000187(activation of MAPK activity)|GO:0001934(positive regulation of protein phosphorylation)|GO:0003674(molecular_function)|GO:0003924(GTPase activity)|GO:0004672(protein kinase activity)|GO:0004674(protein serine/threonine kinase activity)|GO:0004708(MAP kinase kinase activity)|GO:0005096(GTPase activator activity)|GO:000552…	05012:Parkinson's disease	NM_001191789	NM_001191789	NM_001191789	Rn.213971	92.5799	138.693
A_42_P647505	AT hook containing transcription factor 1	1.49838	-0.583401	down	1.2832e-07	GO:0000777(condensed chromosome kinetochore)|GO:0000785(chromatin)|GO:0000910(cytokinesis)|GO:0003700(sequence-specific DNA binding transcription factor activity)|GO:0005634(nucleus)|GO:0005643(nuclear pore)|GO:0005737(cytoplasm)|GO:0006355(regulation of transcription, DNA-dependent)|GO:0016363(nuclear matrix)|GO:0031080(Nup107-160 complex)|GO:0031965(nuclear membrane)|GO:0051292(nuclear pore com…		NM_001271270	NM_001271270	NM_001271270	Rn.48190	279.355	418.579
A_64_P161493	similar to Myeloid/lymphoid or mixed-lineage leukemia protein 3 homolog (Histone-lysine N-methyltransferase, H3 lysine-4 specific MLL3)	1.49844	-0.583463	down	4.721e-05			XM_003753847	XM_003753847	XM_003753847	Rn.233774	165.794	248.433
A_44_P1011898	glutamate cysteine ligase, modifier subunit	1.49852	-0.583543	down	0.00057704	GO:0004357(glutamate-cysteine ligase activity)|GO:0006534(cysteine metabolic process)|GO:0006536(glutamate metabolic process)|GO:0006749(glutathione metabolic process)|GO:0006750(glutathione biosynthetic process)|GO:0006979(response to oxidative stress)|GO:0017109(glutamate-cysteine ligase complex)|GO:0035226(glutamate-cysteine ligase catalytic subunit binding)|GO:0035229(positive regulation of g…	00480:Glutathione metabolism|01100:Metabolic pathways	NM_017305	NM_017305	NM_017305	Rn.2460	118.768	177.977
A_44_P591548	PAP associated domain containing 7	1.49852	-0.583543	down	0.00057704	GO:0005634(nucleus)|GO:0016779(nucleotidyltransferase activity)|GO:0042493(response to drug)	03018:RNA degradation	NM_001107333	NM_001107333	NM_001107333	Rn.22554	118.768	177.977
A_42_P733175	ring finger protein 217	1.49855	-0.583565	down	6.132e-05	GO:0008270(zinc ion binding)|GO:0046872(metal ion binding)		NM_001106204	NM_001106204	NM_001106204	Rn.9080	160.771	240.923
A_43_P10009	bromo adjacent homology domain containing 1	1.49892	-0.583926	down	4.1201e-06	GO:0003677(DNA binding)|GO:0003682(chromatin binding)|GO:0005677(chromatin silencing complex)|GO:0031507(heterochromatin assembly)|GO:0045892(negative regulation of transcription, DNA-dependent)		XM_347035	XM_347035	XM_347035		212.001	317.773
A_42_P835675	regulatory factor X, 7	1.49919	-0.584186	down	0.0037556	GO:0003677(DNA binding)|GO:0006355(regulation of transcription, DNA-dependent)		NM_001127490	NM_001127490	NM_001127490	Rn.58758	83.8707	125.738
A_64_P108594	transmembrane protein 88B	1.49985	-0.584817	down	0.044267			NM_001109426	NM_001109426	NM_001109426	Rn.134550	40.3138	60.4646
A_64_P097626	transformation/transcription domain-associated protein	1.50047	-0.585412	down	0.0015531	GO:0003713(transcription coactivator activity)|GO:0006355(regulation of transcription, DNA-dependent)|GO:0007093(mitotic cell cycle checkpoint)|GO:0016578(histone deubiquitination)|GO:0016773(phosphotransferase activity, alcohol group as acceptor)|GO:0030914(STAGA complex)|GO:0033276(transcription factor TFTC complex)|GO:0035267(NuA4 histone acetyltransferase complex)|GO:0043967(histone H4 acetyl…		NM_001105907	NM_001105907	NM_001105907	Rn.92036	99.5535	149.377
A_44_P653818	zinc finger, CCHC domain containing 2	1.50076	-0.585694	down	2.3601e-05	GO:0003676(nucleic acid binding)|GO:0005737(cytoplasm)|GO:0007154(cell communication)|GO:0008270(zinc ion binding)|GO:0035091(phosphatidylinositol binding)|GO:0046872(metal ion binding)		ENSRNOT00000003870				177.497	266.38
A_42_P832422	myeloid/lymphoid or mixed-lineage leukemia (trithorax homolog, Drosophila); translocated to, 3	1.50092	-0.585846	down	0.034693	GO:0007379(segment specification)|GO:0009952(anterior/posterior pattern specification)|GO:0090090(negative regulation of canonical Wnt receptor signaling pathway)|GO:2000096(positive regulation of Wnt receptor signaling pathway, planar cell polarity pathway)		NM_053718	NM_053718	NM_053718	Rn.22828	44.267	66.4411
A_44_P430547	neurotrophic tyrosine kinase, receptor, type 1	1.50092	-0.585846	down	0.034693	GO:0000139(Golgi membrane)|GO:0004713(protein tyrosine kinase activity)|GO:0004714(transmembrane receptor protein tyrosine kinase activity)|GO:0005166(neurotrophin p75 receptor binding)|GO:0005515(protein binding)|GO:0005524(ATP binding)|GO:0005737(cytoplasm)|GO:0005886(plasma membrane)|GO:0005887(integral to plasma membrane)|GO:0006468(protein phosphorylation)|GO:0007399(nervous system developme…	04010:MAPK signaling pathway|04144:Endocytosis|04210:Apoptosis|04722:Neurotrophin signaling pathway|05200:Pathways in cancer|05216:Thyroid cancer	NM_021589	NM_021589	NM_021589	Rn.39098	44.267	66.4411
A_44_P405130	cubilin (intrinsic factor-cobalamin receptor)	1.50126	-0.586172	down	2.6243e-24	GO:0001701(in utero embryonic development)|GO:0004872(receptor activity)|GO:0005509(calcium ion binding)|GO:0005737(cytoplasm)|GO:0005765(lysosomal membrane)|GO:0005768(endosome)|GO:0005783(endoplasmic reticulum)|GO:0005794(Golgi apparatus)|GO:0005903(brush border)|GO:0005905(coated pit)|GO:0006766(vitamin metabolic process)|GO:0006898(receptor-mediated endocytosis)|GO:0007584(response to nutrien…	04977:Vitamin digestion and absorption	NM_053332	NM_053332	NM_053332	Rn.3236	1025.76	1539.93
A_44_P607722	Bri3 binding protein	1.50128	-0.58619	down	0.019563			NM_001017487	NM_001017487	NM_001017487	Rn.136726	54.0256	81.1075
A_64_P059385	acyl-CoA oxidase 1, palmitoyl	1.50132	-0.586235	down	0	GO:0000038(very long-chain fatty acid metabolic process)|GO:0003995(acyl-CoA dehydrogenase activity)|GO:0003997(acyl-CoA oxidase activity)|GO:0005102(receptor binding)|GO:0005504(fatty acid binding)|GO:0005737(cytoplasm)|GO:0005739(mitochondrion)|GO:0005777(peroxisome)|GO:0005778(peroxisomal membrane)|GO:0006091(generation of precursor metabolites and energy)|GO:0006629(lipid metabolic process)|G…	00071:Fatty acid metabolism|00592:alpha-Linolenic acid metabolism|01040:Biosynthesis of unsaturated fatty acids|01100:Metabolic pathways|03320:PPAR signaling pathway|04146:Peroxisome	ENSRNOT00000042372		J02752	Rn.31796	7909.83	11875.2
A_43_P14884	A kinase (PRKA) anchor protein 8	1.50138	-0.586291	down	1.5442e-21	GO:0000793(condensed chromosome)|GO:0001939(female pronucleus)|GO:0003677(DNA binding)|GO:0003690(double-stranded DNA binding)|GO:0005634(nucleus)|GO:0005730(nucleolus)|GO:0005739(mitochondrion)|GO:0005794(Golgi apparatus)|GO:0007076(mitotic chromosome condensation)|GO:0008270(zinc ion binding)|GO:0016363(nuclear matrix)|GO:0034237(protein kinase A regulatory subunit binding)|GO:0046872(metal ion…		NM_053855	NM_053855	NM_053855	Rn.10248	901.378	1353.31
A_43_P12396	SECIS binding protein 2	1.50185	-0.586741	down	2.2185e-12	GO:0001514(selenocysteine incorporation)|GO:0003723(RNA binding)|GO:0003730(mRNA 3'-UTR binding)|GO:0005634(nucleus)|GO:0005739(mitochondrion)|GO:0008135(translation factor activity, nucleic acid binding)		NM_024002	NM_024002	NM_024002	Rn.25076	487.459	732.091
A_64_P080025	serpin peptidase inhibitor, clade G (C1 inhibitor), member 1	1.50192	-0.58681	down	9.4941e-75	GO:0001848(complement binding)|GO:0001869(negative regulation of complement activation, lectin pathway)|GO:0003674(molecular_function)|GO:0004867(serine-type endopeptidase inhibitor activity)|GO:0005575(cellular_component)|GO:0005615(extracellular space)|GO:0006958(complement activation, classical pathway)|GO:0007596(blood coagulation)|GO:0008150(biological_process)|GO:0010951(negative regulation…	04610:Complement and coagulation cascades	NM_199093	NM_199093	NM_199093	Rn.100285	3312.75	4975.49
A_64_P011534	La ribonucleoprotein domain family, member 1	1.50201	-0.586891	down	6.4624e-30	GO:0016239(positive regulation of macroautophagy)		XM_220446	XM_220446	XM_220446	Rn.98804	1276.17	1916.82
A_64_P090883	MAS-related GPR, member B4	1.50243	-0.587298	down	0.0039763	GO:0004930(G-protein coupled receptor activity)|GO:0016021(integral to membrane)		NM_001002287	NM_001002287	NM_001002287	Rn.155107	81.8782	123.016
A_42_P632498	TATA box binding protein (Tbp)-associated factor, RNA polymerase I, C	1.50273	-0.587585	down	5.0013e-07	GO:0003677(DNA binding)|GO:0005634(nucleus)|GO:0006351(transcription, DNA-dependent)|GO:0006355(regulation of transcription, DNA-dependent)		NM_001014155	NM_001014155	NM_001014155	Rn.146984	249.438	374.837
A_42_P705302	La ribonucleoprotein domain family, member 4B	1.5029	-0.587745	down	1.6383e-18	GO:0003676(nucleic acid binding)		NM_001107361	NM_001107361	NM_001107361	Rn.11463	759.619	1141.63
A_64_P101346	peptidylprolyl isomerase C	1.50357	-0.588389	down	0	GO:0003755(peptidyl-prolyl cis-trans isomerase activity)|GO:0006457(protein folding)|GO:0016018(cyclosporin A binding)		NM_001004215	NM_001004215	NM_001004215	Rn.144176	8915.47	13405
A_43_P11451	chymotrypsinogen B1	1.5039	-0.588704	down	0.0016083	GO:0004252(serine-type endopeptidase activity)|GO:0005515(protein binding)|GO:0005615(extracellular space)|GO:0005737(cytoplasm)|GO:0005764(lysosome)|GO:0006508(proteolysis)|GO:0007584(response to nutrient)|GO:0007586(digestion)|GO:0008233(peptidase activity)|GO:0009636(response to toxin)|GO:0030163(protein catabolic process)|GO:0032094(response to food)|GO:0034097(response to cytokine stimulus)|…	04972:Pancreatic secretion|04974:Protein digestion and absorption	NM_012536	NM_012536	NM_012536	Rn.105845	97.8363	147.136
A_44_P332606	complement component 2	1.50413	-0.588925	down	0.016173	GO:0005515(protein binding)|GO:0005575(cellular_component)|GO:0007584(response to nutrient)	04610:Complement and coagulation cascades|05150:Staphylococcus aureus infection|05322:Systemic lupus erythematosus	NM_172222	NM_172222	NM_172222	Rn.98333	56.7504	85.3598
A_64_P016896	G patch domain containing 8	1.50413	-0.588925	down	0.016173	GO:0003676(nucleic acid binding)|GO:0005622(intracellular)|GO:0008270(zinc ion binding)		XM_003752448	XM_003752448	XM_003752448	Rn.231917	56.7504	85.3598
A_44_P400177	ATPase, Na+/K+ transporting, alpha 3 polypeptide	1.50474	-0.589511	down	0.024136	GO:0005391(sodium:potassium-exchanging ATPase activity)|GO:0005515(protein binding)|GO:0005524(ATP binding)|GO:0005634(nucleus)|GO:0005737(cytoplasm)|GO:0005783(endoplasmic reticulum)|GO:0005794(Golgi apparatus)|GO:0005886(plasma membrane)|GO:0005890(sodium:potassium-exchanging ATPase complex)|GO:0006754(ATP biosynthetic process)|GO:0006813(potassium ion transport)|GO:0006814(sodium ion transport…	04260:Cardiac muscle contraction|04960:Aldosterone-regulated sodium reabsorption|04964:Proximal tubule bicarbonate reclamation|04970:Salivary secretion|04971:Gastric acid secretion|04972:Pancreatic secretion|04973:Carbohydrate digestion and absorption|04974:Protein digestion and absorption|04976:Bile secretion	NM_012506	NM_012506	NM_012506	Rn.87329	49.7824	74.9094
A_44_P745166	chromosome alignment maintaining phosphoprotein 1	1.5054	-0.590143	down	1.9793e-07	GO:0000777(condensed chromosome kinetochore)|GO:0000793(condensed chromosome)|GO:0003676(nucleic acid binding)|GO:0005634(nucleus)|GO:0005730(nucleolus)|GO:0005819(spindle)|GO:0008270(zinc ion binding)|GO:0031134(sister chromatid biorientation)|GO:0034501(protein localization to kinetochore)|GO:0035372(protein localization to microtubule)|GO:0051315(attachment of spindle microtubules to kinetocho…		NM_001107329	NM_001107329	NM_001107329	Rn.3851	264.24	397.785
A_64_P152403	E4F transcription factor 1	1.50584	-0.590569	down	0.00031208	GO:0000122(negative regulation of transcription from RNA polymerase II promoter)|GO:0003677(DNA binding)|GO:0005634(nucleus)|GO:0005819(spindle)|GO:0006260(DNA replication)|GO:0009790(embryo development)|GO:0009794(regulation of mitotic cell cycle, embryonic)|GO:0010564(regulation of cell cycle process)|GO:0035497(cAMP response element binding)		NM_001185046	NM_001185046	NM_001185046	Rn.59855	126.743	190.854
A_64_P066379	FCH domain only 2	1.50602	-0.59074	down	0.03849	GO:0001786(phosphatidylserine binding)|GO:0005546(phosphatidylinositol-4,5-bisphosphate binding)|GO:0005886(plasma membrane)|GO:0005905(coated pit)|GO:0010324(membrane invagination)|GO:0030136(clathrin-coated vesicle)|GO:0035091(phosphatidylinositol binding)|GO:0048268(clathrin coat assembly)|GO:0072583(clathrin-mediated endocytosis)|GO:0072659(protein localization in plasma membrane)		NM_001191632	NM_001191632	NM_001191632	Rn.4001	41.7984	62.9491
A_64_P045378	similar to RIKEN cDNA C730036B14 gene	1.50602	-0.59074	down	0.038365	GO:0003677(DNA binding)|GO:0004518(nuclease activity)|GO:0006259(DNA metabolic process)		XR_005449	XR_005449	XR_005449	Rn.84253	41.7984	62.9491
A_42_P538135	luteinizing hormone beta	1.50634	-0.591044	down	0.010994	GO:0003674(molecular_function)|GO:0005179(hormone activity)|GO:0005575(cellular_component)|GO:0005576(extracellular region)|GO:0008150(biological_process)|GO:0030823(regulation of cGMP metabolic process)	04080:Neuroactive ligand-receptor interaction|04912:GnRH signaling pathway	NM_012858	NM_012858	NM_012858	Rn.224467	62.9491	94.8225
A_64_P020163	plexin A2	1.50646	-0.591167	down	0.014235	GO:0001756(somitogenesis)|GO:0005622(intracellular)|GO:0005887(integral to plasma membrane)|GO:0007166(cell surface receptor signaling pathway)|GO:0017154(semaphorin receptor activity)|GO:0021915(neural tube development)|GO:0021935(cerebellar granule cell precursor tangential migration)|GO:0030334(regulation of cell migration)|GO:0051642(centrosome localization)|GO:0060037(pharyngeal system devel…	04360:Axon guidance	NM_001105988	NM_001105988	NM_001105988	Rn.205178	58.469	88.0815
A_43_P12841	ectonucleotide pyrophosphatase/phosphodiesterase 1	1.50681	-0.591495	down	5.4436e-07	GO:0003674(molecular_function)|GO:0003676(nucleic acid binding)|GO:0004528(phosphodiesterase I activity)|GO:0004551(nucleotide diphosphatase activity)|GO:0005044(scavenger receptor activity)|GO:0005158(insulin receptor binding)|GO:0005524(ATP binding)|GO:0005575(cellular_component)|GO:0005615(extracellular space)|GO:0005886(plasma membrane)|GO:0006091(generation of precursor metabolites and energ…	00230:Purine metabolism|00500:Starch and sucrose metabolism|00740:Riboflavin metabolism|00760:Nicotinate and nicotinamide metabolism|00770:Pantothenate and CoA biosynthesis|01100:Metabolic pathways	NM_053535	NM_053535	NM_053535	Rn.1199	243.937	367.566
A_64_P000824	tectonin beta-propeller repeat containing 1	1.50782	-0.592463	down	5.9902e-25	GO:0000046(autophagic vacuole fusion)|GO:0000421(autophagic vacuole membrane)|GO:0005765(lysosomal membrane)|GO:0006914(autophagy)|GO:0016021(integral to membrane)|GO:0031410(cytoplasmic vesicle)|GO:0032266(phosphatidylinositol-3-phosphate binding)		NM_001037191	NM_001037191	NM_001037191	Rn.162096	1031.77	1555.72
A_43_P19265	Src homology 2 domain containing F	1.50831	-0.592935	down	2.1189e-05			XM_001081011	XM_001081011	XM_001081011		174.775	263.616
A_64_P111480	lin-54 homolog (C. elegans)	1.5086	-0.593211	down	0.0010746	GO:0003677(DNA binding)|GO:0005634(nucleus)|GO:0006351(transcription, DNA-dependent)|GO:0006355(regulation of transcription, DNA-dependent)|GO:0007049(cell cycle)		NM_001100564	NM_001100564	NM_001100564	Rn.24111	103.28	155.808
A_64_P078006	lysine (K)-specific demethylase 5A	1.5086	-0.593211	down	0.0010746	GO:0003682(chromatin binding)|GO:0005634(nucleus)|GO:0005737(cytoplasm)|GO:0019907(cyclin-dependent protein kinase activating kinase holoenzyme complex)|GO:0045893(positive regulation of transcription, DNA-dependent)		XM_002726483	XM_002726483	XM_002726483	Rn.224608	103.28	155.808
A_44_P1023264	solute carrier family 37 (glucose-6-phosphate transporter), member 4	1.5089	-0.593501	down	0	GO:0001780(neutrophil homeostasis)|GO:0001816(cytokine production)|GO:0002318(myeloid progenitor cell differentiation)|GO:0005977(glycogen metabolic process)|GO:0006089(lactate metabolic process)|GO:0006641(triglyceride metabolic process)|GO:0006874(cellular calcium ion homeostasis)|GO:0007584(response to nutrient)|GO:0008202(steroid metabolic process)|GO:0009749(response to glucose stimulus)|GO:…	04973:Carbohydrate digestion and absorption	NM_031589	NM_031589	NM_031589	Rn.1592	5705.09	8608.44
A_64_P084223	GATS protein-like 3	1.50917	-0.593753	down	8.1003e-23			NM_001025128	NM_001025128	NM_001025128	Rn.155378	931.874	1406.35
A_64_P100138	TXK tyrosine kinase	1.50962	-0.59419	down	0.012696	GO:0001012(RNA polymerase II regulatory region DNA binding)|GO:0001816(cytokine production)|GO:0001865(NK T cell differentiation)|GO:0002250(adaptive immune response)|GO:0003674(molecular_function)|GO:0004713(protein tyrosine kinase activity)|GO:0005524(ATP binding)|GO:0005575(cellular_component)|GO:0005634(nucleus)|GO:0005737(cytoplasm)|GO:0006357(regulation of transcription from RNA polymerase …	04670:Leukocyte transendothelial migration	NM_001024255	NM_001024255	NM_001024255	Rn.163245	59.843	90.3405
A_44_P342586	heterogeneous nuclear ribonucleoprotein H2 (H')	1.51019	-0.594727	down	0.0056422	GO:0000166(nucleotide binding)|GO:0003723(RNA binding)|GO:0005634(nucleus)|GO:0005654(nucleoplasm)|GO:0005730(nucleolus)|GO:0005737(cytoplasm)|GO:0015629(actin cytoskeleton)|GO:0030529(ribonucleoprotein complex)		NM_001014019	NM_001014019	NM_001014019	Rn.229731	73.6695	111.255
A_64_P131001	solute carrier family 39 (zinc transporter), member 12	1.51031	-0.594845	down	0.024185	GO:0016020(membrane)|GO:0046873(metal ion transmembrane transporter activity)		NM_001106124	NM_001106124	NM_001106124	Rn.218428	48.7778	73.6695
A_43_P10931	G protein-coupled receptor 68	1.51032	-0.594859	down	0.019166	GO:0004930(G-protein coupled receptor activity)|GO:0016021(integral to membrane)		NM_001108049	NM_001108049	NM_001108049	Rn.16653	52.7308	79.6406
A_64_P128852	solute carrier family 6, member 18	1.51061	-0.595133	down	1.4996e-56	GO:0005328(neurotransmitter:sodium symporter activity)|GO:0005886(plasma membrane)|GO:0005887(integral to plasma membrane)|GO:0006865(amino acid transport)|GO:0006970(response to osmotic stress)|GO:0006972(hyperosmotic response)		NM_017163	NM_017163	NM_017163	Rn.9998	2407.44	3636.71
A_64_P025903	solute carrier family 26, member 6	1.51083	-0.59534	down	1.1193e-06	GO:0005887(integral to plasma membrane)|GO:0006821(chloride transport)|GO:0008271(secondary active sulfate transmembrane transporter activity)|GO:0008272(sulfate transport)|GO:0015108(chloride transmembrane transporter activity)|GO:0015301(anion:anion antiporter activity)|GO:0015499(formate transmembrane transporter activity)|GO:0015701(bicarbonate transport)|GO:0015724(formate transport)|GO:0016…		NM_001143817	NM_001143817	NM_001143817	Rn.18851	227.197	343.256
A_64_P025441	BCL2-related ovarian killer	1.51099	-0.595495	down	5.9509e-17	GO:0005515(protein binding)|GO:0005634(nucleus)|GO:0005737(cytoplasm)|GO:0005739(mitochondrion)|GO:0006915(apoptotic process)|GO:0006917(induction of apoptosis)|GO:0006919(activation of cysteine-type endopeptidase activity involved in apoptotic process)|GO:0007420(brain development)|GO:0008283(cell proliferation)|GO:0008584(male gonad development)|GO:0031966(mitochondrial membrane)|GO:0043065(pos…		NM_017312	NM_017312	NM_017312	Rn.44461	671.128	1014.07
A_44_P420552	zinc finger, CCHC domain containing 7	1.51101	-0.595509	down	0.00019881	GO:0003676(nucleic acid binding)|GO:0005634(nucleus)|GO:0005730(nucleolus)|GO:0005737(cytoplasm)|GO:0008270(zinc ion binding)|GO:0046872(metal ion binding)	03018:RNA degradation	NM_001106658	NM_001106658	NM_001106658	Rn.56971	132.724	200.546
A_64_P065676	homeodomain interacting protein kinase 2	1.51154	-0.596024	down	5.2532e-20	GO:0000122(negative regulation of transcription from RNA polymerase II promoter)|GO:0001102(RNA polymerase II activating transcription factor binding)|GO:0001105(RNA polymerase II transcription coactivator activity)|GO:0003677(DNA binding)|GO:0003714(transcription corepressor activity)|GO:0004672(protein kinase activity)|GO:0004674(protein serine/threonine kinase activity)|GO:0005634(nucleus)|GO:…		NM_001108622	NM_001108622	NM_001108622	Rn.230203	801.694	1211.8
A_44_P500694	claudin domain containing 1	1.51272	-0.597148	down	0.0071567	GO:0016324(apical plasma membrane)		NM_001006955	NM_001006955	NM_001006955	Rn.101823	68.9381	104.284
A_44_P1011391	ubiquitin specific peptidase 40	1.51306	-0.597471	down	5.2913e-08	GO:0000166(nucleotide binding)|GO:0008270(zinc ion binding)|GO:0016491(oxidoreductase activity)		NM_001134885	NM_001134885	NM_001134885	Rn.9343	281.841	426.442
A_43_P17065	helicase with zinc finger	1.51328	-0.597678	down	7.0907e-05	GO:0003676(nucleic acid binding)|GO:0008270(zinc ion binding)		NM_001105848	NM_001105848	NM_001105848	Rn.19942	149.972	226.95
A_64_P107918	replication factor C (activator 1) 1	1.51359	-0.597977	down	2.4438e-06	GO:0000122(negative regulation of transcription from RNA polymerase II promoter)|GO:0003690(double-stranded DNA binding)|GO:0005515(protein binding)|GO:0005634(nucleus)|GO:0005663(DNA replication factor C complex)|GO:0005730(nucleolus)|GO:0005737(cytoplasm)|GO:0019904(protein domain specific binding)|GO:0043234(protein complex)|GO:0043565(sequence-specific DNA binding)|GO:0045892(negative regulat…	03030:DNA replication|03420:Nucleotide excision repair|03430:Mismatch repair	NM_053547	NM_053547	NM_053547	Rn.103272	210.765	319.012
A_44_P686876	gem (nuclear organelle) associated protein 4	1.5137	-0.598082	down	0.0014221		03013:RNA transport	NM_001109037	NM_001109037	NM_001109037	Rn.53	96.5388	146.131
A_64_P036268	lysine (K)-specific demethylase 2A	1.51457	-0.598908	down	7.53e-07	GO:0000790(nuclear chromatin)|GO:0008270(zinc ion binding)|GO:0045322(unmethylated CpG binding)|GO:0046872(metal ion binding)|GO:0070544(histone H3-K36 demethylation)		NM_001108515	NM_001108515	NM_001108515	Rn.12228	231.463	350.567
A_44_P111337	Tnf receptor-associated factor 3	1.51457	-0.59891	down	9.0711e-05	GO:0001817(regulation of cytokine production)|GO:0002224(toll-like receptor signaling pathway)|GO:0003674(molecular_function)|GO:0004842(ubiquitin-protein ligase activity)|GO:0005575(cellular_component)|GO:0007165(signal transduction)|GO:0008150(biological_process)|GO:0008270(zinc ion binding)|GO:0009898(internal side of plasma membrane)|GO:0019901(protein kinase binding)|GO:0030162(regulation of…	04620:Toll-like receptor signaling pathway|04622:RIG-I-like receptor signaling pathway|05160:Hepatitis C|05200:Pathways in cancer|05222:Small cell lung cancer	NM_001108724	NM_001108724	NM_001108724	Rn.12033	144.893	219.452
A_64_P010174	mannosidase, alpha, class 2A, member 1	1.51462	-0.598954	down	3.7464e-10	GO:0000139(Golgi membrane)|GO:0001701(in utero embryonic development)|GO:0001889(liver development)|GO:0004559(alpha-mannosidase activity)|GO:0004572(mannosyl-oligosaccharide 1,3-1,6-alpha-mannosidase activity)|GO:0005794(Golgi apparatus)|GO:0006013(mannose metabolic process)|GO:0006491(N-glycan processing)|GO:0007005(mitochondrion organization)|GO:0007033(vacuole organization)|GO:0007585(respira…	00510:N-Glycan biosynthesis|01100:Metabolic pathways	NM_012979	NM_012979	NM_012979	Rn.163804	371.046	561.993
A_64_P066741	similar to putative protein kinase	1.51474	-0.599068	down	0.011102			XM_233450		XM_233450		60.9545	92.33
A_64_P049411	zinc finger protein 397	1.51474	-0.599068	down	0.011102			NM_001271475	NM_001271475	NM_001271475		60.9545	92.33
A_44_P535284	betaine-homocysteine S-methyltransferase	1.51523	-0.599536	down	5.8616e-77	GO:0005737(cytoplasm)|GO:0006479(protein methylation)|GO:0006579(betaine catabolic process)|GO:0008168(methyltransferase activity)|GO:0008270(zinc ion binding)|GO:0008898(homocysteine S-methyltransferase activity)|GO:0009086(methionine biosynthetic process)|GO:0032259(methylation)|GO:0032403(protein complex binding)|GO:0043234(protein complex)|GO:0046872(metal ion binding)|GO:0047150(betaine-homo…	00260:Glycine, serine and threonine metabolism|00270:Cysteine and methionine metabolism|01100:Metabolic pathways	NM_030850	NM_030850	NM_030850	Rn.11406	3252.43	4928.17
A_64_P007030	Nedd4 binding protein 1	1.5156	-0.599885	down	0.0035211	GO:0005634(nucleus)|GO:0005730(nucleolus)|GO:0016605(PML body)|GO:0031397(negative regulation of protein ubiquitination)|GO:0032435(negative regulation of proteasomal ubiquitin-dependent protein catabolic process)		XM_001068071	XM_001068071	XM_001068071		80.3515	121.78
A_64_P018681	purinergic receptor P2X, ligand-gated ion channel, 3	1.51665	-0.600889	down	0.03077	GO:0001614(purinergic nucleotide receptor activity)|GO:0001666(response to hypoxia)|GO:0004931(extracellular ATP-gated cation channel activity)|GO:0005524(ATP binding)|GO:0005791(rough endoplasmic reticulum)|GO:0005794(Golgi apparatus)|GO:0006811(ion transport)|GO:0006812(cation transport)|GO:0007268(synaptic transmission)|GO:0007274(neuromuscular synaptic transmission)|GO:0009266(response to tem…	04020:Calcium signaling pathway|04080:Neuroactive ligand-receptor interaction	NM_031075	NM_031075	NM_031075	Rn.10388	43.8078	66.4411
A_64_P032435	thioredoxin-like 4B	1.51666	-0.600897	down	1.7555e-10	GO:0005681(spliceosomal complex)|GO:0007067(mitosis)		NM_001013891	NM_001013891	NM_001013891	Rn.7305	382.326	579.858
A_64_P056712	G protein-coupled receptor 137B	1.51671	-0.600943	down	0.0032886	GO:0003674(molecular_function)|GO:0005575(cellular_component)|GO:0008150(biological_process)		NM_001105978	NM_001105978	NM_001105978	Rn.60453	81.1075	123.016
A_43_P11993	protein tyrosine phosphatase, receptor type, F	1.51748	-0.601677	down	0	GO:0001960(negative regulation of cytokine-mediated signaling pathway)|GO:0004725(protein tyrosine phosphatase activity)|GO:0005001(transmembrane receptor protein tyrosine phosphatase activity)|GO:0005158(insulin receptor binding)|GO:0005768(endosome)|GO:0005886(plasma membrane)|GO:0006470(protein dephosphorylation)|GO:0007156(homophilic cell adhesion)|GO:0007399(nervous system development)|GO:00…	04514:Cell adhesion molecules (CAMs)|04520:Adherens junction|04910:Insulin signaling pathway	NM_019249	NM_019249	NM_019249	Rn.11386	4029.91	6115.31
A_64_P020244	prominin 1	1.51815	-0.602315	down	6.7204e-25	GO:0001750(photoreceptor outer segment)|GO:0003674(molecular_function)|GO:0005575(cellular_component)|GO:0005615(extracellular space)|GO:0005886(plasma membrane)|GO:0005887(integral to plasma membrane)|GO:0005902(microvillus)|GO:0005903(brush border)|GO:0008150(biological_process)|GO:0009986(cell surface)|GO:0010842(retina layer formation)|GO:0016324(apical plasma membrane)|GO:0032420(stereociliu…		NM_021751	NM_021751	NM_021751	Rn.144589	991.766	1505.65
A_42_P506402	solute carrier family 25 (mitochondrial carrier, phosphate carrier), member 25	1.51848	-0.602631	down	1.1296e-21	GO:0005509(calcium ion binding)|GO:0005739(mitochondrion)|GO:0005743(mitochondrial inner membrane)|GO:0016021(integral to membrane)|GO:0055085(transmembrane transport)		NM_145677	NM_145677	NM_145677	Rn.17644	853.421	1295.9
A_64_P149884	UDP-N-acetyl-alpha-D-galactosamine:polypeptide N-acetylgalactosaminyltransferase-like 4	1.5188	-0.602934	down	8.0155e-11	GO:0005794(Golgi apparatus)|GO:0006486(protein glycosylation)|GO:0016021(integral to membrane)|GO:0016757(transferase activity, transferring glycosyl groups)	00512:Mucin type O-Glycan biosynthesis|01100:Metabolic pathways	NM_001079884	NM_001079884	NM_001079884	Rn.212131	394.286	598.842
A_44_P118833	protein kinase, cAMP dependent, catalytic, beta	1.51988	-0.603957	down	0.015858	GO:0000287(magnesium ion binding)|GO:0004691(cAMP-dependent protein kinase activity)|GO:0005524(ATP binding)|GO:0005634(nucleus)|GO:0005737(cytoplasm)|GO:0005813(centrosome)|GO:0005829(cytosol)|GO:0005886(plasma membrane)|GO:0005952(cAMP-dependent protein kinase complex)|GO:0006468(protein phosphorylation)|GO:0031625(ubiquitin protein ligase binding)|GO:0034237(protein kinase A regulatory subunit…	04010:MAPK signaling pathway|04020:Calcium signaling pathway|04062:Chemokine signaling pathway|04114:Oocyte meiosis|04210:Apoptosis|04270:Vascular smooth muscle contraction|04310:Wnt signaling pathway|04340:Hedgehog signaling pathway|04540:Gap junction|04720:Long-term potentiation|04740:Olfactory transduction|04742:Taste transduction|04910:Insulin signaling pathway|04912:GnRH signaling pathway|04…	NM_001077645	NM_001077645	NM_001077645	Rn.202491	54.0256	82.1125
A_44_P591370	aryl hydrocarbon receptor nuclear translocator 2	1.52004	-0.604112	down	3.2016e-06	GO:0001666(response to hypoxia)|GO:0001701(in utero embryonic development)|GO:0003677(DNA binding)|GO:0003700(sequence-specific DNA binding transcription factor activity)|GO:0004871(signal transducer activity)|GO:0005634(nucleus)|GO:0005667(transcription factor complex)|GO:0005737(cytoplasm)|GO:0006351(transcription, DNA-dependent)|GO:0006355(regulation of transcription, DNA-dependent)|GO:0007417…	05200:Pathways in cancer|05211:Renal cell carcinoma	NM_012781	NM_012781	NM_012781	Rn.10518	201.551	306.367
A_64_P017408	hypothetical protein LOC499219	1.52017	-0.604235	down	0.00024759			NM_001047938	NM_001047938	NM_001047938	Rn.154901	124.734	189.617
A_44_P427560	POM121 transmembrane nucleoporin	1.52026	-0.604323	down	0.0039218	GO:0005643(nuclear pore)|GO:0005789(endoplasmic reticulum membrane)|GO:0006999(nuclear pore organization)|GO:0015031(protein transport)|GO:0017056(structural constituent of nuclear pore)|GO:0031965(nuclear membrane)|GO:0051028(mRNA transport)	03013:RNA transport	NM_053622	NM_053622	NM_053622	Rn.10474	77.1466	117.283
A_42_P835445	hypothetical protein LOC688893	1.52138	-0.605382	down	0.0078168			XM_003754040	XM_003754040	XM_003754040		65.4362	99.5535
A_42_P495001	solute carrier family 17 (anion/sugar transporter), member 5	1.52161	-0.6056	down	4.7794e-08	GO:0005764(lysosome)|GO:0005765(lysosomal membrane)|GO:0005886(plasma membrane)|GO:0008643(carbohydrate transport)|GO:0015136(sialic acid transmembrane transporter activity)|GO:0015739(sialic acid transport)|GO:0016021(integral to membrane)|GO:0016023(cytoplasmic membrane-bounded vesicle)|GO:0055085(transmembrane transport)	04142:Lysosome	NM_001009713	NM_001009713	NM_001009713	Rn.74591	275.089	418.579
A_44_P130333	matrix metallopeptidase 11	1.52231	-0.60626	down	0.036009	GO:0004222(metalloendopeptidase activity)|GO:0005509(calcium ion binding)|GO:0005578(proteinaceous extracellular matrix)|GO:0006508(proteolysis)|GO:0008270(zinc ion binding)|GO:0030574(collagen catabolic process)|GO:0031012(extracellular matrix)		NM_012980	NM_012980	NM_012980	Rn.11123	40.5359	61.7081
A_44_P288241	mesenteric estrogen-dependent adipogenesis	1.52231	-0.60626	down	0.036009	GO:0005737(cytoplasm)|GO:0045600(positive regulation of fat cell differentiation)		ENSRNOT00000001205	XM_001059692	XM_001059692	Rn.228939	40.5359	61.7081
A_64_P056846	glutamate-cysteine ligase, catalytic subunit	1.5224	-0.606351	down	0	GO:0000287(magnesium ion binding)|GO:0004357(glutamate-cysteine ligase activity)|GO:0005524(ATP binding)|GO:0005829(cytosol)|GO:0006534(cysteine metabolic process)|GO:0006536(glutamate metabolic process)|GO:0006749(glutathione metabolic process)|GO:0006750(glutathione biosynthetic process)|GO:0006979(response to oxidative stress)|GO:0009408(response to heat)|GO:0009410(response to xenobiotic stim…	00480:Glutathione metabolism|01100:Metabolic pathways	NM_012815	NM_012815	NM_012815	Rn.8365	16913.4	25749.1
A_64_P132976	G protein-coupled receptor, family C, group 5, member C	1.52292	-0.60684	down	8.7719e-78	GO:0004930(G-protein coupled receptor activity)|GO:0005739(mitochondrion)|GO:0005886(plasma membrane)|GO:0016021(integral to membrane)		ENSRNOT00000004256		BC168227	Rn.3658	3202.08	4876.5
A_44_P414311	ST6 beta-galactosamide alpha-2,6-sialyltranferase 1	1.52319	-0.6071	down	9.4081e-24	GO:0003835(beta-galactoside alpha-2,6-sialyltransferase activity)|GO:0005576(extracellular region)|GO:0006486(protein glycosylation)|GO:0008152(metabolic process)|GO:0008373(sialyltransferase activity)|GO:0030173(integral to Golgi membrane)|GO:0032580(Golgi cisterna membrane)	00510:N-Glycan biosynthesis|00514:Other types of O-glycan biosynthesis|01100:Metabolic pathways	NM_147205	NM_147205	NM_147205	Rn.54567	927.897	1413.37
A_43_P13339	formin binding protein 1	1.52333	-0.60723	down	0.022839	GO:0005515(protein binding)|GO:0005764(lysosome)|GO:0005856(cytoskeleton)|GO:0005886(plasma membrane)|GO:0005905(coated pit)|GO:0005938(cell cortex)|GO:0006897(endocytosis)|GO:0007399(nervous system development)|GO:0008289(lipid binding)|GO:0016023(cytoplasmic membrane-bounded vesicle)|GO:0030154(cell differentiation)|GO:0042802(identical protein binding)		NM_138914	NM_138914	NM_138914	Rn.20445	47.537	72.4146
A_64_P104333	similar to mbt domain containing 1	1.52413	-0.607989	down	0.00051838			XM_001081166	XM_001081166	XM_001081166		110.25	168.036
A_64_P092747	murine retrovirus integration site 1 homolog	1.52476	-0.608585	down	7.2038e-06		04270:Vascular smooth muscle contraction	NM_001105210	NM_001105210	NM_001105210	Rn.33889	183.882	280.376
A_64_P126939	zinc finger, MYM-type 4	1.52594	-0.609701	down	0.0085154	GO:0007010(cytoskeleton organization)|GO:0008270(zinc ion binding)|GO:0022604(regulation of cell morphogenesis)		NM_001107982	NM_001107982	NM_001107982	Rn.3185	62.9491	96.0568
A_44_P241862	topoisomerase (DNA) I	1.5266	-0.61032	down	0.049367	GO:0000228(nuclear chromosome)|GO:0000932(cytoplasmic mRNA processing body)|GO:0001651(dense fibrillar component)|GO:0003677(DNA binding)|GO:0003682(chromatin binding)|GO:0003917(DNA topoisomerase type I activity)|GO:0003918(DNA topoisomerase (ATP-hydrolyzing) activity)|GO:0005524(ATP binding)|GO:0005634(nucleus)|GO:0005654(nucleoplasm)|GO:0005730(nucleolus)|GO:0005737(cytoplasm)|GO:0006260(DNA r…		NM_022615	NM_022615	NM_022615	Rn.91572	35.0522	53.5106
A_64_P004854	platelet-activating factor receptor	1.5277	-0.611359	down	2.0281e-06	GO:0001530(lipopolysaccharide binding)|GO:0001816(cytokine production)|GO:0001875(lipopolysaccharide receptor activity)|GO:0002221(pattern recognition receptor signaling pathway)|GO:0004992(platelet activating factor receptor activity)|GO:0005543(phospholipid binding)|GO:0005634(nucleus)|GO:0005730(nucleolus)|GO:0005886(plasma membrane)|GO:0006935(chemotaxis)|GO:0006954(inflammatory response)|GO:…	04020:Calcium signaling pathway|04080:Neuroactive ligand-receptor interaction|05150:Staphylococcus aureus infection	NM_053321	NM_053321	NM_053321	Rn.10137	204.024	311.688
A_44_P522461	olfactory receptor 1229	1.52968	-0.613226	down	0.039502	GO:0004930(G-protein coupled receptor activity)|GO:0004984(olfactory receptor activity)|GO:0005886(plasma membrane)|GO:0007186(G-protein coupled receptor signaling pathway)|GO:0016021(integral to membrane)|GO:0050911(detection of chemical stimulus involved in sensory perception of smell)	04740:Olfactory transduction	NM_001000444	NM_001000444	NM_001000444	Rn.143540	38.0681	58.2318
A_44_P421333	nuclear receptor subfamily 2, group F, member 2	1.53057	-0.614068	down	8.0853e-20	GO:0000122(negative regulation of transcription from RNA polymerase II promoter)|GO:0001701(in utero embryonic development)|GO:0001764(neuron migration)|GO:0001893(maternal placenta development)|GO:0001937(negative regulation of endothelial cell proliferation)|GO:0001972(retinoic acid binding)|GO:0003677(DNA binding)|GO:0003700(sequence-specific DNA binding transcription factor activity)|GO:00037…		NM_080778	NM_080778	NM_080778	Rn.17815	744.271	1139.16
A_64_P132199	UDP-Gal:betaGlcNAc beta 1,3-galactosyltransferase, polypeptide 5	1.53057	-0.614072	down	0.00061422	GO:0003674(molecular_function)|GO:0005575(cellular_component)|GO:0005783(endoplasmic reticulum)|GO:0005794(Golgi apparatus)|GO:0006486(protein glycosylation)|GO:0008150(biological_process)|GO:0008378(galactosyltransferase activity)|GO:0016021(integral to membrane)	00601:Glycosphingolipid biosynthesis - lacto and neolacto series|00603:Glycosphingolipid biosynthesis - globo series|01100:Metabolic pathways	NM_001105887	NM_001105887	NM_001105887	Rn.28077	105.04	160.771
A_64_P149930	vitamin D (1,25- dihydroxyvitamin D3) receptor	1.53069	-0.614187	down	0.033803	GO:0000122(negative regulation of transcription from RNA polymerase II promoter)|GO:0000228(nuclear chromosome)|GO:0000902(cell morphogenesis)|GO:0001501(skeletal system development)|GO:0003677(DNA binding)|GO:0003700(sequence-specific DNA binding transcription factor activity)|GO:0003707(steroid hormone receptor activity)|GO:0004879(ligand-activated sequence-specific DNA binding RNA polymerase I…		NM_017058	NM_017058	NM_017058	Rn.10911	40.3138	61.7081
A_44_P370855	bone morphogenetic protein receptor, type II (serine/threonine kinase)	1.53118	-0.614648	down	0.041805	GO:0001707(mesoderm formation)|GO:0001934(positive regulation of protein phosphorylation)|GO:0001938(positive regulation of endothelial cell proliferation)|GO:0001946(lymphangiogenesis)|GO:0001974(blood vessel remodeling)|GO:0003085(negative regulation of systemic arterial blood pressure)|GO:0004675(transmembrane receptor protein serine/threonine kinase activity)|GO:0005737(cytoplasm)|GO:0005886(…	04060:Cytokine-cytokine receptor interaction|04350:TGF-beta signaling pathway	NM_080407	NM_080407	NM_080407	Rn.40848	37.0631	56.7504
A_43_P15024	synaptophysin-like 2	1.53178	-0.615205	down	1.3032e-07	GO:0005215(transporter activity)|GO:0006874(cellular calcium ion homeostasis)|GO:0008021(synaptic vesicle)|GO:0016021(integral to membrane)		NM_001108563	NM_001108563	NM_001108563	Rn.6456	248.433	380.544
A_44_P668373	vasorin	1.53205	-0.615461	down	2.1455e-07	GO:0005739(mitochondrion)|GO:0005886(plasma membrane)|GO:0071456(cellular response to hypoxia)|GO:0071461(cellular response to redox state)		NM_001109382	NM_001109382	NM_001109382	Rn.198255	239.918	367.566
A_64_P154849	angiotensinogen (serpin peptidase inhibitor, clade A, member 8)	1.53237	-0.615765	down	2.7238e-18	GO:0001543(ovarian follicle rupture)|GO:0001568(blood vessel development)|GO:0001658(branching involved in ureteric bud morphogenesis)|GO:0001822(kidney development)|GO:0001991(regulation of systemic arterial blood pressure by circulatory renin-angiotensin)|GO:0001998(angiotensin mediated vasoconstriction involved in regulation of systemic arterial blood pressure)|GO:0001999(renal response to blo…	04614:Renin-angiotensin system	NM_134432	NM_134432	NM_134432	Rn.6319	677.862	1038.74
A_64_P034774	microtubule-associated protein tau	1.53379	-0.617103	down	5.3114e-42	GO:0000226(microtubule cytoskeleton organization)|GO:0001764(neuron migration)|GO:0005515(protein binding)|GO:0005634(nucleus)|GO:0005737(cytoplasm)|GO:0005829(cytosol)|GO:0005874(microtubule)|GO:0005886(plasma membrane)|GO:0006915(apoptotic process)|GO:0007017(microtubule-based process)|GO:0007409(axonogenesis)|GO:0007584(response to nutrient)|GO:0007628(adult walking behavior)|GO:0008017(microt…	04010:MAPK signaling pathway|05010:Alzheimer's disease	NM_017212	NM_017212	NM_017212	Rn.2455	1633.01	2504.7
A_64_P016463	similar to hypothetical protein	1.53573	-0.618923	down	0.018553			XM_001079614	XM_001079614	XM_001079614		48.7778	74.9094
A_64_P051297	PAP associated domain containing 5	1.53649	-0.61964	down	0.00303	GO:0016779(nucleotidyltransferase activity)		NM_001107416	NM_001107416	NM_001107416	Rn.22363	77.1466	118.535
A_64_P050545	retinol dehydrogenase 11 (all-trans/9-cis/11-cis)	1.53701	-0.62013	down	2.433e-10	GO:0000166(nucleotide binding)|GO:0001917(photoreceptor inner segment)|GO:0003674(molecular_function)|GO:0005575(cellular_component)|GO:0008150(biological_process)|GO:0016062(adaptation of rhodopsin mediated signaling)|GO:0042574(retinal metabolic process)|GO:0042622(photoreceptor outer segment membrane)|GO:0052650(NADP-retinol dehydrogenase activity)	00830:Retinol metabolism|01100:Metabolic pathways	NM_001012193	NM_001012193	NM_001012193	Rn.24910	351.212	539.817
A_64_P029581	R3H domain containing 1	1.53762	-0.620702	down	5.7841e-05			NM_001134867	NM_001134867	NM_001134867	Rn.60443	141.414	217.441
A_44_P227616	endo-beta-N-acetylglucosaminidase	1.53776	-0.620829	down	0.0021147	GO:0005737(cytoplasm)|GO:0033925(mannosyl-glycoprotein endo-beta-N-acetylglucosaminidase activity)	00511:Other glycan degradation	NM_001107070	NM_001107070	NM_001107070	Rn.22928	82.5726	126.977
A_64_P011959	solute carrier family 2 (facilitated glucose transporter), member 2	1.5379	-0.620963	down	1.4365e-13	GO:0005158(insulin receptor binding)|GO:0005355(glucose transmembrane transporter activity)|GO:0005737(cytoplasm)|GO:0005768(endosome)|GO:0005829(cytosol)|GO:0005886(plasma membrane)|GO:0005903(brush border)|GO:0009749(response to glucose stimulus)|GO:0009758(carbohydrate utilization)|GO:0015755(fructose transport)|GO:0015758(glucose transport)|GO:0016021(integral to membrane)|GO:0016323(basolate…	04930:Type II diabetes mellitus|04950:Maturity onset diabetes of the young|04973:Carbohydrate digestion and absorption	NM_012879	NM_012879	NM_012879	Rn.89295	477.472	734.305
A_44_P315937	crystallin, alpha A	1.53814	-0.62119	down	0.01398	GO:0000072(M phase specific microtubule process)|GO:0001666(response to hypoxia)|GO:0001934(positive regulation of protein phosphorylation)|GO:0002088(lens development in camera-type eye)|GO:0002089(lens morphogenesis in camera-type eye)|GO:0005212(structural constituent of eye lens)|GO:0005634(nucleus)|GO:0005737(cytoplasm)|GO:0006457(protein folding)|GO:0006915(apoptotic process)|GO:0007005(mit…		NM_012534	NM_012534	NM_012534	Rn.127769	52.7308	81.1075
A_42_P619114	DnaJ (Hsp40) homolog, subfamily C, member 22	1.53863	-0.621642	down	3.3381e-53	GO:0006457(protein folding)|GO:0016021(integral to membrane)|GO:0031072(heat shock protein binding)|GO:0051082(unfolded protein binding)		NM_001014204	NM_001014204	NM_001014204	Rn.19564	2054.31	3160.81
A_64_P129453	CCR4-NOT transcription complex, subunit 1	1.5394	-0.622366	down	1.5873e-22	GO:0000932(cytoplasmic mRNA processing body)|GO:0003674(molecular_function)|GO:0005575(cellular_component)|GO:0005778(peroxisomal membrane)|GO:0008150(biological_process)	03018:RNA degradation	NM_001134840	NM_001134840	NM_001134840	Rn.56498	828.937	1276.06
A_42_P637189	apelin	1.53959	-0.622543	down	0.024733	GO:0001664(G-protein coupled receptor binding)|GO:0002026(regulation of the force of heart contraction)|GO:0005179(hormone activity)|GO:0005615(extracellular space)|GO:0007165(signal transduction)|GO:0007631(feeding behavior)|GO:0008284(positive regulation of cell proliferation)|GO:0031652(positive regulation of heat generation)|GO:0031704(apelin receptor binding)|GO:0042327(positive regulation o…		NM_031612	NM_031612	NM_031612	Rn.22847	43.8078	67.4459
A_64_P337849	leucyl/cystinyl aminopeptidase	1.53959	-0.622543	down	0.024733	GO:0001595(angiotensin receptor activity)|GO:0004177(aminopeptidase activity)|GO:0004222(metalloendopeptidase activity)|GO:0005622(intracellular)|GO:0005737(cytoplasm)|GO:0005886(plasma membrane)|GO:0006508(proteolysis)|GO:0008270(zinc ion binding)|GO:0009725(response to hormone stimulus)|GO:0009986(cell surface)|GO:0010813(neuropeptide catabolic process)|GO:0012505(endomembrane system)|GO:001602…	04614:Renin-angiotensin system	NM_133574	NM_133574	NM_133574	Rn.10614	43.8078	67.4459
A_43_P11580	ATP-binding cassette, subfamily C (CFTR/MRP), member 2	1.5421	-0.624892	down	0.00021427	GO:0005515(protein binding)|GO:0005524(ATP binding)|GO:0005887(integral to plasma membrane)|GO:0006855(drug transmembrane transport)|GO:0006979(response to oxidative stress)|GO:0008514(organic anion transmembrane transporter activity)|GO:0009408(response to heat)|GO:0015711(organic anion transport)|GO:0015732(prostaglandin transport)|GO:0016020(membrane)|GO:0016021(integral to membrane)|GO:001632…		NM_012833	NM_012833	NM_012833	Rn.10265	118.054	182.05
A_64_P096719	cyclin L2	1.54269	-0.625448	down	0.012193	GO:0000079(regulation of cyclin-dependent protein kinase activity)|GO:0005515(protein binding)|GO:0006351(transcription, DNA-dependent)|GO:0006355(regulation of transcription, DNA-dependent)|GO:0006396(RNA processing)|GO:0016607(nuclear speck)|GO:0019901(protein kinase binding)		ENSRNOT00000025531		FQ211043	Rn.43669	54.0256	83.3448
A_44_P651053	suppressor of Ty 16 homolog (S. cerevisiae)	1.54312	-0.625855	down	0.029288	GO:0009987(cellular process)		NM_001107261	NM_001107261	NM_001107261	Rn.93187	40.7933	62.9491
A_64_P115631	Lck interacting transmembrane adaptor 1	1.54351	-0.626211	down	0.00049611	GO:0003700(sequence-specific DNA binding transcription factor activity)|GO:0005634(nucleus)|GO:0006357(regulation of transcription from RNA polymerase II promoter)|GO:0007175(negative regulation of epidermal growth factor-activated receptor activity)|GO:0008270(zinc ion binding)|GO:0014066(regulation of phosphatidylinositol 3-kinase cascade)|GO:0019815(B cell receptor complex)|GO:0019901(protein …		NM_001108614	NM_001108614	NM_001108614	Rn.28151	104.16	160.771
A_44_P1053032	ring finger protein 150	1.54362	-0.626317	down	0.0017728			NM_001191093	NM_001191093	NM_001191093	Rn.205888	83.8707	129.464
A_44_P1029357	attractin like 1	1.54447	-0.62711	down	2.1661e-06	GO:0003674(molecular_function)|GO:0005575(cellular_component)|GO:0007186(G-protein coupled receptor signaling pathway)|GO:0008150(biological_process)|GO:0016021(integral to membrane)|GO:0030246(carbohydrate binding)		XM_001064577	XM_001064577	XM_001064577	Rn.233448	191.859	296.32
A_64_P074221	RUN domain containing 1	1.54458	-0.627219	down	3.5472e-05			XM_001081465	XM_001081465	XM_001081465		146.131	225.712
A_43_P15668	tousled-like kinase 2	1.54459	-0.627222	down	7.5255e-08	GO:0001672(regulation of chromatin assembly or disassembly)|GO:0004674(protein serine/threonine kinase activity)|GO:0005524(ATP binding)|GO:0005634(nucleus)|GO:0005882(intermediate filament)|GO:0006468(protein phosphorylation)|GO:0006974(response to DNA damage stimulus)|GO:0007059(chromosome segregation)|GO:0018105(peptidyl-serine phosphorylation)|GO:0032435(negative regulation of proteasomal ubi…		NM_001191652	NM_001191652	NM_001191652	Rn.23125	247.183	381.795
A_64_P028125	WAP, follistatin/kazal, immunoglobulin, kunitz and netrin domain containing 1	1.54494	-0.627548	down	0.021281	GO:0004867(serine-type endopeptidase inhibitor activity)|GO:0005576(extracellular region)|GO:0008191(metalloendopeptidase inhibitor activity)		NM_001129776	NM_001129776	NM_001129776	Rn.145243	45.2723	69.9428
A_64_P093899	E74-like factor 3	1.54596	-0.628498	down	3.9653e-15	GO:0001824(blastocyst development)|GO:0003677(DNA binding)|GO:0003700(sequence-specific DNA binding transcription factor activity)|GO:0003713(transcription coactivator activity)|GO:0005634(nucleus)|GO:0005730(nucleolus)|GO:0005737(cytoplasm)|GO:0005794(Golgi apparatus)|GO:0006351(transcription, DNA-dependent)|GO:0006355(regulation of transcription, DNA-dependent)|GO:0006954(inflammatory response)…		NM_001024768	NM_001024768	NM_001024768	Rn.3063	525.703	812.713
A_64_P153132	ACN9 homolog (S. cerevisiae)	1.54601	-0.628551	down	0.039627	GO:0005758(mitochondrial intermembrane space)		NM_001047914	NM_001047914	NM_001047914	Rn.101965	36.0578	55.7458
A_42_P553201	acid phosphatase 5, tartrate resistant	1.54673	-0.629225	down	6.5495e-37	GO:0001503(ossification)|GO:0003993(acid phosphatase activity)|GO:0005615(extracellular space)|GO:0005764(lysosome)|GO:0007162(negative regulation of cell adhesion)|GO:0008198(ferrous iron binding)|GO:0008199(ferric iron binding)|GO:0010043(response to zinc ion)|GO:0014070(response to organic cyclic compound)|GO:0016021(integral to membrane)|GO:0016311(dephosphorylation)|GO:0016787(hydrolase acti…		NM_019144	NM_019144	NM_019144	Rn.171928	1366.9	2114.23
A_64_P020692	growth differentiation factor 7	1.54685	-0.629334	down	0.043446	GO:0005576(extracellular region)|GO:0005615(extracellular space)|GO:0007411(axon guidance)|GO:0010628(positive regulation of gene expression)|GO:0010862(positive regulation of pathway-restricted SMAD protein phosphorylation)|GO:0021509(roof plate formation)|GO:0021527(spinal cord association neuron differentiation)|GO:0021915(neural tube development)|GO:0022612(gland morphogenesis)|GO:0030509(BMP…	04350:TGF-beta signaling pathway	NM_001170350	NM_001170350	NM_001170350	Rn.92437	34.5933	53.5106
A_42_P594793	protease, serine, 8	1.54763	-0.630057	down	0	GO:0001942(hair follicle development)|GO:0004252(serine-type endopeptidase activity)|GO:0005615(extracellular space)|GO:0005886(plasma membrane)|GO:0006508(proteolysis)|GO:0008236(serine-type peptidase activity)|GO:0010765(positive regulation of sodium ion transport)|GO:0016021(integral to membrane)|GO:0017080(sodium channel regulator activity)|GO:0019897(extrinsic to plasma membrane)|GO:0042493(…		NM_138836	NM_138836	NM_138836	Rn.107364	4502.86	6968.74
A_44_P454591	family with sequence similarity 120B	1.54918	-0.631508	down	9.7906e-10	GO:0005634(nucleus)		NM_001107466	NM_001107466	NM_001107466	Rn.2666	314.576	487.335
A_42_P783550	ras responsive element binding protein 1	1.55139	-0.633559	down	1.8829e-08	GO:0003676(nucleic acid binding)|GO:0003700(sequence-specific DNA binding transcription factor activity)|GO:0005622(intracellular)|GO:0008270(zinc ion binding)|GO:0045892(negative regulation of transcription, DNA-dependent)		NM_001107348	NM_001107348	NM_001107348	Rn.37	264.24	409.938
A_42_P579305	unc-45 homolog B (C. elegans)	1.55165	-0.633805	down	0.021323	GO:0005829(cytosol)|GO:0051879(Hsp90 protein binding)|GO:0061077(chaperone-mediated protein folding)		NM_001107028	NM_001107028	NM_001107028	Rn.61093	44.267	68.687
[truncated: 621 more rows]
