# Supplementary material for: Alteration of Gene Expression Profile in Kidney of Spontaneously Hypertensive Rats Treated with Protein Hydrolysate of Blue Mussel (Mytilus edulis) by DNA Microarray Analysis
Source: PLoS One. 2015 Oct 30;10(10):e0142016. doi: 10.1371/journal.pone.0142016 (PMC4627735; doi:10.1371/journal.pone.0142016)
Supplement: S6 Table — (XLS) [file pone.0142016.s007.xls]

## Sheet: Table S6
Table S6. Profile of differently expressed genes in the kidney of SHRs between control and low-dose groups.
Probe Name	Gene Name	Fold_change(GroupHS/GroupKS)	Log2(fold_change)	up/down	pvalue(chi_square_2x2)	GO	KEGG	PrimaryAccession	RefSeqAccession	GenbankAccession	UniGeneID	Normalized Signals in Control group	Normalized Signals in Low-dose group
A_64_P159034	N-acetyltransferase 8-like	7094.73	12.7925	up	3.8192e-17	GO:0005737(cytoplasm)|GO:0005789(endoplasmic reticulum membrane)|GO:0008152(metabolic process)|GO:0016021(integral to membrane)|GO:0017188(aspartate N-acetyltransferase activity)|GO:0030867(rough endoplasmic reticulum membrane)|GO:0031966(mitochondrial membrane)|GO:0051586(positive regulation of dopamine uptake involved in synaptic transmission)		NM_001191681	NM_001191681	NM_001191681	Rn.76732	0.01	70.9473
A_44_P1040207	retinol binding protein 7, cellular	3806.81	11.8944	up	7.0323e-10	GO:0005215(transporter activity)|GO:0005501(retinoid binding)		NM_001108693	NM_001108693	NM_001108693	Rn.13092	0.01	38.0681
A_43_P11879	5-hydroxytryptamine (serotonin) receptor 2B, G protein-coupled	3706.31	11.8558	up	1.1768e-09	GO:0001755(neural crest cell migration)|GO:0001819(positive regulation of cytokine production)|GO:0001938(positive regulation of endothelial cell proliferation)|GO:0001965(G-protein alpha-subunit binding)|GO:0002031(G-protein coupled receptor internalization)|GO:0003007(heart morphogenesis)|GO:0003300(cardiac muscle hypertrophy)|GO:0004435(phosphatidylinositol phospholipase C activity)|GO:0004993…	04020:Calcium signaling pathway|04080:Neuroactive ligand-receptor interaction|04540:Gap junction	NM_017250	NM_017250	NM_017250	Rn.10425	0.01	37.0631
A_44_P276530	2-oxoglutarate and iron-dependent oxygenase domain containing 2	2140.08	11.0635	up	3.8143e-06	GO:0005506(iron ion binding)|GO:0016706(oxidoreductase activity, acting on paired donors, with incorporation or reduction of molecular oxygen, 2-oxoglutarate as one donor, and incorporation of one atom each of oxygen into both donors)|GO:0031418(L-ascorbic acid binding)		NM_001105927	NM_001105927	NM_001105927	Rn.61120	0.01	21.4008
A_44_P691593	CUGBP, Elav-like family member 3	80.0281	6.32243	up	7.3693e-08	GO:0000166(nucleotide binding)|GO:0000381(regulation of alternative nuclear mRNA splicing, via spliceosome)|GO:0003674(molecular_function)|GO:0003723(RNA binding)|GO:0005575(cellular_component)|GO:0005634(nucleus)|GO:0005737(cytoplasm)|GO:0007283(spermatogenesis)|GO:0008150(biological_process)|GO:0008380(RNA splicing)|GO:0030317(sperm motility)|GO:0048026(positive regulation of nuclear mRNA splic…		NM_001109190	NM_001109190	NM_001109190	Rn.117012	0.37606	30.0954
A_43_P11086	uroplakin 1B	36.5751	5.19279	up	1.9213e-80	GO:0016021(integral to membrane)|GO:0016324(apical plasma membrane)|GO:0030855(epithelial cell differentiation)		NM_001024253	NM_001024253	NM_001024253	Rn.9134	10.7187	392.039
A_64_P085530	stearoyl-Coenzyme A desaturase 1	23.8881	4.57822	up	0	GO:0004768(stearoyl-CoA 9-desaturase activity)|GO:0005506(iron ion binding)|GO:0005783(endoplasmic reticulum)|GO:0006633(fatty acid biosynthetic process)|GO:0008610(lipid biosynthetic process)|GO:0016021(integral to membrane)|GO:0030176(integral to endoplasmic reticulum membrane)|GO:0034435(cholesterol esterification)|GO:0043231(intracellular membrane-bounded organelle)|GO:0044130(negative regula…	01040:Biosynthesis of unsaturated fatty acids|03320:PPAR signaling pathway	NM_139192	NM_139192	NM_139192	Rn.1023	75.9141	1813.45
A_43_P11520	thyroid hormone responsive	21.9807	4.45817	up	0	GO:0005634(nucleus)|GO:0005730(nucleolus)|GO:0005829(cytosol)|GO:0006351(transcription, DNA-dependent)|GO:0006355(regulation of transcription, DNA-dependent)|GO:0006629(lipid metabolic process)|GO:0010866(regulation of triglyceride biosynthetic process)|GO:0042803(protein homodimerization activity)|GO:0046890(regulation of lipid biosynthetic process)		NM_012703	NM_012703	NM_012703	Rn.81140	40.3138	886.125
A_44_P1045612	FXYD domain-containing ion transport regulator 3	20.5329	4.35986	up	6.7683e-48	GO:0005216(ion channel activity)|GO:0005789(endoplasmic reticulum membrane)|GO:0006811(ion transport)|GO:0016021(integral to membrane)|GO:0050790(regulation of catalytic activity)|GO:0051117(ATPase binding)		NM_172317	NM_172317	NM_172317	Rn.3896	11.9405	245.173
A_64_P136884	uroplakin 3A	19.7983	4.30731	up	0	GO:0000902(cell morphogenesis)|GO:0001822(kidney development)|GO:0006833(water transport)|GO:0015840(urea transport)|GO:0016324(apical plasma membrane)|GO:0030855(epithelial cell differentiation)|GO:0055075(potassium ion homeostasis)|GO:0055078(sodium ion homeostasis)|GO:0060157(urinary bladder development)		NM_001130507	NM_001130507	NM_001130507	Rn.81907	25.9034	512.844
A_44_P482335	glycogen synthase 2	19.5579	4.28968	up	1.5739e-32	GO:0004373(glycogen (starch) synthase activity)|GO:0005536(glucose binding)|GO:0005737(cytoplasm)|GO:0005829(cytosol)|GO:0005856(cytoskeleton)|GO:0005938(cell cortex)|GO:0005977(glycogen metabolic process)|GO:0005978(glycogen biosynthetic process)|GO:0009749(response to glucose stimulus)|GO:0030864(cortical actin cytoskeleton)|GO:0043265(ectoplasm)	00500:Starch and sucrose metabolism|04910:Insulin signaling pathway	NM_013089	NM_013089	NM_013089	Rn.2906	8.42573	164.79
A_44_P252517	hepatitis A virus cellular receptor 1	18.5471	4.21312	up	8.9588e-43	GO:0003674(molecular_function)|GO:0005615(extracellular space)|GO:0006911(phagocytosis, engulfment)|GO:0007584(response to nutrient)|GO:0009986(cell surface)|GO:0010046(response to mycotoxin)|GO:0016021(integral to membrane)|GO:0042493(response to drug)|GO:0045335(phagocytic vesicle)|GO:0046677(response to antibiotic)		NM_173149	NM_173149	NM_173149	Rn.11154	11.9405	221.462
A_42_P614984	uncoupling protein 1 (mitochondrial, proton carrier)	17.4003	4.12104	up	0	GO:0005739(mitochondrion)|GO:0005740(mitochondrial envelope)|GO:0005743(mitochondrial inner membrane)|GO:0006091(generation of precursor metabolites and energy)|GO:0006357(regulation of transcription from RNA polymerase II promoter)|GO:0006839(mitochondrial transport)|GO:0015992(proton transport)|GO:0016021(integral to membrane)|GO:0017077(oxidative phosphorylation uncoupler activity)|GO:0032870(…	03320:PPAR signaling pathway|05016:Huntington's disease	NM_012682	NM_012682	NM_012682	Rn.10281	33.3311	579.972
A_64_P025016	branched chain amino acid transaminase 1, cytosolic	16.2098	4.0188	up	6.9098e-50	GO:0004084(branched-chain-amino-acid transaminase activity)|GO:0005737(cytoplasm)|GO:0005739(mitochondrion)|GO:0005829(cytosol)|GO:0008150(biological_process)|GO:0009082(branched chain family amino acid biosynthetic process)|GO:0009083(branched chain family amino acid catabolic process)|GO:0042802(identical protein binding)|GO:0052654(L-leucine transaminase activity)|GO:0052655(L-valine transamin…	00280:Valine, leucine and isoleucine degradation|00290:Valine, leucine and isoleucine biosynthesis|00770:Pantothenate and CoA biosynthesis|01100:Metabolic pathways	NM_017253	NM_017253	NM_017253	Rn.8273	16.419	266.149
A_44_P110352	apolipoprotein L3-like	16.1698	4.01523	up	5.9581e-07	GO:0005576(extracellular region)|GO:0006869(lipid transport)|GO:0008289(lipid binding)|GO:0042157(lipoprotein metabolic process)		XM_003754314	XM_003754314	XM_003754314		1.86121	30.0954
A_64_P156840	solute carrier organic anion transporter family, member 4a1	14.9488	3.90195	up	0	GO:0005215(transporter activity)|GO:0005886(plasma membrane)|GO:0015349(thyroid hormone transmembrane transporter activity)|GO:0016020(membrane)|GO:0016021(integral to membrane)|GO:0042403(thyroid hormone metabolic process)|GO:0070327(thyroid hormone transport)		NM_133608	NM_133608	NM_133608	Rn.67081	112.259	1678.14
A_64_P036440	cytochrome c oxidase, subunit VIIIb	14.9122	3.89842	up	0	GO:0004129(cytochrome-c oxidase activity)|GO:0005739(mitochondrion)|GO:0005743(mitochondrial inner membrane)|GO:0006123(mitochondrial electron transport, cytochrome c to oxygen)|GO:0016021(integral to membrane)|GO:0042493(response to drug)	00190:Oxidative phosphorylation|01100:Metabolic pathways|04260:Cardiac muscle contraction|05010:Alzheimer's disease|05012:Parkinson's disease|05016:Huntington's disease	NM_012786	NM_012786	NM_012786	Rn.10325	83.3448	1242.86
A_64_P150549	adrenoceptor beta 3	14.855	3.89288	up	5.1838e-12	GO:0002024(diet induced thermogenesis)|GO:0002025(vasodilation by norepinephrine-epinephrine involved in regulation of systemic arterial blood pressure)|GO:0002032(desensitization of G-protein coupled receptor protein signaling pathway by arrestin)|GO:0004939(beta-adrenergic receptor activity)|GO:0005634(nucleus)|GO:0005886(plasma membrane)|GO:0006898(receptor-mediated endocytosis)|GO:0007189(ade…	04020:Calcium signaling pathway|04080:Neuroactive ligand-receptor interaction|04144:Endocytosis|04970:Salivary secretion	NM_013108	NM_013108	NM_013108	Rn.10100	3.93598	58.469
A_42_P471653	annexin A8	14.4478	3.85278	up	5.3059e-09	GO:0003674(molecular_function)|GO:0005509(calcium ion binding)|GO:0005544(calcium-dependent phospholipid binding)|GO:0005575(cellular_component)|GO:0007596(blood coagulation)|GO:0008150(biological_process)		NM_001031654	NM_001031654	NM_001031654	Rn.104326	2.91295	42.0856
A_64_P016107	uroplakin 2	14.3786	3.84585	up	2.1718e-26	GO:0016044(cellular membrane organization)|GO:0016324(apical plasma membrane)|GO:0030176(integral to endoplasmic reticulum membrane)|GO:0030855(epithelial cell differentiation)		NM_001109523	NM_001109523	NM_001109523	Rn.198807	9.7156	139.697
A_64_P073038	ubiquitin carboxyl-terminal esterase L1 (ubiquitin thiolesterase)	13.4736	3.75206	up	0	GO:0004197(cysteine-type endopeptidase activity)|GO:0004221(ubiquitin thiolesterase activity)|GO:0005634(nucleus)|GO:0005730(nucleolus)|GO:0005737(cytoplasm)|GO:0005789(endoplasmic reticulum membrane)|GO:0005829(cytosol)|GO:0005886(plasma membrane)|GO:0006511(ubiquitin-dependent protein catabolic process)|GO:0006950(response to stress)|GO:0007409(axonogenesis)|GO:0007412(axon target recognition)|…	05012:Parkinson's disease	NM_017237	NM_017237	NM_017237	Rn.107213	59.4739	801.325
A_64_P246030	6-phosphofructo-2-kinase/fructose-2,6-biphosphatase 1	13.379	3.74189	up	3.8817e-13	GO:0003873(6-phosphofructo-2-kinase activity)|GO:0004331(fructose-2,6-bisphosphate 2-phosphatase activity)|GO:0005524(ATP binding)|GO:0005829(cytosol)|GO:0006000(fructose metabolic process)|GO:0006003(fructose 2,6-bisphosphate metabolic process)|GO:0019900(kinase binding)|GO:0031100(organ regeneration)|GO:0032868(response to insulin stimulus)|GO:0033133(positive regulation of glucokinase activity…	00051:Fructose and mannose metabolism	NM_012621	NM_012621	NM_012621	Rn.10115	4.94923	66.2155
A_44_P990376	glycoprotein (transmembrane) nmb	12.6067	3.65612	up	4.8058e-71	GO:0001649(osteoblast differentiation)|GO:0005178(integrin binding)|GO:0005887(integral to plasma membrane)|GO:0007155(cell adhesion)|GO:0008201(heparin binding)|GO:0016023(cytoplasmic membrane-bounded vesicle)|GO:0030282(bone mineralization)|GO:0042470(melanosome)		NM_133298	NM_133298	NM_133298	Rn.13778	32.1052	404.742
A_44_P560973	laminin, gamma 2	12.3928	3.63143	up	6.6721e-10	GO:0003674(molecular_function)|GO:0005578(proteinaceous extracellular matrix)|GO:0005604(basement membrane)|GO:0005607(laminin-2 complex)|GO:0005610(laminin-5 complex)|GO:0005615(extracellular space)|GO:0005938(cell cortex)|GO:0008150(biological_process)|GO:0008201(heparin binding)|GO:0016020(membrane)|GO:0048471(perinuclear region of cytoplasm)	04510:Focal adhesion|04512:ECM-receptor interaction|05145:Toxoplasmosis|05146:Amoebiasis|05200:Pathways in cancer|05222:Small cell lung cancer	NM_001100640	NM_001100640	NM_001100640	Rn.9278	3.93598	48.7778
A_64_P092891	small proline-rich protein 1A	12.3701	3.62878	up	1.0734e-64	GO:0001533(cornified envelope)|GO:0005198(structural molecule activity)|GO:0005737(cytoplasm)|GO:0018149(peptide cross-linking)|GO:0030216(keratinocyte differentiation)|GO:0030674(protein binding, bridging)|GO:0031424(keratinization)|GO:0071944(cell periphery)		NM_021864	NM_021864	NM_021864	Rn.14720	29.8575	369.339
A_44_P416695	keratin 15	12.3303	3.62414	up	5.511e-42	GO:0005200(structural constituent of cytoskeleton)|GO:0005882(intermediate filament)|GO:0045095(keratin filament)|GO:0045103(intermediate filament-based process)|GO:0097110(scaffold protein binding)		NM_001004022	NM_001004022	NM_001004022	Rn.153568	19.1555	236.193
A_64_P006354	stratifin	12.1448	3.60226	up	8.3177e-24	GO:0000079(regulation of cyclin-dependent protein kinase activity)|GO:0001836(release of cytochrome c from mitochondria)|GO:0003674(molecular_function)|GO:0005575(cellular_component)|GO:0005634(nucleus)|GO:0005737(cytoplasm)|GO:0006915(apoptotic process)|GO:0008150(biological_process)|GO:0008285(negative regulation of cell proliferation)|GO:0008630(DNA damage response, signal transduction resulti…	04110:Cell cycle|04115:p53 signaling pathway|04960:Aldosterone-regulated sodium reabsorption	XM_001065560	XM_001065560	XM_001065560	Rn.145079	10.7187	130.177
A_44_P144591	collagen triple helix repeat containing 1	12.1375	3.6014	up	1.1034e-09	GO:0005109(frizzled binding)|GO:0005581(collagen)|GO:0005615(extracellular space)|GO:0005737(cytoplasm)|GO:0016477(cell migration)|GO:0017147(Wnt-protein binding)|GO:0031012(extracellular matrix)|GO:0032092(positive regulation of protein binding)|GO:0033690(positive regulation of osteoblast proliferation)|GO:0043932(ossification involved in bone remodeling)|GO:0045669(positive regulation of osteo…		NM_172333	NM_172333	NM_172333	Rn.9468	3.93598	47.7729
A_44_P1021630	aldo-keto reductase family 1, member C-like	11.9683	3.58114	up	2.3161e-21	GO:0016491(oxidoreductase activity)		NM_001109900	NM_001109900	NM_001109900	Rn.206135	9.7156	116.279
A_44_P200869	ATPase, Na+/K+ transporting, alpha 2 polypeptide	11.2464	3.49139	up	1.4491e-37	GO:0001504(neurotransmitter uptake)|GO:0002026(regulation of the force of heart contraction)|GO:0002087(regulation of respiratory gaseous exchange by neurological system process)|GO:0005391(sodium:potassium-exchanging ATPase activity)|GO:0005515(protein binding)|GO:0005524(ATP binding)|GO:0005737(cytoplasm)|GO:0005768(endosome)|GO:0005886(plasma membrane)|GO:0005890(sodium:potassium-exchanging AT…	04260:Cardiac muscle contraction|04960:Aldosterone-regulated sodium reabsorption|04964:Proximal tubule bicarbonate reclamation|04970:Salivary secretion|04971:Gastric acid secretion|04972:Pancreatic secretion|04973:Carbohydrate digestion and absorption|04974:Protein digestion and absorption|04976:Bile secretion	NM_012505	NM_012505	NM_012505	Rn.1042	19.1555	215.431
A_43_P13931	gremlin 2	11.0439	3.46518	up	1.27e-62	GO:0005576(extracellular region)		NM_001105974	NM_001105974	NM_001105974	Rn.16419	33.3311	368.106
A_64_P038839	similar to Lung carbonyl reductase [NADPH] (NADPH-dependent carbonyl reductase) (LCR) (Adipocyte P27 protein) (AP27)	10.5304	3.39649	up	3.1869e-22			XM_001081815	XM_001081815	XM_001081815		11.9405	125.738
A_64_P001089	adiponectin, C1Q and collagen domain containing	10.3637	3.37347	up	0	GO:0001666(response to hypoxia)|GO:0001934(positive regulation of protein phosphorylation)|GO:0005102(receptor binding)|GO:0005179(hormone activity)|GO:0005581(collagen)|GO:0005615(extracellular space)|GO:0005783(endoplasmic reticulum)|GO:0006006(glucose metabolic process)|GO:0006635(fatty acid beta-oxidation)|GO:0007584(response to nutrient)|GO:0007623(circadian rhythm)|GO:0009744(response to su…	03320:PPAR signaling pathway|04920:Adipocytokine signaling pathway|04930:Type II diabetes mellitus	NM_144744	NM_144744	NM_144744	Rn.24299	78.1514	809.938
A_64_P121722	SPARC related modular calcium binding 2	10.2616	3.35918	up	8.3989e-10	GO:0005509(calcium ion binding)|GO:0005539(glycosaminoglycan binding)|GO:0005604(basement membrane)|GO:0005614(interstitial matrix)|GO:0007165(signal transduction)|GO:0008201(heparin binding)|GO:0010811(positive regulation of cell-substrate adhesion)|GO:0030198(extracellular matrix organization)|GO:0031012(extracellular matrix)		NM_001106215	NM_001106215	NM_001106215	Rn.6092	4.94923	50.7868
A_64_P040278	collagen, type I, alpha 1	10.0006	3.32201	up	0	GO:0001501(skeletal system development)|GO:0001503(ossification)|GO:0001568(blood vessel development)|GO:0001649(osteoblast differentiation)|GO:0001957(intramembranous ossification)|GO:0001958(endochondral ossification)|GO:0003674(molecular_function)|GO:0005201(extracellular matrix structural constituent)|GO:0005578(proteinaceous extracellular matrix)|GO:0005581(collagen)|GO:0005584(collagen type…	04510:Focal adhesion|04512:ECM-receptor interaction|04974:Protein digestion and absorption|05146:Amoebiasis	NM_053304	NM_053304	NM_053304	Rn.2953	196.589	1966.01
A_44_P604824	protease, serine, 35	9.33553	3.22273	up	1.6949e-12	GO:0003824(catalytic activity)|GO:0004252(serine-type endopeptidase activity)|GO:0005576(extracellular region)|GO:0005739(mitochondrion)|GO:0006508(proteolysis)		NM_001008560	NM_001008560	NM_001008560	Rn.161916	7.41559	69.2284
A_42_P572123	FXYD domain-containing ion transport regulator 1	9.29795	3.21691	up	2.0984e-22	GO:0005254(chloride channel activity)|GO:0005515(protein binding)|GO:0006874(cellular calcium ion homeostasis)|GO:0006936(muscle contraction)|GO:0016021(integral to membrane)|GO:0034707(chloride channel complex)		NM_031648	NM_031648	NM_031648	Rn.3828	14.1914	131.951
A_43_P22556	cell death-inducing DFFA-like effector a	9.2476	3.20908	up	1.42e-80	GO:0001659(temperature homeostasis)|GO:0003674(molecular_function)|GO:0005634(nucleus)|GO:0005737(cytoplasm)|GO:0005739(mitochondrion)|GO:0005740(mitochondrial envelope)|GO:0005811(lipid particle)|GO:0006309(apoptotic DNA fragmentation)|GO:0006629(lipid metabolic process)|GO:0006915(apoptotic process)|GO:0008150(biological_process)|GO:0008219(cell death)|GO:0010890(positive regulation of sequeste…		NM_001170467	NM_001170467	NM_001170467	Rn.8171	54.4857	503.862
A_44_P378799	insulin-like growth factor binding protein 6	9.20237	3.20201	up	2.4536e-25	GO:0001558(regulation of cell growth)|GO:0005615(extracellular space)|GO:0005737(cytoplasm)|GO:0005794(Golgi apparatus)|GO:0008150(biological_process)|GO:0031994(insulin-like growth factor I binding)|GO:0031995(insulin-like growth factor II binding)		NM_013104	NM_013104	NM_013104	Rn.6431	16.419	151.094
A_64_P069033	similar to 14-3-3 protein sigma	8.9865	3.16776	up	0		04110:Cell cycle|04115:p53 signaling pathway|04960:Aldosterone-regulated sodium reabsorption	NM_001013941	NM_001013941	NM_001013941	Rn.161900	103.28	928.122
A_44_P1000653	serine (or cysteine) peptidase inhibitor, clade A, member 3N	8.71368	3.12328	up	2.5509e-27	GO:0004867(serine-type endopeptidase inhibitor activity)|GO:0005576(extracellular region)|GO:0005615(extracellular space)|GO:0006954(inflammatory response)|GO:0010951(negative regulation of endopeptidase activity)|GO:0030162(regulation of proteolysis)|GO:0032496(response to lipopolysaccharide)|GO:0034097(response to cytokine stimulus)|GO:0034516(response to vitamin B6)|GO:0043434(response to pept…		NM_031531	NM_031531	NM_031531	Rn.202939	19.1555	166.915
A_64_P032956	RGD1560394	8.4569	3.08013	up	4.1025e-11			NM_001106014	NM_001106014	NM_001106014	Rn.101945	7.41559	62.7129
A_42_P784448	aldo-keto reductase family 1, member B1 (aldose reductase)	8.21634	3.0385	up	1.1977e-71	GO:0004032(alditol:NADP+ 1-oxidoreductase activity)|GO:0005615(extracellular space)|GO:0005634(nucleus)|GO:0005730(nucleolus)|GO:0005737(cytoplasm)|GO:0006061(sorbitol biosynthetic process)|GO:0010033(response to organic substance)|GO:0031098(stress-activated protein kinase signaling cascade)|GO:0043795(glyceraldehyde oxidoreductase activity)|GO:0044597(daunorubicin metabolic process)|GO:0044598(…	00040:Pentose and glucuronate interconversions|00051:Fructose and mannose metabolism|00052:Galactose metabolism|00561:Glycerolipid metabolism|00620:Pyruvate metabolism|01100:Metabolic pathways	NM_012498	NM_012498	NM_012498	Rn.107801	56.7504	466.281
A_42_P686234	mucin 4, cell surface associated	8.15205	3.02716	up	6.9181e-12	GO:0001953(negative regulation of cell-matrix adhesion)|GO:0002853(negative regulation of T cell mediated cytotoxicity directed against tumor cell target)|GO:0005176(ErbB-2 class receptor binding)|GO:0005615(extracellular space)|GO:0005737(cytoplasm)|GO:0005783(endoplasmic reticulum)|GO:0007160(cell-matrix adhesion)|GO:0007595(lactation)|GO:0009725(response to hormone stimulus)|GO:0010469(regulat…		XM_001072593	XM_001072593	XM_001072593	Rn.24930	8.42573	68.687
A_64_P155771	uroplakin 3B-like	8.08565	3.01536	up	0			NM_001109020	NM_001109020	NM_001109020	Rn.9193	131.951	1066.91
A_42_P538928	clusterin	7.86243	2.97497	up	0	GO:0005515(protein binding)|GO:0005615(extracellular space)|GO:0005634(nucleus)|GO:0005739(mitochondrion)|GO:0005783(endoplasmic reticulum)|GO:0005829(cytosol)|GO:0006915(apoptotic process)|GO:0006950(response to stress)|GO:0006979(response to oxidative stress)|GO:0007283(spermatogenesis)|GO:0008284(positive regulation of cell proliferation)|GO:0009611(response to wounding)|GO:0009615(response to…		NM_053021	NM_053021	NM_053021	Rn.1780	281.841	2215.95
A_64_P140437	chemokine (C-X-C motif) ligand 2	7.69172	2.94331	up	4.4814e-07	GO:0001975(response to amphetamine)|GO:0002237(response to molecule of bacterial origin)|GO:0005615(extracellular space)|GO:0006954(inflammatory response)|GO:0006955(immune response)|GO:0007204(elevation of cytosolic calcium ion concentration)|GO:0008009(chemokine activity)|GO:0009408(response to heat)|GO:0010332(response to gamma radiation)|GO:0030593(neutrophil chemotaxis)|GO:0030595(leukocyte …	04060:Cytokine-cytokine receptor interaction|04062:Chemokine signaling pathway|04621:NOD-like receptor signaling pathway	NM_053647	NM_053647	NM_053647	Rn.10230	4.94923	38.0681
A_42_P501233	adrenoceptor alpha 1D	7.48427	2.90386	up	1.2087e-28	GO:0001986(negative regulation of the force of heart contraction involved in baroreceptor response to increased systemic arterial blood pressure)|GO:0001994(norepinephrine-epinephrine vasoconstriction involved in regulation of systemic arterial blood pressure)|GO:0004937(alpha1-adrenergic receptor activity)|GO:0005243(gap junction channel activity)|GO:0005829(cytosol)|GO:0005886(plasma membrane)|…	04020:Calcium signaling pathway|04080:Neuroactive ligand-receptor interaction|04270:Vascular smooth muscle contraction|04970:Salivary secretion	NM_024483	NM_024483	NM_024483	Rn.11314	24.8995	186.355
A_43_P10037	fibrinogen beta chain	7.22404	2.85281	up	2.422e-28	GO:0005102(receptor binding)|GO:0005577(fibrinogen complex)|GO:0005615(extracellular space)|GO:0005737(cytoplasm)|GO:0005938(cell cortex)|GO:0007165(signal transduction)|GO:0009897(external side of plasma membrane)|GO:0030168(platelet activation)|GO:0030674(protein binding, bridging)|GO:0031091(platelet alpha granule)|GO:0042060(wound healing)|GO:0043499(eukaryotic cell surface binding)|GO:004432…	04610:Complement and coagulation cascades	NM_020071	NM_020071	NM_020071	Rn.11416	25.9034	187.128
A_43_P14597	sarcoglycan, gamma (dystrophin-associated glycoprotein)	7.1108	2.83001	up	5.2092e-09	GO:0007010(cytoskeleton organization)|GO:0016012(sarcoglycan complex)|GO:0016021(integral to membrane)	05410:Hypertrophic cardiomyopathy (HCM)|05412:Arrhythmogenic right ventricular cardiomyopathy (ARVC)|05414:Dilated cardiomyopathy|05416:Viral myocarditis	NM_001006993	NM_001006993	NM_001006993	Rn.7061	7.41559	52.7308
A_44_P222878	eukaryotic translation initiation factor 3, subunit 6 interacting protein	6.9293	2.79271	up	8.7261e-33			NM_001034134	NM_001034134	NM_001034134	Rn.228634	32.1052	222.467
A_43_P20615	glycosylphosphatidylinositol anchored high density lipoprotein binding protein 1	6.89275	2.78508	up	3.0993e-06	GO:0005622(intracellular)|GO:0006869(lipid transport)|GO:0006886(intracellular protein transport)|GO:0008035(high-density lipoprotein particle binding)|GO:0008320(protein transmembrane transporter activity)|GO:0009897(external side of plasma membrane)|GO:0009986(cell surface)|GO:0016323(basolateral plasma membrane)|GO:0016324(apical plasma membrane)|GO:0017038(protein import)|GO:0030301(cholester…		NM_001130547	NM_001130547	NM_001130547	Rn.7294	4.94923	34.1138
A_42_P695401	chemokine (C-C motif) ligand 2	6.59249	2.72082	up	1.1266e-29	GO:0000165(MAPK cascade)|GO:0001664(G-protein coupled receptor binding)|GO:0001666(response to hypoxia)|GO:0001938(positive regulation of endothelial cell proliferation)|GO:0002548(monocyte chemotaxis)|GO:0005576(extracellular region)|GO:0005615(extracellular space)|GO:0005737(cytoplasm)|GO:0006874(cellular calcium ion homeostasis)|GO:0006954(inflammatory response)|GO:0006955(immune response)|GO:…	04062:Chemokine signaling pathway	NM_031530	NM_031530	NM_031530	Rn.4772	31.1005	205.029
A_64_P102443	UDP-N-acetyl-alpha-D-galactosamine:polypeptide N-acetylgalactosaminyltransferase-like 1	6.57365	2.7167	up	3.0219e-07		00512:Mucin type O-Glycan biosynthesis|01100:Metabolic pathways	NM_001100863	NM_001100863	NM_001100863	Rn.40168	6.40217	42.0856
A_64_P155311	protease, serine, 22	6.53149	2.70741	up	7.3971e-06	GO:0004252(serine-type endopeptidase activity)|GO:0006508(proteolysis)		NM_001106984	NM_001106984	NM_001106984	Rn.137172	4.94923	32.3259
A_44_P365807	sorting nexin 7	6.29306	2.65376	up	8.6028e-33	GO:0007154(cell communication)|GO:0035091(phosphatidylinositol binding)		NM_001012083	NM_001012083	NM_001012083	Rn.29845	37.0631	233.24
A_44_P1001551	basic leucine zipper transcription factor, ATF-like	6.29234	2.6536	up	1.4245e-10	GO:0001816(cytokine production)|GO:0002320(lymphoid progenitor cell differentiation)|GO:0003674(molecular_function)|GO:0003700(sequence-specific DNA binding transcription factor activity)|GO:0005575(cellular_component)|GO:0005634(nucleus)|GO:0005737(cytoplasm)|GO:0006351(transcription, DNA-dependent)|GO:0006974(response to DNA damage stimulus)|GO:0008150(biological_process)|GO:0030330(DNA damage …		NM_001106748	NM_001106748	NM_001106748	Rn.16670	10.7187	67.4459
A_44_P158533	thymosin beta-like protein 1	6.2583	2.64577	up	1.4901e-08			NM_173313	NM_173313	NM_173313	Rn.10627	8.42573	52.7308
A_64_P057227	fer-1-like 4 (C. elegans)	6.24055	2.64167	up	1.1519e-07	GO:0016021(integral to membrane)		NM_001106534	NM_001106534	NM_001106534	Rn.218582	7.41559	46.2773
A_64_P055137	gliomedin	6.15057	2.62072	up	2.7265e-12	GO:0005581(collagen)|GO:0005615(extracellular space)|GO:0005886(plasma membrane)|GO:0007399(nervous system development)|GO:0016021(integral to membrane)|GO:0030154(cell differentiation)|GO:0032528(microvillus organization)|GO:0045162(clustering of voltage-gated sodium channels)|GO:0086080(protein binding involved in heterotypic cell-cell adhesion)		NM_181382	NM_181382	NM_181382	Rn.38054	13.187	81.1075
A_44_P1034209	laminin, beta 3	6.08872	2.60614	up	9.8919e-16	GO:0005575(cellular_component)|GO:0005604(basement membrane)|GO:0005610(laminin-5 complex)|GO:0008150(biological_process)|GO:0032403(protein complex binding)|GO:0050873(brown fat cell differentiation)	04510:Focal adhesion|04512:ECM-receptor interaction|05145:Toxoplasmosis|05146:Amoebiasis|05200:Pathways in cancer|05222:Small cell lung cancer	NM_001100841	NM_001100841	NM_001100841	Rn.49634	17.6606	107.531
A_64_P053012	CD163 molecule	6.08082	2.60427	up	2.179e-05	GO:0005044(scavenger receptor activity)|GO:0016020(membrane)		NM_001107887	NM_001107887	NM_001107887	Rn.203204	4.94923	30.0954
A_64_P110798	serine incorporator 2	6.02138	2.59009	up	0	GO:0005789(endoplasmic reticulum membrane)|GO:0005886(plasma membrane)|GO:0006658(phosphatidylserine metabolic process)|GO:0006665(sphingolipid metabolic process)|GO:0015194(L-serine transmembrane transporter activity)|GO:0015825(L-serine transport)|GO:0051347(positive regulation of transferase activity)		NM_001031656	NM_001031656	NM_001031656	Rn.144273	162.549	978.768
A_64_P019145	coiled-coil domain containing 90B	5.96001	2.57531	up	1.6054e-67	GO:0005739(mitochondrion)|GO:0016021(integral to membrane)		NM_001024885	NM_001024885	NM_001024885	Rn.160643	85.3598	508.745
A_42_P626433	scavenger receptor class A, member 5 (putative)	5.78914	2.53335	up	9.6808e-08	GO:0005887(integral to plasma membrane)|GO:0006879(cellular iron ion homeostasis)|GO:0006897(endocytosis)|GO:0009986(cell surface)|GO:0034605(cellular response to heat)|GO:0034755(iron ion transmembrane transport)|GO:0070207(protein homotrimerization)|GO:0070287(ferritin receptor activity)		NM_001135855	NM_001135855	NM_001135855	Rn.163284	8.42573	48.7778
A_44_P866810	TEA domain family member 2	5.73606	2.52006	up	2.3532e-09	GO:0001570(vasculogenesis)|GO:0001843(neural tube closure)|GO:0003143(embryonic heart tube morphogenesis)|GO:0003677(DNA binding)|GO:0003700(sequence-specific DNA binding transcription factor activity)|GO:0003705(RNA polymerase II distal enhancer sequence-specific DNA binding transcription factor activity)|GO:0005634(nucleus)|GO:0005667(transcription factor complex)|GO:0030903(notochord developme…		NM_001107512	NM_001107512	NM_001107512	Rn.130442	10.7187	61.4833
A_64_P005538	family with sequence similarity 57, member B	5.71661	2.51516	up	7.4142e-31	GO:0005783(endoplasmic reticulum)|GO:0016021(integral to membrane)		NM_001106296	NM_001106296	NM_001106296	Rn.128103	40.3138	230.458
A_43_P10641	microsomal glutathione S-transferase 2	5.69045	2.50854	up	5.0856e-17	GO:0004364(glutathione transferase activity)|GO:0004464(leukotriene-C4 synthase activity)|GO:0004602(glutathione peroxidase activity)|GO:0005635(nuclear envelope)|GO:0005737(cytoplasm)|GO:0005783(endoplasmic reticulum)|GO:0005886(plasma membrane)|GO:0006691(leukotriene metabolic process)|GO:0006750(glutathione biosynthetic process)|GO:0008047(enzyme activator activity)|GO:0010243(response to orga…	00480:Glutathione metabolism|00980:Metabolism of xenobiotics by cytochrome P450|00982:Drug metabolism - cytochrome P450	NM_001106430	NM_001106430	NM_001106430	Rn.7854	21.4008	121.78
A_44_P192083	free fatty acid receptor 4	5.63218	2.49369	up	0.0003615	GO:0004930(G-protein coupled receptor activity)|GO:0005504(fatty acid binding)|GO:0005886(plasma membrane)|GO:0007186(G-protein coupled receptor signaling pathway)|GO:0008527(taste receptor activity)|GO:0010827(regulation of glucose transport)|GO:0016021(integral to membrane)|GO:0030139(endocytic vesicle)|GO:0046879(hormone secretion)|GO:0050710(negative regulation of cytokine secretion)|GO:00507…		NM_001047088	NM_001047088	NM_001047088	Rn.82501	3.93598	22.1681
A_44_P267706	apolipoprotein L 11a, pseudogene 1	5.59829	2.48499	up	2.0628e-07			XM_003750379	XM_003750379	XM_003750379		8.42573	47.1697
A_64_P074029	solute carrier family 14 (urea transporter), member 2	5.50029	2.45951	up	6.1056e-12	GO:0005515(protein binding)|GO:0008519(ammonium transmembrane transporter activity)|GO:0009414(response to water deprivation)|GO:0015204(urea transmembrane transporter activity)|GO:0015840(urea transport)|GO:0016021(integral to membrane)|GO:0016324(apical plasma membrane)|GO:0071918(urea transmembrane transport)		NM_177962	NM_177962	NM_177962	Rn.10157	15.1952	83.5779
A_44_P469531	RoBo-1	5.47505	2.45287	up	8.6852e-06	GO:0005576(extracellular region)|GO:0046849(bone remodeling)		NM_031537	NM_031537	NM_031537	Rn.48721	6.40217	35.0522
A_64_P040294	cathepsin E	5.45122	2.44658	up	3.1756e-27	GO:0004190(aspartic-type endopeptidase activity)|GO:0005768(endosome)|GO:0006508(proteolysis)|GO:0008152(metabolic process)|GO:0016540(protein autoprocessing)|GO:0019886(antigen processing and presentation of exogenous peptide antigen via MHC class II)|GO:0042803(protein homodimerization activity)	04142:Lysosome	NM_012938	NM_012938	NM_012938	Rn.92738	38.0681	207.518
A_44_P1032296	capping protein (actin filament), gelsolin-like	5.34954	2.41941	up	1.3233e-65	GO:0003779(actin binding)|GO:0005576(extracellular region)|GO:0005634(nucleus)|GO:0005730(nucleolus)|GO:0005737(cytoplasm)|GO:0030031(cell projection assembly)|GO:0031965(nuclear membrane)|GO:0042470(melanosome)|GO:0051693(actin filament capping)		NM_001013086	NM_001013086	NM_001013086	Rn.8945	98.3155	525.942
A_44_P151582	interleukin 17 receptor E	5.34231	2.41746	up	4.2514e-25	GO:0016021(integral to membrane)		NM_001004091	NM_001004091	NM_001004091	Rn.129068	36.0578	192.632
A_42_P475623	Kruppel-like factor 5	5.22735	2.38608	up	1.3095e-07	GO:0001525(angiogenesis)|GO:0003677(DNA binding)|GO:0003700(sequence-specific DNA binding transcription factor activity)|GO:0005634(nucleus)|GO:0005730(nucleolus)|GO:0005794(Golgi apparatus)|GO:0006355(regulation of transcription, DNA-dependent)|GO:0008284(positive regulation of cell proliferation)|GO:0030033(microvillus assembly)|GO:0035914(skeletal muscle cell differentiation)|GO:0043231(intrac…		NM_053394	NM_053394	NM_053394	Rn.8954	9.7156	50.7868
A_64_P001561	gastrokine 3, pseudogene 1	5.22732	2.38607	up	8.8925e-07			XM_003749793	XM_003749793	XM_003749793		8.42573	44.044
A_64_P017473	chromatin modifying protein 4B-like 1	5.22418	2.3852	up	5.096e-47	GO:0015031(protein transport)		XM_003749717	XM_003749717	XM_003749717		72.4146	378.307
A_43_P11861	deiodinase, iodothyronine, type III	5.20078	2.37873	up	3.3859e-08	GO:0001666(response to hypoxia)|GO:0004800(thyroxine 5'-deiodinase activity)|GO:0005575(cellular_component)|GO:0005886(plasma membrane)|GO:0010008(endosome membrane)|GO:0016021(integral to membrane)|GO:0033798(thyroxine 5-deiodinase activity)|GO:0040018(positive regulation of multicellular organism growth)|GO:0042403(thyroid hormone metabolic process)|GO:0042404(thyroid hormone catabolic process)…		NM_017210	NM_017210	NM_017210	Rn.11237	10.7187	55.7458
A_42_P512838	triggering receptor expressed on myeloid cells 2	5.14477	2.36311	up	2.17e-44		04380:Osteoclast differentiation	NM_001106884	NM_001106884	NM_001106884	Rn.106975	69.9428	359.84
A_42_P520891	protein regulator of cytokinesis 1	5.13204	2.35953	up	0.00020703	GO:0000910(cytokinesis)|GO:0005634(nucleus)|GO:0005730(nucleolus)|GO:0005737(cytoplasm)|GO:0005819(spindle)|GO:0005886(plasma membrane)|GO:0008017(microtubule binding)|GO:0015630(microtubule cytoskeleton)|GO:0019901(protein kinase binding)|GO:0042802(identical protein binding)		NM_001107529	NM_001107529	NM_001107529	Rn.138438	4.94923	25.3996
A_42_P630572	copine VIII	4.99961	2.32181	up	1.7054e-08			NM_001108750	NM_001108750	NM_001108750	Rn.11746	11.9405	59.6979
A_44_P996729	matrix metallopeptidase 2	4.97658	2.31516	up	3.1451e-68	GO:0001525(angiogenesis)|GO:0001541(ovarian follicle development)|GO:0001542(ovulation from ovarian follicle)|GO:0001666(response to hypoxia)|GO:0001955(blood vessel maturation)|GO:0001957(intramembranous ossification)|GO:0001968(fibronectin binding)|GO:0004222(metalloendopeptidase activity)|GO:0005578(proteinaceous extracellular matrix)|GO:0005615(extracellular space)|GO:0005634(nucleus)|GO:0005…	04670:Leukocyte transendothelial migration|04912:GnRH signaling pathway|05200:Pathways in cancer|05219:Bladder cancer	NM_031054	NM_031054	NM_031054	Rn.6422	115.273	573.665
A_44_P337064	solute carrier family 36 (proton/amino acid symporter), member 2	4.88597	2.28864	up	6.1196e-09	GO:0003333(amino acid transmembrane transport)|GO:0005280(hydrogen:amino acid symporter activity)|GO:0005302(L-tyrosine transmembrane transporter activity)|GO:0005737(cytoplasm)|GO:0005886(plasma membrane)|GO:0015180(L-alanine transmembrane transporter activity)|GO:0015187(glycine transmembrane transporter activity)|GO:0015193(L-proline transmembrane transporter activity)|GO:0015808(L-alanine tra…		NM_139339	NM_139339	NM_139339	Rn.145405	13.187	64.4312
A_64_P093184	collagen, type XV, alpha 1	4.87853	2.28645	up	6.5978e-75	GO:0005604(basement membrane)|GO:0005615(extracellular space)|GO:0031012(extracellular matrix)	04974:Protein digestion and absorption	NM_001100535	NM_001100535	NM_001100535	Rn.31832	131.181	639.971
A_64_P135557	synaptotagmin binding, cytoplasmic RNA interacting protein	4.87573	2.28562	up	3.5059e-06	GO:0000166(nucleotide binding)|GO:0003723(RNA binding)|GO:0005654(nucleoplasm)|GO:0005681(spliceosomal complex)|GO:0005737(cytoplasm)|GO:0006397(mRNA processing)|GO:0008143(poly(A) RNA binding)|GO:0008380(RNA splicing)|GO:0017148(negative regulation of translation)|GO:0030529(ribonucleoprotein complex)|GO:0070934(CRD-mediated mRNA stabilization)|GO:0070937(CRD-mediated mRNA stability complex)|GO:…		NM_001047916	NM_001047916	NM_001047916	Rn.202606	8.42573	41.0816
A_44_P262371	axin 2	4.86677	2.28296	up	0.001548	GO:0001756(somitogenesis)|GO:0001934(positive regulation of protein phosphorylation)|GO:0001957(intramembranous ossification)|GO:0003413(chondrocyte differentiation involved in endochondral bone morphogenesis)|GO:0004871(signal transducer activity)|GO:0005096(GTPase activator activity)|GO:0005622(intracellular)|GO:0005634(nucleus)|GO:0005737(cytoplasm)|GO:0005813(centrosome)|GO:0005881(cytoplasmi…	04310:Wnt signaling pathway|05200:Pathways in cancer|05210:Colorectal cancer|05213:Endometrial cancer|05217:Basal cell carcinoma	NM_024355	NM_024355	NM_024355	Rn.162212	3.93598	19.1555
A_42_P581001	S100 calcium binding protein A6	4.80491	2.26451	up	0	GO:0001726(ruffle)|GO:0005509(calcium ion binding)|GO:0005523(tropomyosin binding)|GO:0005634(nucleus)|GO:0005635(nuclear envelope)|GO:0005737(cytoplasm)|GO:0005829(cytosol)|GO:0008270(zinc ion binding)|GO:0015075(ion transmembrane transporter activity)|GO:0031234(extrinsic to internal side of plasma membrane)|GO:0034220(ion transmembrane transport)|GO:0042803(protein homodimerization activity)|G…		NM_053485	NM_053485	NM_053485	Rn.3233	1808.45	8689.44
A_44_P1055780	S100 calcium binding protein A8	4.75275	2.24876	up	6.5273e-08	GO:0002523(leukocyte migration involved in inflammatory response)|GO:0002526(acute inflammatory response)|GO:0002544(chronic inflammatory response)|GO:0003674(molecular_function)|GO:0005509(calcium ion binding)|GO:0005615(extracellular space)|GO:0005737(cytoplasm)|GO:0005856(cytoskeleton)|GO:0005886(plasma membrane)|GO:0006914(autophagy)|GO:0006917(induction of apoptosis)|GO:0006919(activation of…		NM_053822	NM_053822	NM_053822	Rn.31839	11.9405	56.7504
A_64_P117949	V-set and immunoglobulin domain containing 2	4.73814	2.24432	up	3.2846e-07	GO:0016021(integral to membrane)		NM_001106812	NM_001106812	NM_001106812	Rn.218717	10.7187	50.7868
A_44_P146518	collagen, type III, alpha 1	4.68802	2.22898	up	0	GO:0001501(skeletal system development)|GO:0001568(blood vessel development)|GO:0005201(extracellular matrix structural constituent)|GO:0005581(collagen)|GO:0005586(collagen type III)|GO:0005615(extracellular space)|GO:0007160(cell-matrix adhesion)|GO:0007179(transforming growth factor beta receptor signaling pathway)|GO:0007229(integrin-mediated signaling pathway)|GO:0007507(heart development)|G…	04510:Focal adhesion|04512:ECM-receptor interaction|04974:Protein digestion and absorption|05146:Amoebiasis	NM_032085	NM_032085	NM_032085	Rn.3247	538.461	2524.32
A_44_P491796	secreted phosphoprotein 1	4.62956	2.21087	up	0	GO:0001649(osteoblast differentiation)|GO:0005125(cytokine activity)|GO:0005615(extracellular space)|GO:0005737(cytoplasm)|GO:0006954(inflammatory response)|GO:0007155(cell adhesion)|GO:0010033(response to organic substance)|GO:0010811(positive regulation of cell-substrate adhesion)|GO:0030154(cell differentiation)|GO:0030593(neutrophil chemotaxis)|GO:0031214(biomineral tissue development)|GO:003…		NM_012881	NM_012881	NM_012881	Rn.8871	1759.45	8145.48
A_43_P14973	microfibrillar associated protein 5	4.62379	2.20908	up	7.6596e-15	GO:0001527(microfibril)|GO:0031012(extracellular matrix)|GO:0043206(fibril organization)		NM_001108644	NM_001108644	NM_001108644	Rn.25217	25.9034	119.772
A_64_P130280	uroplakin 1A	4.61817	2.20732	up	1.308e-44	GO:0005758(mitochondrial intermembrane space)|GO:0016021(integral to membrane)|GO:0016324(apical plasma membrane)|GO:0030855(epithelial cell differentiation)|GO:0048029(monosaccharide binding)		NM_001108911	NM_001108911	NM_001108911	Rn.140554	84.3549	389.565
A_64_P019719	sushi-repeat-containing protein, X-linked 2	4.607	2.20383	up	3.6659e-79	GO:0005102(receptor binding)|GO:0005737(cytoplasm)|GO:0015630(microtubule cytoskeleton)|GO:0016337(cell-cell adhesion)|GO:0042325(regulation of phosphorylation)|GO:0048870(cell motility)|GO:0090050(positive regulation of cell migration involved in sprouting angiogenesis)		NM_001108243	NM_001108243	NM_001108243	Rn.33831	153.103	705.343
A_64_P030654	inhibin beta-A	4.54625	2.18468	up	1.8634e-14	GO:0000082(G1/S transition of mitotic cell cycle)|GO:0001541(ovarian follicle development)|GO:0001707(mesoderm formation)|GO:0001942(hair follicle development)|GO:0002244(hemopoietic progenitor cell differentiation)|GO:0005102(receptor binding)|GO:0005125(cytokine activity)|GO:0005179(hormone activity)|GO:0005576(extracellular region)|GO:0006357(regulation of transcription from RNA polymerase II …	04350:TGF-beta signaling pathway	NM_017128	NM_017128	NM_017128	Rn.9874	25.9034	117.763
A_44_P311247	NHP2 non-histone chromosome protein 2-like 1 (S. cerevisiae)	4.54189	2.18329	up	2.8292e-50	GO:0003723(RNA binding)|GO:0005681(spliceosomal complex)|GO:0005730(nucleolus)|GO:0006397(mRNA processing)|GO:0007338(single fertilization)|GO:0008380(RNA splicing)|GO:0030515(snoRNA binding)|GO:0042254(ribosome biogenesis)	03008:Ribosome biogenesis in eukaryotes|03040:Spliceosome	NM_212515	NM_212515	NM_212515	Rn.1293	98.3155	446.538
A_44_P654498	hypothetical protein LOC688459	4.53333	2.18057	up	2.8773e-06			NM_001109502	NM_001109502	NM_001109502	Rn.159509	9.7156	44.044
A_64_P138919	elastin	4.50919	2.17287	up	2.0136e-32	GO:0001974(blood vessel remodeling)|GO:0005201(extracellular matrix structural constituent)|GO:0005576(extracellular region)|GO:0005578(proteinaceous extracellular matrix)|GO:0005739(mitochondrion)|GO:0007519(skeletal muscle tissue development)|GO:0030023(extracellular matrix constituent conferring elasticity)|GO:0030198(extracellular matrix organization)|GO:0030833(regulation of actin filament p…	04974:Protein digestion and absorption	NM_012722	NM_012722	NM_012722	Rn.54384	62.9491	283.849
A_42_P595653	SH3-domain kinase binding protein 1	4.50667	2.17206	up	0.00015746	GO:0005515(protein binding)|GO:0005634(nucleus)|GO:0005856(cytoskeleton)|GO:0005925(focal adhesion)|GO:0006897(endocytosis)|GO:0006915(apoptotic process)|GO:0007010(cytoskeleton organization)|GO:0008360(regulation of cell shape)|GO:0016477(cell migration)|GO:0017124(SH3 domain binding)|GO:0030659(cytoplasmic vesicle membrane)|GO:0042981(regulation of apoptotic process)|GO:0043005(neuron projectio…	04144:Endocytosis	NM_053360	NM_053360	NM_053360	Rn.107226	6.40217	28.8525
A_64_P157691	similar to immunoglobulin superfamily, member 7	4.49474	2.16824	up	4.9565e-05			NM_001168285	NM_001168285	NM_001168285	Rn.131111	7.41559	33.3311
A_64_P012129	similar to hypothetical protein FLJ22175	4.47911	2.16321	up	0.00095047	GO:0005634(nucleus)|GO:0005730(nucleolus)|GO:0005737(cytoplasm)|GO:0045111(intermediate filament cytoskeleton)		ENSRNOT00000054974	XM_001081787	XM_001081787	Rn.230990	4.94923	22.1681
A_42_P746838	Spi-B transcription factor (Spi-1/PU.1 related)	4.47911	2.16321	up	0.00095047	GO:0003700(sequence-specific DNA binding transcription factor activity)|GO:0005634(nucleus)|GO:0006351(transcription, DNA-dependent)|GO:0006355(regulation of transcription, DNA-dependent)|GO:0015630(microtubule cytoskeleton)|GO:0030225(macrophage differentiation)|GO:0043565(sequence-specific DNA binding)		NM_001024286	NM_001024286	NM_001024286	Rn.18257	4.94923	22.1681
A_64_P096412	keratin 23 (histone deacetylase inducible)	4.42673	2.14624	up	0.0035371			NM_001008753	NM_001008753	NM_001008753	Rn.137736	3.93598	17.4235
A_44_P494274	transient receptor potential cation channel, subfamily V, member 6	4.31742	2.11017	up	2.5091e-06	GO:0005227(calcium activated cation channel activity)|GO:0005262(calcium channel activity)|GO:0005516(calmodulin binding)|GO:0005886(plasma membrane)|GO:0006816(calcium ion transport)|GO:0016021(integral to membrane)|GO:0016324(apical plasma membrane)|GO:0070509(calcium ion import)|GO:0070588(calcium ion transmembrane transport)	04970:Salivary secretion	NM_053686	NM_053686	NM_053686	Rn.205943	10.7187	46.2773
A_64_P144799	mesenchyme homeobox 1	4.30352	2.10552	up	1.9269e-07	GO:0001757(somite specification)|GO:0003682(chromatin binding)|GO:0003700(sequence-specific DNA binding transcription factor activity)|GO:0005634(nucleus)|GO:0005730(nucleolus)|GO:0043565(sequence-specific DNA binding)|GO:0045944(positive regulation of transcription from RNA polymerase II promoter)|GO:0071837(HMG box domain binding)		NM_001108837	NM_001108837	NM_001108837	Rn.149759	13.187	56.7504
A_44_P478144	hypothetical gene supported by AF152002	4.277	2.0966	up	1.4926e-11			NM_001106063	NM_001106063	NM_001106063	Rn.103148	22.4053	95.8272
A_44_P372261	secretory leukocyte peptidase inhibitor	4.24082	2.08434	up	3.5661e-27			NM_053372	NM_053372	NM_053372	Rn.18560	58.2318	246.951
A_64_P021043	proprotein convertase subtilisin/kexin type 9	4.23208	2.08137	up	6.4441e-11	GO:0001822(kidney development)|GO:0001889(liver development)|GO:0001920(negative regulation of receptor recycling)|GO:0002092(positive regulation of receptor internalization)|GO:0004252(serine-type endopeptidase activity)|GO:0005576(extracellular region)|GO:0005615(extracellular space)|GO:0005737(cytoplasm)|GO:0005764(lysosome)|GO:0005769(early endosome)|GO:0005770(late endosome)|GO:0005783(endop…		NM_199253	NM_199253	NM_199253	Rn.19195	21.4008	90.5701
A_44_P681660	fibronectin 1	4.23185	2.08129	up	0	GO:0001503(ossification)|GO:0001525(angiogenesis)|GO:0001775(cell activation)|GO:0002020(protease binding)|GO:0002931(response to ischemia)|GO:0005201(extracellular matrix structural constituent)|GO:0005515(protein binding)|GO:0005577(fibrinogen complex)|GO:0005578(proteinaceous extracellular matrix)|GO:0005604(basement membrane)|GO:0005615(extracellular space)|GO:0005793(endoplasmic reticulum-Go…	04510:Focal adhesion|04512:ECM-receptor interaction|04810:Regulation of actin cytoskeleton|05100:Bacterial invasion of epithelial cells|05146:Amoebiasis|05200:Pathways in cancer|05222:Small cell lung cancer	NM_019143	NM_019143	NM_019143	Rn.1604	622.161	2632.89
A_64_P088382	angiopoietin-like 4	4.17462	2.06164	up	1.9036e-57	GO:0001525(angiogenesis)|GO:0001666(response to hypoxia)|GO:0004857(enzyme inhibitor activity)|GO:0005102(receptor binding)|GO:0005576(extracellular region)|GO:0005578(proteinaceous extracellular matrix)|GO:0005615(extracellular space)|GO:0007165(signal transduction)|GO:0019216(regulation of lipid metabolic process)|GO:0030154(cell differentiation)|GO:0043066(negative regulation of apoptotic proc…	03320:PPAR signaling pathway	NM_199115	NM_199115	NM_199115	Rn.119611	131.181	547.631
A_64_P138470	interferon activated gene 204	4.13228	2.04694	up	1.4674e-09	GO:0003690(double-stranded DNA binding)|GO:0003712(transcription cofactor activity)|GO:0005634(nucleus)|GO:0005737(cytoplasm)|GO:0006357(regulation of transcription from RNA polymerase II promoter)|GO:0006974(response to DNA damage stimulus)|GO:0030889(negative regulation of B cell proliferation)|GO:0035458(cellular response to interferon-beta)|GO:0043065(positive regulation of apoptotic process)…		NM_001012029	NM_001012029	NM_001012029	Rn.15194	19.1555	79.156
A_43_P16491	collagen, type XVI, alpha 1	4.12646	2.04491	up	6.1151e-46	GO:0005178(integrin binding)|GO:0007155(cell adhesion)|GO:0071230(cellular response to amino acid stimulus)		NM_001015033	NM_001015033	NM_001015033	Rn.74081	106.294	438.616
A_64_P070801	similar to butyrophilin 3	4.12004	2.04266	up	2.0867e-07			XM_001070619	XM_001070619	XM_001070619		14.1914	58.469
A_42_P690712	karyopherin alpha 6 (importin alpha 7)	4.08506	2.03036	up	2.304e-06	GO:0006606(protein import into nucleus)|GO:0008565(protein transporter activity)|GO:0045944(positive regulation of transcription from RNA polymerase II promoter)|GO:0060135(maternal process involved in female pregnancy)		NM_001015029	NM_001015029	NM_001015029	Rn.139167	11.9405	48.7778
A_42_P520349	C-type lectin domain family 10, member A	4.0821	2.02931	up	7.6715e-44	GO:0016021(integral to membrane)|GO:0030246(carbohydrate binding)		NM_022393	NM_022393	NM_022393	Rn.779	103.28	421.597
A_64_P006794	procollagen lysine, 2-oxoglutarate 5-dioxygenase 2	4.08048	2.02874	up	1.4317e-33	GO:0001666(response to hypoxia)|GO:0003674(molecular_function)|GO:0005506(iron ion binding)|GO:0005575(cellular_component)|GO:0005783(endoplasmic reticulum)|GO:0008475(procollagen-lysine 5-dioxygenase activity)|GO:0016702(oxidoreductase activity, acting on single donors with incorporation of molecular oxygen, incorporation of two atoms of oxygen)|GO:0030867(rough endoplasmic reticulum membrane)|G…	00310:Lysine degradation	NM_175869	NM_175869	NM_175869	Rn.12945	78.1514	318.895
A_43_P11489	S100 calcium-binding protein A4	4.06754	2.02416	up	0	GO:0003779(actin binding)|GO:0005509(calcium ion binding)|GO:0005515(protein binding)|GO:0005634(nucleus)|GO:0042802(identical protein binding)|GO:0042803(protein homodimerization activity)|GO:0043005(neuron projection)|GO:0043123(positive regulation of I-kappaB kinase/NF-kappaB cascade)|GO:0046982(protein heterodimerization activity)|GO:0048306(calcium-dependent protein binding)|GO:0048471(perin…		NM_012618	NM_012618	NM_012618	Rn.504	713.08	2900.48
A_64_P123804	C-type lectin domain family 4, member A2	4.0584	2.02091	up	0.00021481			NM_001005880	NM_001005880	NM_001005880	Rn.129074	7.41559	30.0954
A_64_P074368	similar to ribosomal protein L13	4.0531	2.01903	up	3.5517e-33			XM_001054162	XM_001054162	XM_001054162		78.1514	316.755
A_44_P107535	latent transforming growth factor beta binding protein 4	4.04504	2.01616	up	2.4855e-18	GO:0005509(calcium ion binding)|GO:0005578(proteinaceous extracellular matrix)|GO:0005615(extracellular space)|GO:0007179(transforming growth factor beta receptor signaling pathway)|GO:0030162(regulation of proteolysis)|GO:0031012(extracellular matrix)|GO:0046879(hormone secretion)|GO:0050431(transforming growth factor beta binding)		NM_001170336	NM_001170336	NM_001170336	Rn.7961	41.5411	168.036
A_44_P105225	lysyl oxidase-like 2	4.02959	2.01063	up	1.4505e-29	GO:0001666(response to hypoxia)|GO:0001837(epithelial to mesenchymal transition)|GO:0001935(endothelial cell proliferation)|GO:0002040(sprouting angiogenesis)|GO:0003682(chromatin binding)|GO:0003714(transcription corepressor activity)|GO:0004720(protein-lysine 6-oxidase activity)|GO:0005044(scavenger receptor activity)|GO:0005507(copper ion binding)|GO:0005604(basement membrane)|GO:0005634(nucle…		NM_001106047	NM_001106047	NM_001106047	Rn.219739	69.9428	281.841
A_64_P148498	tumor-associated calcium signal transducer 2	3.9987	1.99953	up	1.1289e-06	GO:0003674(molecular_function)|GO:0005575(cellular_component)|GO:0005615(extracellular space)|GO:0005634(nucleus)|GO:0005886(plasma membrane)|GO:0008150(biological_process)|GO:0009925(basal plasma membrane)|GO:0010633(negative regulation of epithelial cell migration)|GO:0016020(membrane)|GO:0016021(integral to membrane)|GO:0016328(lateral plasma membrane)|GO:0050678(regulation of epithelial cell …		NM_001009540	NM_001009540	NM_001009540	Rn.24809	13.187	52.7308
A_42_P640792	gap junction protein, beta 6	3.96735	1.98817	up	0.00076046	GO:0003674(molecular_function)|GO:0005829(cytosol)|GO:0005886(plasma membrane)|GO:0005921(gap junction)|GO:0006915(apoptotic process)|GO:0007154(cell communication)|GO:0007605(sensory perception of sound)|GO:0008285(negative regulation of cell proliferation)|GO:0016324(apical plasma membrane)|GO:0042471(ear morphogenesis)|GO:0043231(intracellular membrane-bounded organelle)|GO:0048839(inner ear d…		NM_053388	NM_053388	NM_053388	Rn.18935	6.40217	25.3996
A_44_P171008	NADH dehydrogenase (ubiquinone) 1 beta subcomplex 3-like	3.96735	1.98817	up	0.00076046	GO:0005739(mitochondrion)|GO:0008137(NADH dehydrogenase (ubiquinone) activity)		XM_002728545	XM_002728545	XM_002728545		6.40217	25.3996
A_64_P162276	prenylcysteine oxidase 1	3.96448	1.98713	up	2.1791e-07	GO:0001735(prenylcysteine oxidase activity)|GO:0005764(lysosome)|GO:0005886(plasma membrane)|GO:0006821(chloride transport)|GO:0008555(chloride-transporting ATPase activity)|GO:0030327(prenylated protein catabolic process)|GO:0030328(prenylcysteine catabolic process)|GO:0034361(very-low-density lipoprotein particle)|GO:0055114(oxidation-reduction process)		NM_145085	NM_145085	NM_145085	Rn.34505	15.1952	60.241
A_64_P160484	triggering receptor expressed on myeloid cells 3	3.92874	1.97407	up	2.7563e-07			NM_001191581	NM_001191581	NM_001191581	Rn.225515	15.1952	59.6979
A_43_P12698	lectin, galactoside-binding, soluble, 3	3.87146	1.95288	up	0	GO:0001501(skeletal system development)|GO:0005578(proteinaceous extracellular matrix)|GO:0005634(nucleus)|GO:0005681(spliceosomal complex)|GO:0005737(cytoplasm)|GO:0005743(mitochondrial inner membrane)|GO:0005886(plasma membrane)|GO:0006397(mRNA processing)|GO:0008380(RNA splicing)|GO:0019863(IgE binding)|GO:0030154(cell differentiation)|GO:0030198(extracellular matrix organization)|GO:0030246(c…		NM_031832	NM_031832	NM_031832	Rn.764	867.976	3360.34
A_64_P089201	t-complex protein 11	3.83656	1.93981	up	0.00018277	GO:0007275(multicellular organismal development)|GO:0007283(spermatogenesis)|GO:0016021(integral to membrane)|GO:0030154(cell differentiation)		NM_001007695	NM_001007695	NM_001007695	Rn.33200	8.42573	32.3259
A_44_P550748	lecithin-retinol acyltransferase (phosphatidylcholine-retinol-O-acyltransferase)	3.82669	1.9361	up	7.7619e-09	GO:0001972(retinoic acid binding)|GO:0005771(multivesicular body)|GO:0005789(endoplasmic reticulum membrane)|GO:0005791(rough endoplasmic reticulum)|GO:0006776(vitamin A metabolic process)|GO:0007601(visual perception)|GO:0008374(O-acyltransferase activity)|GO:0009790(embryo development)|GO:0016021(integral to membrane)|GO:0019841(retinol binding)|GO:0042572(retinol metabolic process)|GO:0042573(…	00830:Retinol metabolism|04977:Vitamin digestion and absorption	NM_022280	NM_022280	NM_022280	Rn.137431	20.1601	77.1466
A_43_P14911	interleukin 1 beta	3.81557	1.9319	up	6.8238e-12	GO:0000122(negative regulation of transcription from RNA polymerase II promoter)|GO:0000165(MAPK cascade)|GO:0000187(activation of MAPK activity)|GO:0001660(fever generation)|GO:0001666(response to hypoxia)|GO:0001934(positive regulation of protein phosphorylation)|GO:0002439(chronic inflammatory response to antigenic stimulus)|GO:0005125(cytokine activity)|GO:0005149(interleukin-1 receptor bindi…	04010:MAPK signaling pathway|04060:Cytokine-cytokine receptor interaction|04210:Apoptosis|04380:Osteoclast differentiation|04620:Toll-like receptor signaling pathway|04621:NOD-like receptor signaling pathway|04623:Cytosolic DNA-sensing pathway|04640:Hematopoietic cell lineage|04940:Type I diabetes mellitus|05010:Alzheimer's disease|05020:Prion diseases|05140:Leishmaniasis|05142:Chagas disease (Am…	NM_031512	NM_031512	NM_031512	Rn.9869	28.6314	109.245
A_44_P258855	quiescin Q6 sulfhydryl oxidase 1	3.7787	1.91789	up	0	GO:0003756(protein disulfide isomerase activity)|GO:0005615(extracellular space)|GO:0006457(protein folding)|GO:0016971(flavin-linked sulfhydryl oxidase activity)|GO:0016972(thiol oxidase activity)|GO:0030173(integral to Golgi membrane)|GO:0045454(cell redox homeostasis)		NM_053431	NM_053431	NM_053431	Rn.44920	313.042	1182.89
A_43_P15081	hydroxysteroid (17-beta) dehydrogenase 8	3.76514	1.9127	up	0	GO:0000166(nucleotide binding)|GO:0003857(3-hydroxyacyl-CoA dehydrogenase activity)|GO:0004303(estradiol 17-beta-dehydrogenase activity)|GO:0005739(mitochondrion)|GO:0005740(mitochondrial envelope)|GO:0005759(mitochondrial matrix)|GO:0005886(plasma membrane)|GO:0006633(fatty acid biosynthetic process)|GO:0006703(estrogen biosynthetic process)|GO:0008209(androgen metabolic process)|GO:0008210(estr…	00140:Steroid hormone biosynthesis|01100:Metabolic pathways	NM_212529	NM_212529	NM_212529	Rn.137469	281.841	1061.17
A_44_P483360	nuclear receptor interacting protein 3	3.74735	1.90587	up	4.095e-37	GO:0004190(aspartic-type endopeptidase activity)|GO:0006508(proteolysis)		NM_001108498	NM_001108498	NM_001108498	Rn.48099	102.026	382.326
A_42_P655047	paired related homeobox 2	3.69055	1.88383	up	0.00072237	GO:0002053(positive regulation of mesenchymal cell proliferation)|GO:0003700(sequence-specific DNA binding transcription factor activity)|GO:0005634(nucleus)|GO:0030326(embryonic limb morphogenesis)|GO:0042472(inner ear morphogenesis)|GO:0042474(middle ear morphogenesis)|GO:0043565(sequence-specific DNA binding)|GO:0045880(positive regulation of smoothened signaling pathway)|GO:0048701(embryonic …		NM_001105739	NM_001105739	NM_001105739	Rn.93004	7.41559	27.3676
A_44_P975458	C1q and tumor necrosis factor related protein 6	3.66653	1.87441	up	4.8636e-38	GO:0005581(collagen)|GO:0005615(extracellular space)|GO:0042802(identical protein binding)|GO:0051259(protein oligomerization)|GO:0070208(protein heterotrimerization)		NM_001034932	NM_001034932	NM_001034932	Rn.17708	109.245	400.55
A_64_P100516	amine oxidase, copper containing 3 (vascular adhesion protein 1)	3.65462	1.86972	up	2.1416e-69	GO:0002523(leukocyte migration involved in inflammatory response)|GO:0002675(positive regulation of acute inflammatory response)|GO:0002687(positive regulation of leukocyte migration)|GO:0005261(cation channel activity)|GO:0005507(copper ion binding)|GO:0005509(calcium ion binding)|GO:0005615(extracellular space)|GO:0005886(plasma membrane)|GO:0006950(response to stress)|GO:0007155(cell adhesion)…	00260:Glycine, serine and threonine metabolism|00350:Tyrosine metabolism|00360:Phenylalanine metabolism|00410:beta-Alanine metabolism|01100:Metabolic pathways	NM_031582	NM_031582	NM_031582	Rn.198327	205.029	749.304
A_64_P043161	fibulin 1	3.64528	1.86603	up	5.9243e-05	GO:0003674(molecular_function)|GO:0005509(calcium ion binding)|GO:0005575(cellular_component)|GO:0005604(basement membrane)|GO:0005615(extracellular space)|GO:0007566(embryo implantation)|GO:0010952(positive regulation of peptidase activity)|GO:0016504(peptidase activator activity)|GO:0030198(extracellular matrix organization)|GO:0031012(extracellular matrix)		NM_001127547	NM_001127547	NM_001127547	Rn.9375	10.7187	39.0728
A_44_P135224	polo-like kinase 3	3.62273	1.85708	up	9.5544e-06	GO:0000082(G1/S transition of mitotic cell cycle)|GO:0000084(S phase of mitotic cell cycle)|GO:0000122(negative regulation of transcription from RNA polymerase II promoter)|GO:0000302(response to reactive oxygen species)|GO:0002039(p53 binding)|GO:0004672(protein kinase activity)|GO:0004674(protein serine/threonine kinase activity)|GO:0005515(protein binding)|GO:0005524(ATP binding)|GO:0005622(in…		NM_022187	NM_022187	NM_022187	Rn.9284	13.187	47.7729
A_44_P129749	cellular retinoic acid binding protein 2	3.61135	1.85254	up	1.2943e-18	GO:0001972(retinoic acid binding)|GO:0002138(retinoic acid biosynthetic process)|GO:0005215(transporter activity)|GO:0005634(nucleus)|GO:0005730(nucleolus)|GO:0005737(cytoplasm)|GO:0005783(endoplasmic reticulum)|GO:0005829(cytosol)|GO:0006869(lipid transport)|GO:0008289(lipid binding)|GO:0016918(retinal binding)|GO:0019841(retinol binding)|GO:0035115(embryonic forelimb morphogenesis)|GO:0042573(r…		NM_017244	NM_017244	NM_017244	Rn.11333	52.5059	189.617
A_64_P022090	receptor (G protein-coupled) activity modifying protein 1	3.61044	1.85218	up	3.619e-31	GO:0001525(angiogenesis)|GO:0001664(G-protein coupled receptor binding)|GO:0004872(receptor activity)|GO:0004948(calcitonin receptor activity)|GO:0005615(extracellular space)|GO:0005886(plasma membrane)|GO:0006816(calcium ion transport)|GO:0006886(intracellular protein transport)|GO:0007165(signal transduction)|GO:0007186(G-protein coupled receptor signaling pathway)|GO:0008277(regulation of G-pr…	04270:Vascular smooth muscle contraction	NM_031645	NM_031645	NM_031645	Rn.12265	91.3252	329.724
A_44_P221077	transmembrane protein 100	3.60783	1.85113	up	0.00015407	GO:0001525(angiogenesis)|GO:0001570(vasculogenesis)|GO:0001701(in utero embryonic development)|GO:0003674(molecular_function)|GO:0005575(cellular_component)|GO:0007219(Notch signaling pathway)|GO:0008150(biological_process)|GO:0016021(integral to membrane)|GO:0043491(protein kinase B signaling cascade)|GO:0048471(perinuclear region of cytoplasm)|GO:0060842(arterial endothelial cell differentiatio…		NM_001017479	NM_001017479	NM_001017479	Rn.18850	9.7156	35.0522
A_64_P078624	V-set domain containing T cell activation inhibitor 1	3.60783	1.85113	up	0.00015407	GO:0001562(response to protozoan)|GO:0005102(receptor binding)|GO:0005886(plasma membrane)|GO:0009897(external side of plasma membrane)|GO:0031225(anchored to membrane)|GO:0050868(negative regulation of T cell activation)|GO:0072602(interleukin-4 secretion)|GO:0072643(interferon-gamma secretion)		NM_001024244	NM_001024244	NM_001024244	Rn.160956	9.7156	35.0522
A_43_P18574	vestigial like 1 (Drosophila)	3.59138	1.84454	up	3.7904e-07	GO:0005634(nucleus)|GO:0006355(regulation of transcription, DNA-dependent)		XM_001058701	XM_001058701	XM_001058701		17.6606	63.4259
A_64_P010648	chemokine (C-C motif) ligand 12	3.5847	1.84185	up	3.0637e-05	GO:0001525(angiogenesis)|GO:0002548(monocyte chemotaxis)|GO:0005615(extracellular space)|GO:0006954(inflammatory response)|GO:0006955(immune response)|GO:0008009(chemokine activity)|GO:0031727(CCR2 chemokine receptor binding)	04060:Cytokine-cytokine receptor interaction|04062:Chemokine signaling pathway|04621:NOD-like receptor signaling pathway|05142:Chagas disease (American trypanosomiasis)|05144:Malaria|05323:Rheumatoid arthritis	NM_001105822	NM_001105822	NM_001105822	Rn.137780	11.9405	42.8032
A_64_P160824	uncoupling protein 3 (mitochondrial, proton carrier)	3.58402	1.84158	up	0.03956	GO:0000303(response to superoxide)|GO:0001666(response to hypoxia)|GO:0005739(mitochondrion)|GO:0005743(mitochondrial inner membrane)|GO:0006631(fatty acid metabolic process)|GO:0006839(mitochondrial transport)|GO:0007568(aging)|GO:0007584(response to nutrient)|GO:0009409(response to cold)|GO:0014823(response to activity)|GO:0015078(hydrogen ion transmembrane transporter activity)|GO:0015992(prot…		NM_013167	NM_013167	NM_013167	Rn.9902	2.91295	10.4401
A_44_P555271	matrix metallopeptidase 12	3.57546	1.83813	up	0.0023298	GO:0004222(metalloendopeptidase activity)|GO:0005509(calcium ion binding)|GO:0005578(proteinaceous extracellular matrix)|GO:0006508(proteolysis)|GO:0008270(zinc ion binding)|GO:0031012(extracellular matrix)|GO:0035313(wound healing, spreading of epidermal cells)|GO:0042221(response to chemical stimulus)|GO:0042493(response to drug)|GO:0046872(metal ion binding)|GO:0050679(positive regulation of e…		NM_053963	NM_053963	NM_053963	Rn.33193	6.40217	22.8907
A_44_P461154	TIMP metallopeptidase inhibitor 1	3.56814	1.83517	up	7.2103e-46	GO:0001775(cell activation)|GO:0005578(proteinaceous extracellular matrix)|GO:0005604(basement membrane)|GO:0006694(steroid biosynthetic process)|GO:0007568(aging)|GO:0008191(metalloendopeptidase inhibitor activity)|GO:0010033(response to organic substance)|GO:0031012(extracellular matrix)|GO:0034097(response to cytokine stimulus)|GO:0042060(wound healing)|GO:0043066(negative regulation of apopto…		NM_053819	NM_053819	NM_053819	Rn.25754	140.163	500.123
A_64_P128285	lipid phosphate phosphatase-related protein type 3	3.51124	1.81198	up	0.00023049	GO:0003824(catalytic activity)|GO:0008195(phosphatidate phosphatase activity)|GO:0016020(membrane)|GO:0016021(integral to membrane)		NM_181634	NM_181634	NM_181634	Rn.107771	9.7156	34.1138
A_64_P059565	glutathione peroxidase 2	3.49079	1.80355	up	4.4187e-23	GO:0001659(temperature homeostasis)|GO:0002862(negative regulation of inflammatory response to antigenic stimulus)|GO:0004602(glutathione peroxidase activity)|GO:0005634(nucleus)|GO:0005730(nucleolus)|GO:0005737(cytoplasm)|GO:0006979(response to oxidative stress)|GO:0009609(response to symbiotic bacterium)|GO:0051702(interaction with symbiont)|GO:0055114(oxidation-reduction process)	00480:Glutathione metabolism|00590:Arachidonic acid metabolism	NM_183403	NM_183403	NM_183403	Rn.3503	70.9473	247.662
A_44_P508066	neuronatin	3.46897	1.79451	up	2.8428e-09	GO:0005737(cytoplasm)|GO:0007420(brain development)|GO:0009749(response to glucose stimulus)|GO:0030182(neuron differentiation)|GO:0032024(positive regulation of insulin secretion)|GO:0032880(regulation of protein localization)		NM_053601	NM_053601	NM_053601	Rn.5785	25.9034	89.8582
A_64_P049948	dickkopf 1 homolog (Xenopus laevis)	3.4626	1.79185	up	0.003201	GO:0000122(negative regulation of transcription from RNA polymerase II promoter)|GO:0000904(cell morphogenesis involved in differentiation)|GO:0001706(endoderm formation)|GO:0001707(mesoderm formation)|GO:0001942(hair follicle development)|GO:0002090(regulation of receptor internalization)|GO:0003674(molecular_function)|GO:0005615(extracellular space)|GO:0005886(plasma membrane)|GO:0007492(endode…	04310:Wnt signaling pathway	NM_001106350	NM_001106350	NM_001106350	Rn.214343	6.40217	22.1681
A_44_P235978	fatty acid synthase	3.46246	1.7918	up	0	GO:0004312(fatty acid synthase activity)|GO:0004313([acyl-carrier-protein] S-acetyltransferase activity)|GO:0004314([acyl-carrier-protein] S-malonyltransferase activity)|GO:0004315(3-oxoacyl-[acyl-carrier-protein] synthase activity)|GO:0004316(3-oxoacyl-[acyl-carrier-protein] reductase (NADPH) activity)|GO:0004317(3-hydroxypalmitoyl-[acyl-carrier-protein] dehydratase activity)|GO:0004319(enoyl-[a…		NM_017332	NM_017332	NM_017332	Rn.9486	366.097	1267.6
A_64_P047042	IMP (inosine 5'-monophosphate) dehydrogenase 1	3.462	1.79161	up	2.871e-70	GO:0003674(molecular_function)|GO:0003676(nucleic acid binding)|GO:0003677(DNA binding)|GO:0003938(IMP dehydrogenase activity)|GO:0005575(cellular_component)|GO:0005634(nucleus)|GO:0005737(cytoplasm)|GO:0006164(purine nucleotide biosynthetic process)|GO:0006177(GMP biosynthetic process)|GO:0009409(response to cold)|GO:0046651(lymphocyte proliferation)|GO:0046872(metal ion binding)|GO:0055114(oxid…	00230:Purine metabolism|00983:Drug metabolism - other enzymes|01100:Metabolic pathways	NM_001108619	NM_001108619	NM_001108619	Rn.104925	231.463	801.325
A_42_P812008	nuclear protein, transcriptional regulator, 1	3.44359	1.78391	up	0	GO:0002526(acute inflammatory response)|GO:0003682(chromatin binding)|GO:0005634(nucleus)|GO:0006461(protein complex assembly)|GO:0006473(protein acetylation)|GO:0008584(male gonad development)|GO:0009636(response to toxin)|GO:0016049(cell growth)|GO:0031401(positive regulation of protein modification process)|GO:0035914(skeletal muscle cell differentiation)|GO:0042771(DNA damage response, signal…		NM_053611	NM_053611	NM_053611	Rn.11182	736.158	2535.03
A_42_P559414	wingless-type MMTV integration site family, member 4	3.44052	1.78262	up	6.3486e-05	GO:0001656(metanephros development)|GO:0001658(branching involved in ureteric bud morphogenesis)|GO:0001664(G-protein coupled receptor binding)|GO:0001822(kidney development)|GO:0001823(mesonephros development)|GO:0001837(epithelial to mesenchymal transition)|GO:0001838(embryonic epithelial tube formation)|GO:0001889(liver development)|GO:0003674(molecular_function)|GO:0003714(transcription corep…	04310:Wnt signaling pathway|04340:Hedgehog signaling pathway|04916:Melanogenesis|05200:Pathways in cancer|05217:Basal cell carcinoma	NM_053402	NM_053402	NM_053402	Rn.34782	11.9405	41.0816
A_64_P008075	ralA binding protein 1	3.42517	1.77618	up	0.0017043	GO:0000922(spindle pole)|GO:0005096(GTPase activator activity)|GO:0005515(protein binding)|GO:0005622(intracellular)|GO:0005829(cytosol)|GO:0006200(ATP catabolic process)|GO:0006810(transport)|GO:0006897(endocytosis)|GO:0007052(mitotic spindle organization)|GO:0007067(mitosis)|GO:0007165(signal transduction)|GO:0007264(small GTPase mediated signal transduction)|GO:0016020(membrane)|GO:0016021(int…	05200:Pathways in cancer|05212:Pancreatic cancer	NM_032067	NM_032067	NM_032067	Rn.7107	7.41559	25.3996
A_42_P540972	RAS-like family 11 member B	3.40853	1.76915	up	1.4477e-24	GO:0003924(GTPase activity)|GO:0005525(GTP binding)|GO:0007264(small GTPase mediated signal transduction)|GO:0016020(membrane)		NM_001002830	NM_001002830	NM_001002830	Rn.36357	79.6406	271.457
A_64_P124701	cytokine receptor-like factor 1	3.39255	1.76237	up	3.7741e-12	GO:0003674(molecular_function)|GO:0005125(cytokine activity)|GO:0005127(ciliary neurotrophic factor receptor binding)|GO:0005575(cellular_component)|GO:0005737(cytoplasm)|GO:0005886(plasma membrane)|GO:0008150(biological_process)|GO:0008284(positive regulation of cell proliferation)|GO:0019955(cytokine binding)|GO:0042517(positive regulation of tyrosine phosphorylation of Stat3 protein)|GO:004352…		NM_001106074	NM_001106074	NM_001106074	Rn.38637	37.0631	125.738
A_64_P109327	S100 calcium binding protein B	3.3782	1.75626	up	1.4836e-07	GO:0001726(ruffle)|GO:0005102(receptor binding)|GO:0005509(calcium ion binding)|GO:0005515(protein binding)|GO:0005615(extracellular space)|GO:0005634(nucleus)|GO:0005737(cytoplasm)|GO:0007611(learning or memory)|GO:0007613(memory)|GO:0008270(zinc ion binding)|GO:0008284(positive regulation of cell proliferation)|GO:0008360(regulation of cell shape)|GO:0042802(identical protein binding)|GO:004280…		NM_013191	NM_013191	NM_013191	Rn.8937	21.4008	72.2964
A_64_P113725	solute carrier family 1 (glial high affinity glutamate transporter), member 3	3.3782	1.75626	up	1.4836e-07	GO:0003333(amino acid transmembrane transport)|GO:0005313(L-glutamate transmembrane transporter activity)|GO:0005314(high-affinity glutamate transmembrane transporter activity)|GO:0005743(mitochondrial inner membrane)|GO:0005886(plasma membrane)|GO:0006536(glutamate metabolic process)|GO:0006537(glutamate biosynthetic process)|GO:0006836(neurotransmitter transport)|GO:0007605(sensory perception o…		NM_019225	NM_019225	NM_019225	Rn.34134	21.4008	72.2964
A_42_P526712	eukaryotic translation initiation factor 4E family member 3	3.37621	1.75541	up	8.7612e-05	GO:0003743(translation initiation factor activity)|GO:0005737(cytoplasm)		NM_001106612	NM_001106612	NM_001106612	Rn.22427	11.9405	40.3138
A_43_P17697	membrane-spanning 4-domains, subfamily A, member 6B	3.34597	1.74242	up	4.8346e-26	GO:0016021(integral to membrane)		NM_001006975	NM_001006975	NM_001006975	Rn.17885	88.0815	294.718
A_42_P473594	early growth response 2	3.34275	1.74103	up	0.0044737	GO:0001102(RNA polymerase II activating transcription factor binding)|GO:0003677(DNA binding)|GO:0003682(chromatin binding)|GO:0003700(sequence-specific DNA binding transcription factor activity)|GO:0005634(nucleus)|GO:0005737(cytoplasm)|GO:0006355(regulation of transcription, DNA-dependent)|GO:0006366(transcription from RNA polymerase II promoter)|GO:0006611(protein export from nucleus)|GO:00076…		NM_053633	NM_053633	NM_053633	Rn.89235	6.40217	21.4008
A_64_P047478	insulin-like growth factor binding protein 5	3.34057	1.74009	up	2.5778e-40	GO:0001558(regulation of cell growth)|GO:0001649(osteoblast differentiation)|GO:0001968(fibronectin binding)|GO:0005520(insulin-like growth factor binding)|GO:0005576(extracellular region)|GO:0006006(glucose metabolic process)|GO:0010906(regulation of glucose metabolic process)|GO:0014912(negative regulation of smooth muscle cell migration)|GO:0017148(negative regulation of translation)|GO:003033…		NM_012817	NM_012817	NM_012817	Rn.1593	140.163	468.226
A_42_P802424	secretoglobin, family 1A, member 1 (uteroglobin)	3.31748	1.73009	up	0.013152	GO:0000122(negative regulation of transcription from RNA polymerase II promoter)|GO:0005488(binding)|GO:0005615(extracellular space)|GO:0005635(nuclear envelope)|GO:0005737(cytoplasm)|GO:0005783(endoplasmic reticulum)|GO:0005791(rough endoplasmic reticulum)|GO:0009410(response to xenobiotic stimulus)|GO:0010033(response to organic substance)|GO:0010193(response to ozone)|GO:0019834(phospholipase …		NM_013051	NM_013051	NM_013051	Rn.2206	4.94923	16.419
A_44_P210520	SMAD family member 2	3.31748	1.73009	up	0.013152	GO:0001657(ureteric bud development)|GO:0001701(in utero embryonic development)|GO:0001707(mesoderm formation)|GO:0003677(DNA binding)|GO:0003682(chromatin binding)|GO:0003690(double-stranded DNA binding)|GO:0003700(sequence-specific DNA binding transcription factor activity)|GO:0005160(transforming growth factor beta receptor binding)|GO:0005515(protein binding)|GO:0005634(nucleus)|GO:0005667(tr…	04110:Cell cycle|04144:Endocytosis|04310:Wnt signaling pathway|04350:TGF-beta signaling pathway|04520:Adherens junction|05142:Chagas disease (American trypanosomiasis)|05200:Pathways in cancer|05210:Colorectal cancer|05212:Pancreatic cancer	NM_019191	NM_019191	NM_019191	Rn.2755	4.94923	16.419
A_64_P024356	SH2B adaptor protein 2	3.31659	1.7297	up	7.1207e-15	GO:0001725(stress fiber)|GO:0001726(ruffle)|GO:0001922(B-1 B cell homeostasis)|GO:0004871(signal transducer activity)|GO:0005068(transmembrane receptor protein tyrosine kinase adaptor activity)|GO:0005070(SH3/SH2 adaptor activity)|GO:0005543(phospholipid binding)|GO:0005737(cytoplasm)|GO:0005884(actin filament)|GO:0005886(plasma membrane)|GO:0007399(nervous system development)|GO:0008269(JAK path…	04722:Neurotrophin signaling pathway|04910:Insulin signaling pathway	NM_053669	NM_053669	NM_053669	Rn.163202	48.7778	161.776
A_64_P153552	protein S100-A11-like	3.30721	1.72561	up	1.2263e-77	GO:0005509(calcium ion binding)		XM_002729212	XM_002729212	XM_002729212		281.841	932.106
A_64_P038872	alpha-2-macroglobulin	5.37	1.725	up	0.0049633	GO:0001869(negative regulation of complement activation, lectin pathway)|GO:0004866(endopeptidase inhibitor activity)|GO:0004867(serine-type endopeptidase inhibitor activity)|GO:0005102(receptor binding)|GO:0005615(extracellular space)|GO:0006953(acute-phase response)|GO:0006954(inflammatory response)|GO:0007584(response to nutrient)|GO:0009611(response to wounding)|GO:0010037(response to carbon …	04610:Complement and coagulation cascades	NM_012488	NM_012488	NM_012488	Rn.225884	3.94	21.16
A_64_P021149	similar to Spetex-2C protein	3.29531	1.72041	up	1.771e-08			XM_001062043	XM_001062043	XM_001062043	Rn.132206	25.9034	85.3598
A_44_P881194	damage-regulated autophagy modulator	3.27619	1.71202	up	1.8033e-05			NM_001173427	NM_001173427	NM_001173427	Rn.1826	15.1952	49.7824
A_44_P137448	prostaglandin-endoperoxide synthase 1	3.27024	1.7094	up	1.1213e-26	GO:0001516(prostaglandin biosynthetic process)|GO:0001750(photoreceptor outer segment)|GO:0004601(peroxidase activity)|GO:0004666(prostaglandin-endoperoxide synthase activity)|GO:0005634(nucleus)|GO:0005635(nuclear envelope)|GO:0005737(cytoplasm)|GO:0005789(endoplasmic reticulum membrane)|GO:0005794(Golgi apparatus)|GO:0005886(plasma membrane)|GO:0006693(prostaglandin metabolic process)|GO:000697…	00590:Arachidonic acid metabolism|01100:Metabolic pathways	NM_017043	NM_017043	NM_017043	Rn.44404	94.8225	310.092
A_64_P029322	cytosolic thiouridylase subunit 2 homolog (S. pombe)	3.26967	1.70915	up	1.9859e-29	GO:0000049(tRNA binding)|GO:0002098(tRNA wobble uridine modification)|GO:0003674(molecular_function)|GO:0005575(cellular_component)|GO:0005737(cytoplasm)|GO:0005739(mitochondrion)|GO:0005829(cytosol)|GO:0008033(tRNA processing)|GO:0008150(biological_process)|GO:0034227(tRNA thio-modification)|GO:0043234(protein complex)	04122:Sulfur relay system	NM_001037094	NM_001037094	NM_001037094	Rn.20640	105.289	344.26
A_44_P700105	RELT tumor necrosis factor receptor	3.26823	1.70851	up	3.8611e-07		04060:Cytokine-cytokine receptor interaction	NM_001108495	NM_001108495	NM_001108495	Rn.16770	21.4008	69.9428
A_42_P686879	sialic acid binding Ig-like lectin 1, sialoadhesin	3.26633	1.70767	up	2.1003e-07	GO:0016021(integral to membrane)	04514:Cell adhesion molecules (CAMs)	NM_001107777	NM_001107777	NM_001107777	Rn.35268	22.4053	73.1829
A_64_P001745	ataxin 2-like	3.26559	1.70734	up	2.8243e-26	GO:0003674(molecular_function)|GO:0005575(cellular_component)|GO:0008150(biological_process)|GO:0016020(membrane)		NM_001130097	NM_001130097	NM_001130097	Rn.220440	93.5846	305.609
A_42_P513294	necdin, melanoma antigen (MAGE) family member	3.24966	1.70029	up	1.418e-14	GO:0001764(neuron migration)|GO:0003016(respiratory system process)|GO:0005515(protein binding)|GO:0005634(nucleus)|GO:0005737(cytoplasm)|GO:0005813(centrosome)|GO:0005829(cytosol)|GO:0006355(regulation of transcription, DNA-dependent)|GO:0007409(axonogenesis)|GO:0007413(axonal fasciculation)|GO:0007417(central nervous system development)|GO:0007585(respiratory gaseous exchange)|GO:0008347(glial …		NM_001008558	NM_001008558	NM_001008558	Rn.3096	49.7824	161.776
A_42_P547629	family with sequence similarity 49, member A	3.22231	1.6881	up	0.0032487	GO:0005622(intracellular)		NM_001106718	NM_001106718	NM_001106718	Rn.36104	7.41559	23.8953
A_44_P550662	membrane-spanning 4-domains, subfamily A, member 6A	3.21008	1.68261	up	2.7175e-05	GO:0016021(integral to membrane)		ENSRNOT00000032937	XM_001075462	XM_001075462		15.1952	48.7778
A_44_P445070	lectin, galactoside-binding, soluble, 1	3.19853	1.67741	up	6.0441e-66	GO:0001948(glycoprotein binding)|GO:0002317(plasma cell differentiation)|GO:0004871(signal transducer activity)|GO:0005578(proteinaceous extracellular matrix)|GO:0005615(extracellular space)|GO:0005622(intracellular)|GO:0005634(nucleus)|GO:0005737(cytoplasm)|GO:0007165(signal transduction)|GO:0009986(cell surface)|GO:0010812(negative regulation of cell-substrate adhesion)|GO:0010977(negative regu…		NM_019904	NM_019904	NM_019904	Rn.57	255.883	818.45
A_64_P229432	peroxisome proliferator-activated receptor gamma	3.19836	1.67733	up	3.0494e-19	GO:0000122(negative regulation of transcription from RNA polymerase II promoter)|GO:0001012(RNA polymerase II regulatory region DNA binding)|GO:0001818(negative regulation of cytokine production)|GO:0001890(placenta development)|GO:0002674(negative regulation of acute inflammatory response)|GO:0003677(DNA binding)|GO:0003682(chromatin binding)|GO:0003700(sequence-specific DNA binding transcriptio…	03320:PPAR signaling pathway|04380:Osteoclast differentiation|05016:Huntington's disease|05200:Pathways in cancer|05216:Thyroid cancer	NM_001145367	NM_001145367	NM_001145367	Rn.23443	69.9428	223.702
A_43_P16707	chemokine (C-C motif) ligand 6	3.1856	1.67156	up	3.6549e-29	GO:0005615(extracellular space)|GO:0006915(apoptotic process)|GO:0006955(immune response)|GO:0008009(chemokine activity)|GO:0031726(CCR1 chemokine receptor binding)|GO:0060326(cell chemotaxis)	04062:Chemokine signaling pathway	ENSRNOT00000045867		BC079460	Rn.7857	110.25	351.212
A_64_P017243	TBC1 domain family, member 8	3.18264	1.67022	up	0.00047993	GO:0005097(Rab GTPase activator activity)|GO:0005509(calcium ion binding)|GO:0005622(intracellular)		NM_001191067	NM_001191067	NM_001191067	Rn.205305	10.7187	34.1138
A_64_P017163	myelin basic protein	3.17901	1.66858	up	1.0647e-07	GO:0002020(protease binding)|GO:0005515(protein binding)|GO:0005886(plasma membrane)|GO:0009636(response to toxin)|GO:0019911(structural constituent of myelin sheath)|GO:0033269(internode region of axon)|GO:0042552(myelination)|GO:0042995(cell projection)|GO:0043025(neuronal cell body)|GO:0043209(myelin sheath)|GO:0043218(compact myelin)|GO:0050771(negative regulation of axonogenesis)|GO:0061024(…		NM_001025291	NM_001025291	NM_001025291	Rn.63285	24.8995	79.156
A_64_P147868	similar to S100 calcium binding protein A11 (calizzarin)	3.17655	1.66746	up	1.1915e-84	GO:0005509(calcium ion binding)		ENSRNOT00000047043	XM_001064539	XM_001064539	Rn.155044	335.528	1065.82
A_44_P228942	runt-related transcription factor 1	3.17363	1.66613	up	1.9682e-20	GO:0000975(regulatory region DNA binding)|GO:0001501(skeletal system development)|GO:0001701(in utero embryonic development)|GO:0001889(liver development)|GO:0002318(myeloid progenitor cell differentiation)|GO:0003674(molecular_function)|GO:0003677(DNA binding)|GO:0003700(sequence-specific DNA binding transcription factor activity)|GO:0005509(calcium ion binding)|GO:0005524(ATP binding)|GO:000560…	05200:Pathways in cancer|05220:Chronic myeloid leukemia|05221:Acute myeloid leukemia	NM_017325	NM_017325	NM_017325	Rn.11201	75.9141	240.923
A_42_P714311	chemokine (C-C motif) ligand 3	3.16594	1.66263	up	2.2346e-12	GO:0000165(MAPK cascade)|GO:0001649(osteoblast differentiation)|GO:0001775(cell activation)|GO:0002548(monocyte chemotaxis)|GO:0004672(protein kinase activity)|GO:0004698(calcium-dependent protein kinase C activity)|GO:0005576(extracellular region)|GO:0005615(extracellular space)|GO:0005622(intracellular)|GO:0005737(cytoplasm)|GO:0005829(cytosol)|GO:0006468(protein phosphorylation)|GO:0006816(cal…	04060:Cytokine-cytokine receptor interaction|04062:Chemokine signaling pathway|04620:Toll-like receptor signaling pathway|05142:Chagas disease (American trypanosomiasis)|05323:Rheumatoid arthritis	NM_013025	NM_013025	NM_013025	Rn.10139	43.8078	138.693
A_44_P488956	MARVEL domain containing 1	3.1565	1.65833	up	8.9045e-06			NM_001107590	NM_001107590	NM_001107590	Rn.1215	17.6606	55.7458
A_64_P032265	paired immunoglobulin-like type 2 receptor alpha-like	3.14638	1.65369	up	4.5282e-16			XM_003751153	XM_003751153	XM_003751153		59.4739	187.128
A_42_P744291	zinc finger, BED-type containing 3	3.14484	1.65299	up	4.0689e-06	GO:0001933(negative regulation of protein phosphorylation)|GO:0003677(DNA binding)|GO:0005829(cytosol)|GO:0050821(protein stabilization)|GO:0090263(positive regulation of canonical Wnt receptor signaling pathway)		NM_001025729	NM_001025729	NM_001025729	Rn.103511	19.1555	60.241
A_64_P147871	S100 calcium binding protein A11	3.14326	1.65226	up	0	GO:0001726(ruffle)|GO:0005509(calcium ion binding)|GO:0005634(nucleus)|GO:0005730(nucleolus)|GO:0005737(cytoplasm)|GO:0007283(spermatogenesis)|GO:0042803(protein homodimerization activity)|GO:0044548(S100 protein binding)|GO:0048306(calcium-dependent protein binding)		ENSRNOT00000013393		FQ223062	Rn.104930	1567.78	4927.94
A_64_P011869	family with sequence similarity 3, member D	3.13867	1.65015	up	1.5864e-07	GO:0046676(negative regulation of insulin secretion)		NM_001106027	NM_001106027	NM_001106027	Rn.38497	24.8995	78.1514
A_43_P14648	ADP-ribosyltransferase 3	3.13633	1.64908	up	3.7113e-12			NM_001012034	NM_001012034	NM_001012034	Rn.4077	43.8078	137.396
A_64_P092414	collagen, type V, alpha 2	3.13032	1.64631	up	1.7596e-22	GO:0001501(skeletal system development)|GO:0001503(ossification)|GO:0005201(extracellular matrix structural constituent)|GO:0005581(collagen)|GO:0005588(collagen type V)|GO:0030199(collagen fibril organization)|GO:0043588(skin development)|GO:0046332(SMAD binding)|GO:0048592(eye morphogenesis)|GO:0071230(cellular response to amino acid stimulus)	04510:Focal adhesion|04512:ECM-receptor interaction|04974:Protein digestion and absorption|05146:Amoebiasis	NM_053488	NM_053488	NM_053488	Rn.2875	86.7185	271.457
A_42_P771570	CD33 molecule	3.11596	1.63968	up	1.1864e-05	GO:0009897(external side of plasma membrane)		XM_003753272	XM_003753272	XM_003753272		17.6606	55.0298
A_42_P653257	protein tyrosine phosphatase, non-receptor type 7	3.10961	1.63674	up	0.00066235	GO:0004725(protein tyrosine phosphatase activity)|GO:0005737(cytoplasm)|GO:0005829(cytosol)|GO:0006470(protein dephosphorylation)|GO:0009898(internal side of plasma membrane)	04010:MAPK signaling pathway	NM_145683	NM_145683	NM_145683	Rn.10160	10.7187	33.3311
A_44_P975437	claudin 4	3.10875	1.63634	up	4.1416e-35	GO:0003674(molecular_function)|GO:0005198(structural molecule activity)|GO:0005886(plasma membrane)|GO:0005923(tight junction)|GO:0007565(female pregnancy)|GO:0007623(circadian rhythm)|GO:0009925(basal plasma membrane)|GO:0016021(integral to membrane)|GO:0016324(apical plasma membrane)|GO:0016327(apicolateral plasma membrane)|GO:0016328(lateral plasma membrane)|GO:0032570(response to progesterone…	04514:Cell adhesion molecules (CAMs)|04530:Tight junction|04670:Leukocyte transendothelial migration|05160:Hepatitis C	NM_001012022	NM_001012022	NM_001012022	Rn.6830	141.414	439.621
A_64_P133973	ATP-binding cassette, subfamily D (ALD), member 1	3.10425	1.63424	up	5.2073e-05	GO:0005325(peroxisomal fatty-acyl-CoA transporter activity)|GO:0005515(protein binding)|GO:0005524(ATP binding)|GO:0005737(cytoplasm)|GO:0005739(mitochondrion)|GO:0005777(peroxisome)|GO:0005778(peroxisomal membrane)|GO:0005779(integral to peroxisomal membrane)|GO:0006200(ATP catabolic process)|GO:0006635(fatty acid beta-oxidation)|GO:0007031(peroxisome organization)|GO:0015910(peroxisomal long-ch…	02010:ABC transporters|04146:Peroxisome	NM_001108821	NM_001108821	NM_001108821	Rn.163453	15.1952	47.1697
A_44_P714618	ADP-ribosylation factor-like 4C, pseudogene 1	3.09764	1.63117	up	0.0012476	GO:0003674(molecular_function)|GO:0005525(GTP binding)|GO:0005575(cellular_component)|GO:0005737(cytoplasm)|GO:0005886(plasma membrane)|GO:0007264(small GTPase mediated signal transduction)|GO:0008150(biological_process)|GO:0032456(endocytic recycling)|GO:0043014(alpha-tubulin binding)		XM_003754546	XM_003754546	XM_003754546		9.7156	30.0954
A_64_P126851	Fc gamma receptor II beta	3.08205	1.62389	up	1.1688e-15		04145:Phagosome|04380:Osteoclast differentiation|04666:Fc gamma R-mediated phagocytosis|05140:Leishmaniasis|05150:Staphylococcus aureus infection|05322:Systemic lupus erythematosus	NM_001135992	NM_001135992	NM_001135992	Rn.6050	60.4646	186.355
A_44_P374618	cyclin-dependent kinase inhibitor 1C	3.07495	1.62057	up	2.3124e-70	GO:0000122(negative regulation of transcription from RNA polymerase II promoter)|GO:0001890(placenta development)|GO:0005515(protein binding)|GO:0005634(nucleus)|GO:0005730(nucleolus)|GO:0005737(cytoplasm)|GO:0030511(positive regulation of transforming growth factor beta receptor signaling pathway)|GO:0033673(negative regulation of kinase activity)|GO:0042326(negative regulation of phosphorylatio…	04110:Cell cycle	NM_182735	NM_182735	NM_182735	Rn.162507	298.04	916.459
A_43_P11654	prepronociceptin	3.07021	1.61834	up	0.022532	GO:0001515(opioid peptide activity)|GO:0005576(extracellular region)|GO:0007218(neuropeptide signaling pathway)|GO:0007268(synaptic transmission)		NM_013007	NM_013007	NM_013007	Rn.87935	4.94923	15.1952
A_43_P10931	G protein-coupled receptor 68	3.06298	1.61493	up	7.0217e-20	GO:0004930(G-protein coupled receptor activity)|GO:0016021(integral to membrane)		NM_001108049	NM_001108049	NM_001108049	Rn.16653	79.6406	243.937
A_42_P508984	platelet factor 4	3.03775	1.603	up	1.5135e-19	GO:0003674(molecular_function)|GO:0005615(extracellular space)|GO:0006461(protein complex assembly)|GO:0006955(immune response)|GO:0008009(chemokine activity)|GO:0008201(heparin binding)|GO:0010628(positive regulation of gene expression)|GO:0010744(positive regulation of macrophage derived foam cell differentiation)|GO:0016525(negative regulation of angiogenesis)|GO:0019221(cytokine-mediated sign…	04060:Cytokine-cytokine receptor interaction|04062:Chemokine signaling pathway	NM_001007729	NM_001007729	NM_001007729	Rn.6800	79.6406	241.928
A_64_P120634	placental growth factor	3.03181	1.60018	up	1.9007e-25	GO:0001658(branching involved in ureteric bud morphogenesis)|GO:0001666(response to hypoxia)|GO:0001938(positive regulation of endothelial cell proliferation)|GO:0002040(sprouting angiogenesis)|GO:0005172(vascular endothelial growth factor receptor binding)|GO:0005615(extracellular space)|GO:0007565(female pregnancy)|GO:0008083(growth factor activity)|GO:0008284(positive regulation of cell prolif…	04150:mTOR signaling pathway|04510:Focal adhesion|05200:Pathways in cancer|05211:Renal cell carcinoma|05212:Pancreatic cancer|05219:Bladder cancer|05323:Rheumatoid arthritis	NM_053595	NM_053595	NM_053595	Rn.6960	106.294	322.262
A_44_P176053	similar to dendritic cell-derived immunoglobulin(Ig)-like receptor 1, DIgR1 - mouse	3.01978	1.59444	up	0.00050389	GO:0005886(plasma membrane)|GO:0050715(positive regulation of cytokine secretion)		NM_001168284	NM_001168284	NM_001168284	Rn.101576	11.9405	36.0578
A_44_P289378	carnitine palmitoyltransferase 1b, muscle	3.01743	1.59332	up	1.9225e-55	GO:0004095(carnitine O-palmitoyltransferase activity)|GO:0005515(protein binding)|GO:0005739(mitochondrion)|GO:0005741(mitochondrial outer membrane)|GO:0006635(fatty acid beta-oxidation)|GO:0015909(long-chain fatty acid transport)|GO:0016021(integral to membrane)|GO:0016746(transferase activity, transferring acyl groups)|GO:0043231(intracellular membrane-bounded organelle)	00071:Fatty acid metabolism|03320:PPAR signaling pathway|04920:Adipocytokine signaling pathway	NM_013200	NM_013200	NM_013200	Rn.6028	243.164	733.73
A_44_P1023538	complement component 3	3.01733	1.59327	up	1.263e-28	GO:0001798(positive regulation of type IIa hypersensitivity)|GO:0001934(positive regulation of protein phosphorylation)|GO:0001970(positive regulation of activation of membrane attack complex)|GO:0002507(tolerance induction)|GO:0004866(endopeptidase inhibitor activity)|GO:0005515(protein binding)|GO:0005615(extracellular space)|GO:0006631(fatty acid metabolic process)|GO:0006935(chemotaxis)|GO:00…		NM_016994	NM_016994	NM_016994	Rn.11378	121.78	367.452
A_42_P735730	dual adaptor of phosphotyrosine and 3-phosphoinositides	3.01583	1.59255	up	0.00099808	GO:0005543(phospholipid binding)|GO:0005547(phosphatidylinositol-3,4,5-trisphosphate binding)|GO:0005886(plasma membrane)|GO:0043325(phosphatidylinositol-3,4-bisphosphate binding)	04662:B cell receptor signaling pathway	NM_001108568	NM_001108568	NM_001108568	Rn.16615	10.7187	32.3259
A_44_P516194	family with sequence similarity 20, member A	3.01453	1.59193	up	0.00354	GO:0070166(enamel mineralization)		NM_001012237	NM_001012237	NM_001012237	Rn.212927	8.42573	25.3996
A_43_P13117	lymphocyte cytosolic protein 2	3.01453	1.59193	up	0.00354	GO:0045576(mast cell activation)|GO:0050663(cytokine secretion)	04380:Osteoclast differentiation|04650:Natural killer cell mediated cytotoxicity|04660:T cell receptor signaling pathway|04664:Fc epsilon RI signaling pathway	NM_130421	NM_130421	NM_130421	Rn.1057	8.42573	25.3996
A_64_P017133	similar to hypothetical protein E230025N22	3.00266	1.58624	up	1.1393e-10	GO:0003777(microtubule motor activity)|GO:0005524(ATP binding)|GO:0005875(microtubule associated complex)|GO:0007018(microtubule-based movement)		XR_146391	XR_146391	XR_146391	Rn.155046	41.5411	124.734
A_64_P119680	family with sequence similarity 150, member B	2.9894	1.57986	up	0.0067196	GO:0005576(extracellular region)		NM_001109372	NM_001109372	NM_001109372	Rn.198195	7.41559	22.1681
A_43_P11448	ceruloplasmin (ferroxidase)	2.98618	1.5783	up	2.957e-08	GO:0001889(liver development)|GO:0004322(ferroxidase activity)|GO:0005507(copper ion binding)|GO:0005615(extracellular space)|GO:0006879(cellular iron ion homeostasis)|GO:0007568(aging)|GO:0007584(response to nutrient)|GO:0015679(plasma membrane copper ion transport)|GO:0030324(lung development)|GO:0046658(anchored to plasma membrane)|GO:0046688(response to copper ion)|GO:0051087(chaperone bindin…	00860:Porphyrin and chlorophyll metabolism	L33869		L33869	Rn.32777	31.1005	92.8715
A_44_P140684	collagen, type VIII, alpha 1	2.97938	1.57501	up	0.000111	GO:0005581(collagen)|GO:0010811(positive regulation of cell-substrate adhesion)|GO:0031012(extracellular matrix)|GO:0048593(camera-type eye morphogenesis)|GO:0050673(epithelial cell proliferation)		NM_001107100	NM_001107100	NM_001107100	Rn.53843	15.1952	45.2723
A_64_P091935	stearoyl-coenzyme A desaturase 4	2.97432	1.57256	up	1.0301e-21	GO:0004768(stearoyl-CoA 9-desaturase activity)|GO:0005506(iron ion binding)|GO:0005783(endoplasmic reticulum)|GO:0006633(fatty acid biosynthetic process)|GO:0016021(integral to membrane)|GO:0055114(oxidation-reduction process)	01040:Biosynthesis of unsaturated fatty acids|03320:PPAR signaling pathway	ENSRNOT00000017834	XM_001057317	XM_001057317		93.5846	278.351
A_64_P028205	leucine-rich alpha-2-glycoprotein 1	2.97173	1.5713	up	7.0387e-52	GO:0005615(extracellular space)|GO:0050873(brown fat cell differentiation)		NM_001009717	NM_001009717	NM_001009717	Rn.17847	234.956	698.226
A_44_P342314	cannabinoid receptor interacting protein 1	2.96971	1.57032	up	0.0020748			NM_001014232	NM_001014232	NM_001014232	Rn.8173	9.7156	28.8525
A_44_P360772	transgelin	2.95546	1.56338	up	8.4298e-32	GO:0005737(cytoplasm)|GO:0007010(cytoskeleton organization)|GO:0007517(muscle organ development)|GO:0030674(protein binding, bridging)|GO:0051015(actin filament binding)		NM_031549	NM_031549	NM_031549	Rn.34397	142.65	421.597
A_44_P516885	enolase 2, gamma, neuronal	2.93557	1.55364	up	0.00075424	GO:0000015(phosphopyruvate hydratase complex)|GO:0000287(magnesium ion binding)|GO:0001917(photoreceptor inner segment)|GO:0004634(phosphopyruvate hydratase activity)|GO:0005622(intracellular)|GO:0005737(cytoplasm)|GO:0005886(plasma membrane)|GO:0006094(gluconeogenesis)|GO:0006096(glycolysis)|GO:0014070(response to organic cyclic compound)|GO:0032355(response to estradiol stimulus)|GO:0042493(res…	00010:Glycolysis / Gluconeogenesis|01100:Metabolic pathways|03018:RNA degradation	NM_139325	NM_139325	NM_139325	Rn.10828	11.9405	35.0522
A_64_P001401	tubulointerstitial nephritis antigen-like 1	2.92925	1.55053	up	0	GO:0005044(scavenger receptor activity)|GO:0005576(extracellular region)|GO:0005737(cytoplasm)|GO:0006508(proteolysis)|GO:0006955(immune response)|GO:0008234(cysteine-type peptidase activity)|GO:0030247(polysaccharide binding)|GO:0031012(extracellular matrix)|GO:0043236(laminin binding)		NM_053582	NM_053582	NM_053582	Rn.1256	982.045	2876.65
A_42_P780457	ectodermal-neural cortex 1	2.92146	1.54669	up	2.7848e-13			NM_001003401	NM_001003401	NM_001003401	Rn.3039	56.7504	165.794
A_42_P700116	DnaJ (Hsp40) homolog, subfamily B, member 3	2.91494	1.54346	up	4.256e-08	GO:0001671(ATPase activator activity)|GO:0005634(nucleus)|GO:0006457(protein folding)|GO:0030018(Z disc)|GO:0031072(heat shock protein binding)|GO:0043154(negative regulation of cysteine-type endopeptidase activity involved in apoptotic process)|GO:0045109(intermediate filament organization)|GO:0048471(perinuclear region of cytoplasm)|GO:0051082(unfolded protein binding)|GO:0051087(chaperone bind…		NM_001109396	NM_001109396	NM_001109396	Rn.198850	32.1052	93.5846
A_64_P002814	grainyhead-like 3 (Drosophila)	2.90962	1.54083	up	9.2068e-05	GO:0000981(sequence-specific DNA binding RNA polymerase II transcription factor activity)|GO:0001736(establishment of planar polarity)|GO:0003677(DNA binding)|GO:0005634(nucleus)|GO:0007389(pattern specification process)|GO:0007398(ectoderm development)|GO:0007417(central nervous system development)|GO:0008544(epidermis development)|GO:0010628(positive regulation of gene expression)|GO:0032321(po…		NM_001106690	NM_001106690	NM_001106690	Rn.11621	16.419	47.7729
A_43_P17429	tRNA methyltransferase 10 homolog B (S. cerevisiae)	2.89915	1.53563	up	1.915e-11	GO:0008168(methyltransferase activity)		NM_001013090	NM_001013090	NM_001013090	Rn.204992	48.7778	141.414
A_64_P095133	gap junction protein, beta 5	2.88679	1.52947	up	0.0005149	GO:0005922(connexon complex)|GO:0007154(cell communication)|GO:0016021(integral to membrane)|GO:0060708(spongiotrophoblast differentiation)|GO:0060713(labyrinthine layer morphogenesis)		NM_019241	NM_019241	NM_019241	Rn.16074	13.187	38.0681
A_64_P096257	ADAM metallopeptidase domain 19	2.86481	1.51844	up	2.081e-05	GO:0003674(molecular_function)|GO:0004222(metalloendopeptidase activity)|GO:0005575(cellular_component)|GO:0006509(membrane protein ectodomain proteolysis)|GO:0007507(heart development)|GO:0008150(biological_process)|GO:0008270(zinc ion binding)		NM_001160228	NM_001160228	NM_001160228	Rn.113277	20.1601	57.7549
A_64_P029980	plakophilin 1	2.84795	1.50992	up	2.0863e-12	GO:0003674(molecular_function)|GO:0005521(lamin binding)|GO:0005575(cellular_component)|GO:0005634(nucleus)|GO:0005730(nucleolus)|GO:0008150(biological_process)|GO:0030057(desmosome)|GO:0045110(intermediate filament bundle assembly)		NM_001107181	NM_001107181	NM_001107181	Rn.123811	55.7458	158.761
A_42_P749222	tandem C2 domains, nuclear	2.83599	1.50385	up	0.0065466	GO:0005634(nucleus)		NM_001025152	NM_001025152	NM_001025152	Rn.43919	8.42573	23.8953
A_64_P084198	dickkopf 3 homolog (Xenopus laevis)	2.83295	1.50231	up	5.1366e-22	GO:0005576(extracellular region)|GO:0030325(adrenal gland development)|GO:0032348(negative regulation of aldosterone biosynthetic process)|GO:0045892(negative regulation of transcription, DNA-dependent)|GO:0090090(negative regulation of canonical Wnt receptor signaling pathway)|GO:2000065(negative regulation of cortisol biosynthetic process)		NM_138519	NM_138519	NM_138519	Rn.12516	106.294	301.125
A_43_P15980	angiopoietin 2	2.83282	1.50224	up	5.5656e-07	GO:0001525(angiogenesis)|GO:0001666(response to hypoxia)|GO:0003674(molecular_function)|GO:0005615(extracellular space)|GO:0005634(nucleus)|GO:0005886(plasma membrane)|GO:0007281(germ cell development)|GO:0009314(response to radiation)|GO:0009612(response to mechanical stimulus)|GO:0009749(response to glucose stimulus)|GO:0010812(negative regulation of cell-substrate adhesion)|GO:0014070(response…		NM_134454	NM_134454	NM_134454	Rn.138360	28.6314	81.1075
A_44_P342187	sphingosine-1-phosphate receptor 2	2.83085	1.50123	up	9.6665e-06	GO:0004930(G-protein coupled receptor activity)|GO:0005886(plasma membrane)|GO:0007610(behavior)|GO:0016021(integral to membrane)|GO:0038036(sphingosine-1-phosphate receptor activity)	04080:Neuroactive ligand-receptor interaction	NM_017192	NM_017192	NM_017192	Rn.2491	22.4053	63.4259
A_64_P105477	Fc receptor-like S, scavenger receptor	2.82437	1.49793	up	6.8239e-10	GO:0003674(molecular_function)|GO:0005044(scavenger receptor activity)|GO:0005575(cellular_component)|GO:0008150(biological_process)|GO:0016020(membrane)		NM_001107702	NM_001107702	NM_001107702	Rn.76819	43.8078	123.73
A_44_P471182	complement factor properdin	2.81884	1.4951	up	9.2857e-05	GO:0003674(molecular_function)|GO:0005575(cellular_component)|GO:0008150(biological_process)|GO:0031012(extracellular matrix)		NM_001106757	NM_001106757	NM_001106757	Rn.204119	17.6606	49.7824
A_42_P750340	similar to RIKEN cDNA 6330512M04 gene	2.81689	1.4941	up	0.00029176	GO:0009607(response to biotic stimulus)|GO:0016021(integral to membrane)		XM_001063662	XM_001063662	XM_001063662		15.1952	42.8032
A_64_P035694	similar to ras homolog gene family, member U	2.81667	1.49399	up	2.4084e-08			XM_001053087	XM_001053087	XM_001053087	Rn.216504	36.0578	101.563
A_64_P115506	keratin 18	2.81018	1.49066	up	7.0029e-73	GO:0003674(molecular_function)|GO:0005198(structural molecule activity)|GO:0005730(nucleolus)|GO:0005737(cytoplasm)|GO:0005815(microtubule organizing center)|GO:0005882(intermediate filament)|GO:0006915(apoptotic process)|GO:0008150(biological_process)|GO:0016363(nuclear matrix)|GO:0033209(tumor necrosis factor-mediated signaling pathway)|GO:0034451(centriolar satellite)|GO:0043000(Golgi to plasm…		NM_053976	NM_053976	NM_053976	Rn.103924	379.658	1066.91
A_64_P083349	KIT ligand	2.80774	1.48941	up	0.0024392	GO:0001541(ovarian follicle development)|GO:0001755(neural crest cell migration)|GO:0002763(positive regulation of myeloid leukocyte differentiation)|GO:0005125(cytokine activity)|GO:0005173(stem cell factor receptor binding)|GO:0005615(extracellular space)|GO:0005737(cytoplasm)|GO:0005856(cytoskeleton)|GO:0005886(plasma membrane)|GO:0007155(cell adhesion)|GO:0008083(growth factor activity)|GO:00…	04060:Cytokine-cytokine receptor interaction|04640:Hematopoietic cell lineage|04916:Melanogenesis|05200:Pathways in cancer	NM_021843	NM_021843	NM_021843	Rn.44216	10.7187	30.0954
A_42_P612939	transmembrane protein 119	2.80774	1.48941	up	0.0024392	GO:0001649(osteoblast differentiation)|GO:0003674(molecular_function)|GO:0005575(cellular_component)|GO:0005783(endoplasmic reticulum)|GO:0008150(biological_process)|GO:0016021(integral to membrane)		NM_001107155	NM_001107155	NM_001107155	Rn.155038	10.7187	30.0954
A_64_P079408	wingless-type MMTV integration site family, member 9B	2.79902	1.48492	up	1.267e-05	GO:0001658(branching involved in ureteric bud morphogenesis)|GO:0001664(G-protein coupled receptor binding)|GO:0001701(in utero embryonic development)|GO:0001822(kidney development)|GO:0001932(regulation of protein phosphorylation)|GO:0003339(regulation of mesenchymal to epithelial transition involved in metanephros morphogenesis)|GO:0003674(molecular_function)|GO:0005575(cellular_component)|GO:0…	04310:Wnt signaling pathway|04340:Hedgehog signaling pathway|04916:Melanogenesis|05200:Pathways in cancer|05217:Basal cell carcinoma	NM_001107055	NM_001107055	NM_001107055	Rn.16625	22.4053	62.7129
A_64_P071973	Fc fragment of IgG, low affinity IIb, receptor (CD32)	2.79362	1.48214	up	8.4852e-07	GO:0001811(negative regulation of type I hypersensitivity)|GO:0002638(negative regulation of immunoglobulin production)|GO:0002862(negative regulation of inflammatory response to antigenic stimulus)|GO:0002865(negative regulation of acute inflammatory response to antigenic stimulus)|GO:0002924(negative regulation of humoral immune response mediated by circulating immunoglobulin)|GO:0005886(plasma…	04145:Phagosome|04380:Osteoclast differentiation|04662:B cell receptor signaling pathway|04666:Fc gamma R-mediated phagocytosis|05150:Staphylococcus aureus infection|05322:Systemic lupus erythematosus	NM_175756	NM_175756	NM_175756	Rn.33323	28.6314	79.9853
A_43_P15993	integrin, alpha M	2.79143	1.481	up	0.0014891	GO:0001846(opsonin binding)|GO:0001948(glycoprotein binding)|GO:0005634(nucleus)|GO:0007155(cell adhesion)|GO:0007159(leukocyte cell-cell adhesion)|GO:0008201(heparin binding)|GO:0009897(external side of plasma membrane)|GO:0009986(cell surface)|GO:0014005(microglia development)|GO:0016021(integral to membrane)|GO:0016337(cell-cell adhesion)|GO:0030593(neutrophil chemotaxis)|GO:0043395(heparan su…	04145:Phagosome|04514:Cell adhesion molecules (CAMs)|04640:Hematopoietic cell lineage|04670:Leukocyte transendothelial migration|04810:Regulation of actin cytoskeleton|05140:Leishmaniasis|05146:Amoebiasis|05150:Staphylococcus aureus infection	NM_012711	NM_012711	NM_012711	Rn.54465	11.9405	33.3311
A_44_P336075	RAS-like, family 10, member A	2.791	1.48078	up	2.8943e-06	GO:0003924(GTPase activity)|GO:0005525(GTP binding)|GO:0007264(small GTPase mediated signal transduction)|GO:0016020(membrane)		NM_001108862	NM_001108862	NM_001108862	Rn.50230	25.9034	72.2964
A_44_P1000888	placenta-specific 9	2.78031	1.47524	up	4.9785e-06			NM_001108395	NM_001108395	NM_001108395	Rn.145159	24.8995	69.2284
A_44_P446539	N(alpha)-acetyltransferase 38, NatC auxiliary subunit	2.76376	1.46663	up	1.0184e-25		03018:RNA degradation|03040:Spliceosome	NM_001106585	NM_001106585	NM_001106585	Rn.14059	133.19	368.106
A_43_P10290	tetraspanin 1	2.74546	1.45705	up	1.0908e-73	GO:0005765(lysosomal membrane)|GO:0016021(integral to membrane)		NM_001004236	NM_001004236	NM_001004236	Rn.33830	405.973	1114.59
A_44_P822447	cytotoxic T lymphocyte-associated protein 2 alpha	2.74253	1.45551	up	1.8699e-14			NM_001109115	NM_001109115	NM_001109115	Rn.7778	72.4146	198.599
A_64_P108200	kinesin family member 22	2.73716	1.45268	up	2.6343e-06	GO:0000785(chromatin)|GO:0003677(DNA binding)|GO:0003777(microtubule motor activity)|GO:0005524(ATP binding)|GO:0005634(nucleus)|GO:0005737(cytoplasm)|GO:0005819(spindle)|GO:0005874(microtubule)|GO:0005875(microtubule associated complex)|GO:0005925(focal adhesion)|GO:0006281(DNA repair)|GO:0007018(microtubule-based movement)		NM_001009645	NM_001009645	NM_001009645	Rn.8601	27.3676	74.9094
A_64_P007189	aquaporin 2 (collecting duct)	2.73301	1.45049	up	0	GO:0003097(renal water transport)|GO:0003779(actin binding)|GO:0005372(water transmembrane transporter activity)|GO:0005515(protein binding)|GO:0005737(cytoplasm)|GO:0005764(lysosome)|GO:0005769(early endosome)|GO:0005791(rough endoplasmic reticulum)|GO:0005794(Golgi apparatus)|GO:0005802(trans-Golgi network)|GO:0005886(plasma membrane)|GO:0006833(water transport)|GO:0006884(cell volume homeostas…	04962:Vasopressin-regulated water reabsorption	NM_012909	NM_012909	NM_012909	Rn.90076	12392.4	33868.4
A_44_P235892	cytochrome P450, family 24, subfamily a, polypeptide 1	2.72589	1.44673	up	4.6617e-34	GO:0001649(osteoblast differentiation)|GO:0005506(iron ion binding)|GO:0005739(mitochondrion)|GO:0008403(25-hydroxycholecalciferol-24-hydroxylase activity)|GO:0009055(electron carrier activity)|GO:0020037(heme binding)|GO:0030342(1-alpha,25-dihydroxyvitamin D3 24-hydroxylase activity)|GO:0033280(response to vitamin D)|GO:0042359(vitamin D metabolic process)|GO:0042369(vitamin D catabolic process)…		ENSRNOT00000046011		BC100059	Rn.100353	184.887	503.982
A_44_P245314	calcium channel, voltage-dependent, beta 3 subunit	2.72367	1.44555	up	9.4178e-17	GO:0005245(voltage-gated calcium channel activity)|GO:0005515(protein binding)|GO:0005891(voltage-gated calcium channel complex)|GO:0006816(calcium ion transport)|GO:0016020(membrane)|GO:0016324(apical plasma membrane)|GO:0019901(protein kinase binding)|GO:0050852(T cell receptor signaling pathway)	04010:MAPK signaling pathway|04260:Cardiac muscle contraction|05410:Hypertrophic cardiomyopathy (HCM)|05412:Arrhythmogenic right ventricular cardiomyopathy (ARVC)|05414:Dilated cardiomyopathy	NM_012828	NM_012828	NM_012828	Rn.2808	86.7185	236.193
A_64_P053383	hypothetical protein LOC680590	2.7215	1.4444	up	0.024056			NR_036618	NR_036618	NR_036618	Rn.23833	6.40217	17.4235
A_44_P521699	myelin protein zero-like 1	2.7215	1.4444	up	0.024056	GO:0016020(membrane)|GO:0016021(integral to membrane)	04514:Cell adhesion molecules (CAMs)	NM_001007728	NM_001007728	NM_001007728	Rn.8087	6.40217	17.4235
A_44_P173039	NOP2/Sun domain family, member 5	2.71862	1.44287	up	0.015303			NM_001191593	NM_001191593	NM_001191593	Rn.220169	7.41559	20.1601
A_64_P158345	probable ATP-dependent RNA helicase DDX60-like	2.71862	1.44287	up	0.015303			XM_003751586	XM_003751586	XM_003751586		7.41559	20.1601
A_64_P391863	immunoglobulin G heavy chain	2.71706	1.44205	up	1.4127e-09	GO:0003823(antigen binding)		BC098733		BC098733	Rn.205046	46.2773	125.738
A_44_P475159	Thy-1 cell surface antigen	2.71676	1.44189	up	0.0097979	GO:0001525(angiogenesis)|GO:0005100(Rho GTPase activator activity)|GO:0005178(integrin binding)|GO:0005515(protein binding)|GO:0005783(endoplasmic reticulum)|GO:0005829(cytosol)|GO:0005886(plasma membrane)|GO:0006469(negative regulation of protein kinase activity)|GO:0007010(cytoskeleton organization)|GO:0009897(external side of plasma membrane)|GO:0009986(cell surface)|GO:0016324(apical plasma m…	04670:Leukocyte transendothelial migration	NM_012673	NM_012673	NM_012673	Rn.108198	8.42573	22.8907
A_43_P11616	activating transcription factor 3	2.71419	1.44052	up	4.3341e-13	GO:0001709(cell fate determination)|GO:0003677(DNA binding)|GO:0003700(sequence-specific DNA binding transcription factor activity)|GO:0005634(nucleus)|GO:0005730(nucleolus)|GO:0006094(gluconeogenesis)|GO:0006351(transcription, DNA-dependent)|GO:0006950(response to stress)|GO:0008284(positive regulation of cell proliferation)|GO:0035914(skeletal muscle cell differentiation)|GO:0042802(identical p…		NM_012912	NM_012912	NM_012912	Rn.9664	66.4411	180.334
A_43_P12783	collagen, type I, alpha 2	2.71383	1.44033	up	0	GO:0001501(skeletal system development)|GO:0001568(blood vessel development)|GO:0005201(extracellular matrix structural constituent)|GO:0005581(collagen)|GO:0005584(collagen type I)|GO:0005615(extracellular space)|GO:0007179(transforming growth factor beta receptor signaling pathway)|GO:0007266(Rho protein signal transduction)|GO:0008217(regulation of blood pressure)|GO:0030199(collagen fibril or…	04510:Focal adhesion|04512:ECM-receptor interaction|04974:Protein digestion and absorption|05146:Amoebiasis	NM_053356	NM_053356	NM_053356	Rn.107239	1519.53	4123.75
A_44_P1060108	thymosin, beta 10	2.7135	1.44016	up	0	GO:0003785(actin monomer binding)|GO:0005737(cytoplasm)|GO:0005856(cytoskeleton)|GO:0007286(spermatid development)|GO:0030036(actin cytoskeleton organization)|GO:0042989(sequestering of actin monomers)		NM_021261	NM_021261	NM_021261	Rn.5983	2390.62	6486.97
A_64_P113149	olfactory receptor 252	2.71342	1.44011	up	0.0056161	GO:0004930(G-protein coupled receptor activity)|GO:0004984(olfactory receptor activity)|GO:0005886(plasma membrane)|GO:0007186(G-protein coupled receptor signaling pathway)|GO:0016021(integral to membrane)|GO:0050911(detection of chemical stimulus involved in sensory perception of smell)	04740:Olfactory transduction	NM_001000219	NM_001000219	NM_001000219	Rn.141775	9.7156	26.3625
A_64_P034244	oxidized low density lipoprotein (lectin-like) receptor 1	2.71142	1.43905	up	1.5101e-05	GO:0004872(receptor activity)|GO:0005041(low-density lipoprotein receptor activity)|GO:0005575(cellular_component)|GO:0005576(extracellular region)|GO:0005886(plasma membrane)|GO:0006954(inflammatory response)|GO:0007159(leukocyte cell-cell adhesion)|GO:0008219(cell death)|GO:0016021(integral to membrane)|GO:0030246(carbohydrate binding)|GO:0042157(lipoprotein metabolic process)|GO:0042542(respon…	03320:PPAR signaling pathway|04145:Phagosome	NM_133306	NM_133306	NM_133306	Rn.87449	23.7629	64.4312
A_42_P622681	protein kinase, cAMP dependent regulatory, type II beta	2.71103	1.43884	up	1.1484e-13	GO:0005737(cytoplasm)|GO:0005743(mitochondrial inner membrane)|GO:0005813(centrosome)|GO:0005886(plasma membrane)|GO:0005952(cAMP-dependent protein kinase complex)|GO:0006631(fatty acid metabolic process)|GO:0007165(signal transduction)|GO:0007612(learning)|GO:0008603(cAMP-dependent protein kinase regulator activity)|GO:0016301(kinase activity)|GO:0019904(protein domain specific binding)|GO:00305…	04210:Apoptosis|04910:Insulin signaling pathway	NM_001030020	NM_001030020	NM_001030020	Rn.4075	69.9428	189.617
A_42_P553706	coiled-coil domain containing 8	2.70505	1.43566	up	0.00019941	GO:0005886(plasma membrane)|GO:0010923(negative regulation of phosphatase activity)		NM_001009533	NM_001009533	NM_001009533	Rn.145404	17.6606	47.7729
A_44_P552830	alpha 1,3-galactosyltransferase 2	2.69178	1.42856	up	0.0039704	GO:0005794(Golgi apparatus)|GO:0006486(protein glycosylation)|GO:0006688(glycosphingolipid biosynthetic process)|GO:0016020(membrane)|GO:0016757(transferase activity, transferring glycosyl groups)|GO:0046872(metal ion binding)|GO:0047276(N-acetyllactosaminide 3-alpha-galactosyltransferase activity)		NM_138524	NM_138524	NM_138524	Rn.37737	10.7187	28.8525
A_64_P039737	scleraxis	2.69105	1.42817	up	6.989e-29	GO:0001707(mesoderm formation)|GO:0001894(tissue homeostasis)|GO:0001958(endochondral ossification)|GO:0002062(chondrocyte differentiation)|GO:0003179(heart valve morphogenesis)|GO:0003188(heart valve formation)|GO:0003677(DNA binding)|GO:0005634(nucleus)|GO:0005667(transcription factor complex)|GO:0006351(transcription, DNA-dependent)|GO:0008284(positive regulation of cell proliferation)|GO:0010…		NM_001130508	NM_001130508	NM_001130508	Rn.198233	160.771	432.643
A_44_P1006058	cathepsin K	2.68995	1.42758	up	9.4098e-23	GO:0001957(intramembranous ossification)|GO:0005615(extracellular space)|GO:0005737(cytoplasm)|GO:0005764(lysosome)|GO:0006508(proteolysis)|GO:0008234(cysteine-type peptidase activity)|GO:0045453(bone resorption)	04142:Lysosome|04380:Osteoclast differentiation|04620:Toll-like receptor signaling pathway|05323:Rheumatoid arthritis	NM_031560	NM_031560	NM_031560	Rn.5598	124.734	335.528
A_44_P710192	transmembrane protein 45b	2.6825	1.42358	up	0.00038525	GO:0016021(integral to membrane)		NM_001033067	NM_001033067	NM_001033067	Rn.42073	16.419	44.044
A_64_P006037	N(alpha)-acetyltransferase 60, NatF catalytic subunit	2.67559	1.41986	up	4.3806e-87	GO:0000139(Golgi membrane)|GO:0004596(peptide alpha-N-acetyltransferase activity)|GO:0005575(cellular_component)|GO:0006334(nucleosome assembly)|GO:0007059(chromosome segregation)|GO:0008283(cell proliferation)|GO:0010485(H4 histone acetyltransferase activity)|GO:0017196(N-terminal peptidyl-methionine acetylation)|GO:0043967(histone H4 acetylation)		NM_001014226	NM_001014226	NM_001014226	Rn.13255	512.989	1372.55
A_44_P380839	RAB31, member RAS oncogene family	2.66054	1.41172	up	4.2742e-32	GO:0003674(molecular_function)|GO:0005525(GTP binding)|GO:0005769(early endosome)|GO:0005770(late endosome)|GO:0005802(trans-Golgi network)|GO:0005886(plasma membrane)|GO:0007264(small GTPase mediated signal transduction)|GO:0015031(protein transport)|GO:0019003(GDP binding)|GO:0032588(trans-Golgi network membrane)|GO:0032869(cellular response to insulin stimulus)|GO:0043001(Golgi to plasma membr…	04144:Endocytosis	NM_145094	NM_145094	NM_145094	Rn.28921	184.887	491.899
A_42_P788740	folate receptor 2 (fetal)	2.65807	1.41038	up	5.4669e-18	GO:0003674(molecular_function)|GO:0005575(cellular_component)|GO:0008150(biological_process)	04144:Endocytosis	NM_001106283	NM_001106283	NM_001106283	Rn.8801	99.5535	264.62
A_43_P13337	stress-induced phosphoprotein 1	2.64154	1.40138	up	1.1367e-07	GO:0005634(nucleus)|GO:0005737(cytoplasm)|GO:0008022(protein C-terminus binding)|GO:0008150(biological_process)|GO:0030544(Hsp70 protein binding)|GO:0043234(protein complex)|GO:0051087(chaperone binding)	05020:Prion diseases	NM_138911	NM_138911	NM_138911	Rn.22614	38.0681	100.558
A_64_P119777	peroxidasin homolog (Drosophila)	2.62733	1.3936	up	4.9332e-42	GO:0004601(peroxidase activity)|GO:0005201(extracellular matrix structural constituent)|GO:0005615(extracellular space)|GO:0005783(endoplasmic reticulum)|GO:0020037(heme binding)|GO:0030198(extracellular matrix organization)|GO:0031012(extracellular matrix)|GO:0042744(hydrogen peroxide catabolic process)|GO:0055114(oxidation-reduction process)		NM_001271261	NM_001271261	NM_001271261	Rn.40541	253.163	665.144
A_44_P533959	scavenger receptor class B, member 2	2.62464	1.39212	up	0.0052442	GO:0004872(receptor activity)|GO:0005765(lysosomal membrane)|GO:0006622(protein targeting to lysosome)|GO:0007155(cell adhesion)|GO:0016021(integral to membrane)|GO:0019899(enzyme binding)|GO:0043202(lysosomal lumen)	04142:Lysosome	NM_054001	NM_054001	NM_054001	Rn.3957	10.7187	28.1328
A_44_P469584	CD14 molecule	2.62163	1.39046	up	2.2533e-11	GO:0001530(lipopolysaccharide binding)|GO:0002237(response to molecule of bacterial origin)|GO:0005515(protein binding)|GO:0005615(extracellular space)|GO:0005886(plasma membrane)|GO:0006950(response to stress)|GO:0006954(inflammatory response)|GO:0009408(response to heat)|GO:0009986(cell surface)|GO:0031225(anchored to membrane)|GO:0032026(response to magnesium ion)|GO:0032496(response to lipopo…	04010:MAPK signaling pathway|04145:Phagosome|04620:Toll-like receptor signaling pathway|04640:Hematopoietic cell lineage|04810:Regulation of actin cytoskeleton|05146:Amoebiasis	NM_021744	NM_021744	NM_021744	Rn.42942	61.7081	161.776
A_64_P056512	amyloid beta (A4) precursor protein-binding, family B, member 1 interacting protein	2.62037	1.38977	up	0.00034884			NM_001100577	NM_001100577	NM_001100577	Rn.38834	17.6606	46.2773
A_44_P179745	fibrillin 1	2.61634	1.38755	up	5.5079e-06	GO:0001501(skeletal system development)|GO:0001527(microfibril)|GO:0001822(kidney development)|GO:0005201(extracellular matrix structural constituent)|GO:0005509(calcium ion binding)|GO:0005578(proteinaceous extracellular matrix)|GO:0005604(basement membrane)|GO:0005615(extracellular space)|GO:0007507(heart development)|GO:0031012(extracellular matrix)|GO:0035582(sequestering of BMP in extracellu…		NM_031825	NM_031825	NM_031825	Rn.12759	28.6314	74.9094
A_64_P006226	tubulin folding cofactor A	2.61634	1.38755	up	5.5079e-06	GO:0005730(nucleolus)|GO:0005737(cytoplasm)|GO:0005874(microtubule)|GO:0007021(tubulin complex assembly)|GO:0051082(unfolded protein binding)		NM_001013245	NM_001013245	NM_001013245	Rn.185799	28.6314	74.9094
A_64_P130184	transient receptor potential cation channel, subfamily V, member 2	2.6156	1.38714	up	0.00013785	GO:0005216(ion channel activity)|GO:0005261(cation channel activity)|GO:0005262(calcium channel activity)|GO:0005515(protein binding)|GO:0005622(intracellular)|GO:0005886(plasma membrane)|GO:0006812(cation transport)|GO:0006915(apoptotic process)|GO:0009266(response to temperature stimulus)|GO:0009408(response to heat)|GO:0009986(cell surface)|GO:0012505(endomembrane system)|GO:0016021(integral t…		NM_017207	NM_017207	NM_017207	Rn.206528	20.1601	52.7308
A_44_P869774	C-type lectin domain family 1, member B	2.61432	1.38643	up	0.008177	GO:0005887(integral to plasma membrane)|GO:0030246(carbohydrate binding)		NM_001191978	NM_001191978	NM_001191978	Rn.162772	9.7156	25.3996
A_64_P050249	embryonal Fyn-associated substrate	2.61432	1.38643	up	0.008177	GO:0017124(SH3 domain binding)|GO:0019904(protein domain specific binding)		NM_001106033	NM_001106033	NM_001106033	Rn.69538	9.7156	25.3996
A_64_P119763	similar to vitamin A-deficient testicular protein 11-like	2.61432	1.38643	up	0.008177			XM_003752967	XM_003752967	XM_003752967	Rn.132597	9.7156	25.3996
A_44_P1018447	MICAL-like 2	2.61247	1.38541	up	9.874e-07	GO:0005923(tight junction)|GO:0006897(endocytosis)|GO:0008270(zinc ion binding)|GO:0032432(actin filament bundle)|GO:0046872(metal ion binding)		ENSRNOT00000036744	XM_002724783	XM_002724783	Rn.108004	33.3311	87.0764
A_64_P052230	tRNA-histidine guanylyltransferase 1-like (S. cerevisiae)	2.61166	1.38497	up	0.0014118	GO:0000287(magnesium ion binding)|GO:0005524(ATP binding)|GO:0005525(GTP binding)|GO:0005737(cytoplasm)|GO:0005739(mitochondrion)|GO:0006400(tRNA modification)|GO:0008033(tRNA processing)|GO:0008193(tRNA guanylyltransferase activity)|GO:0042802(identical protein binding)|GO:0051289(protein homotetramerization)		NM_001013966	NM_001013966	NM_001013966	Rn.160832	14.1914	37.0631
A_64_P029191	similar to paired immunoglobin-like type 2 receptor beta	2.60792	1.3829	up	2.3916e-06			XM_003751145	XM_003751145	XM_003751145		31.1005	81.1075
A_43_P12384	baculoviral IAP repeat-containing 3	2.59886	1.37788	up	0.00022797	GO:0004842(ubiquitin-protein ligase activity)|GO:0005634(nucleus)|GO:0005737(cytoplasm)|GO:0007283(spermatogenesis)|GO:0042326(negative regulation of phosphorylation)|GO:0043066(negative regulation of apoptotic process)|GO:0043234(protein complex)|GO:0045121(membrane raft)|GO:0051291(protein heterooligomerization)|GO:0060546(negative regulation of necroptosis)|GO:0070266(necroptosis)|GO:2000378(n…	04120:Ubiquitin mediated proteolysis|04210:Apoptosis|04510:Focal adhesion|04621:NOD-like receptor signaling pathway|05145:Toxoplasmosis|05200:Pathways in cancer|05222:Small cell lung cancer	NM_023987	NM_023987	NM_023987	Rn.64578	19.1555	49.7824
A_64_P009097	collagen, type V, alpha 1	2.58552	1.37045	up	3.5133e-07	GO:0001568(blood vessel development)|GO:0003007(heart morphogenesis)|GO:0005201(extracellular matrix structural constituent)|GO:0005581(collagen)|GO:0005588(collagen type V)|GO:0005604(basement membrane)|GO:0007155(cell adhesion)|GO:0008150(biological_process)|GO:0008201(heparin binding)|GO:0016477(cell migration)|GO:0030199(collagen fibril organization)|GO:0031012(extracellular matrix)|GO:003296…	04510:Focal adhesion|04512:ECM-receptor interaction|04974:Protein digestion and absorption|05146:Amoebiasis	NM_134452	NM_134452	NM_134452	Rn.117	37.0631	95.8272
A_64_P011489	growth differentiation factor 15	2.58547	1.37042	up	1.8088e-08	GO:0005125(cytokine activity)|GO:0005576(extracellular region)|GO:0005615(extracellular space)|GO:0008083(growth factor activity)		NM_019216	NM_019216	NM_019216	Rn.44228	45.2723	117.05
A_44_P1032771	FXYD domain-containing ion transport regulator 4	2.58253	1.36878	up	0	GO:0005267(potassium channel activity)|GO:0005515(protein binding)|GO:0016021(integral to membrane)|GO:0051117(ATPase binding)|GO:0071805(potassium ion transmembrane transport)	04960:Aldosterone-regulated sodium reabsorption	NM_022388	NM_022388	NM_022388	Rn.105	1684.74	4350.89
A_44_P1042876	heat shock 70kD protein 1B (mapped)	2.58223	1.36862	up	2.009e-33	GO:0000723(telomere maintenance)|GO:0003674(molecular_function)|GO:0005515(protein binding)|GO:0005524(ATP binding)|GO:0005575(cellular_component)|GO:0005634(nucleus)|GO:0005737(cytoplasm)|GO:0006281(DNA repair)|GO:0006402(mRNA catabolic process)|GO:0006986(response to unfolded protein)|GO:0008180(signalosome)|GO:0008285(negative regulation of cell proliferation)|GO:0009408(response to heat)|GO:0…	03040:Spliceosome|04010:MAPK signaling pathway|04141:Protein processing in endoplasmic reticulum|04144:Endocytosis|04612:Antigen processing and presentation|05145:Toxoplasmosis	NM_212504	NM_212504	NM_212504	Rn.1950	207.997	537.095
A_44_P1021808	RGD1561796	2.58115	1.36801	up	9.0937e-19			XM_340757	XM_340757	XM_340757		112.259	289.759
A_64_P088940	similar to ribosomal protein L27	2.57929	1.36698	up	0	GO:0003735(structural constituent of ribosome)|GO:0005840(ribosome)|GO:0006412(translation)		ENSRNOT00000042756	XM_001069148	XM_001069148		1377.46	3552.87
A_44_P440878	1-acylglycerol-3-phosphate O-acyltransferase 2 (lysophosphatidic acid acyltransferase, beta)	2.56844	1.36089	up	2.3756e-08	GO:0001819(positive regulation of cytokine production)|GO:0003674(molecular_function)|GO:0003841(1-acylglycerol-3-phosphate O-acyltransferase activity)|GO:0005575(cellular_component)|GO:0005783(endoplasmic reticulum)|GO:0006654(phosphatidic acid biosynthetic process)|GO:0008152(metabolic process)|GO:0008544(epidermis development)|GO:0016746(transferase activity, transferring acyl groups)	00561:Glycerolipid metabolism|00564:Glycerophospholipid metabolism|01100:Metabolic pathways|04975:Fat digestion and absorption	NM_001107821	NM_001107821	NM_001107821	Rn.55456	45.2723	116.279
A_44_P499287	origin recognition complex, subunit 6	2.5646	1.35873	up	0.036157	GO:0000808(origin recognition complex)|GO:0003677(DNA binding)|GO:0005664(nuclear origin of replication recognition complex)|GO:0006260(DNA replication)|GO:0006261(DNA-dependent DNA replication)	04110:Cell cycle	NM_001033690	NM_001033690	NM_001033690	Rn.41300	6.40217	16.419
A_42_P568172	ATP-binding cassette, subfamily C (CFTR/MRP), member 5	2.56124	1.35684	up	8.3236e-23	GO:0003674(molecular_function)|GO:0005524(ATP binding)|GO:0016020(membrane)|GO:0016021(integral to membrane)|GO:0032496(response to lipopolysaccharide)|GO:0032868(response to insulin stimulus)|GO:0042626(ATPase activity, coupled to transmembrane movement of substances)|GO:0048471(perinuclear region of cytoplasm)	02010:ABC transporters	NM_053924	NM_053924	NM_053924	Rn.9491	141.414	362.196
A_42_P598602	CD3 molecule, gamma	2.55767	1.35483	up	1.1158e-06	GO:0003674(molecular_function)|GO:0004888(transmembrane signaling receptor activity)|GO:0005575(cellular_component)|GO:0007163(establishment or maintenance of cell polarity)|GO:0007166(cell surface receptor signaling pathway)|GO:0008150(biological_process)|GO:0015031(protein transport)|GO:0016021(integral to membrane)|GO:0042105(alpha-beta T cell receptor complex)|GO:0042981(regulation of apoptot…	04640:Hematopoietic cell lineage|04660:T cell receptor signaling pathway|05142:Chagas disease (American trypanosomiasis)	NM_001077646	NM_001077646	NM_001077646	Rn.106603	34.8311	89.0864
A_64_P124473	latent transforming growth factor beta binding protein 2	2.55625	1.35403	up	2.7074e-05	GO:0005509(calcium ion binding)|GO:0005576(extracellular region)|GO:0005615(extracellular space)|GO:0007179(transforming growth factor beta receptor signaling pathway)|GO:0008201(heparin binding)|GO:0019838(growth factor binding)|GO:0031012(extracellular matrix)|GO:0070062(extracellular vesicular exosome)		NM_021586	NM_021586	NM_021586	Rn.40921	25.9034	66.2155
A_64_P138835	engulfment and cell motility 3	2.55359	1.35253	up	5.7009e-39	GO:0005543(phospholipid binding)|GO:0005737(cytoplasm)|GO:0005856(cytoskeleton)|GO:0006909(phagocytosis)|GO:0006915(apoptotic process)|GO:0017124(SH3 domain binding)		NM_001030028	NM_001030028	NM_001030028	Rn.151249	251.447	642.092
A_43_P19907	lysyl oxidase-like 1	2.55346	1.35246	up	4.0383e-12	GO:0016641(oxidoreductase activity, acting on the CH-NH2 group of donors, oxygen as acceptor)|GO:0031012(extracellular matrix)|GO:0055114(oxidation-reduction process)		NM_001012125	NM_001012125	NM_001012125	Rn.770	70.9473	181.161
A_64_P005626	annexin A9	2.54777	1.34924	up	8.2055e-07	GO:0001786(phosphatidylserine binding)|GO:0005509(calcium ion binding)|GO:0005544(calcium-dependent phospholipid binding)|GO:0005829(cytosol)|GO:0009986(cell surface)|GO:0015464(acetylcholine receptor activity)|GO:0016337(cell-cell adhesion)		XM_001072193	XM_001072193	XM_001072193		36.0578	91.8672
A_64_P055738	integrin, beta 4	2.54409	1.34715	up	2.3582e-27	GO:0004872(receptor activity)|GO:0005102(receptor binding)|GO:0005604(basement membrane)|GO:0005615(extracellular space)|GO:0005737(cytoplasm)|GO:0005886(plasma membrane)|GO:0005938(cell cortex)|GO:0007155(cell adhesion)|GO:0007160(cell-matrix adhesion)|GO:0007229(integrin-mediated signaling pathway)|GO:0007275(multicellular organismal development)|GO:0008305(integrin complex)|GO:0009611(response…	04510:Focal adhesion|04512:ECM-receptor interaction|04810:Regulation of actin cytoskeleton|05410:Hypertrophic cardiomyopathy (HCM)|05412:Arrhythmogenic right ventricular cardiomyopathy (ARVC)|05414:Dilated cardiomyopathy	NM_013180	NM_013180	NM_013180	Rn.198908	174.775	444.643
A_43_P14838	ALX homeobox 1	2.53749	1.3434	up	7.3546e-17	GO:0000122(negative regulation of transcription from RNA polymerase II promoter)|GO:0001501(skeletal system development)|GO:0001843(neural tube closure)|GO:0003700(sequence-specific DNA binding transcription factor activity)|GO:0005634(nucleus)|GO:0005667(transcription factor complex)|GO:0006351(transcription, DNA-dependent)|GO:0009952(anterior/posterior pattern specification)|GO:0014031(mesenchy…		NM_012921	NM_012921	NM_012921	Rn.9282	104.284	264.62
A_64_P048245	solute carrier family 35, member G2	2.52758	1.33776	up	0.0031661	GO:0003674(molecular_function)|GO:0005575(cellular_component)|GO:0005794(Golgi apparatus)|GO:0008150(biological_process)|GO:0016021(integral to membrane)		NM_001012126	NM_001012126	NM_001012126	Rn.51858	13.187	33.3311
A_44_P576822	inhibin beta-B	2.52616	1.33695	up	3.5785e-05	GO:0005179(hormone activity)|GO:0005576(extracellular region)|GO:0008083(growth factor activity)|GO:0009267(cellular response to starvation)|GO:0009605(response to external stimulus)|GO:0032869(cellular response to insulin stimulus)|GO:0032924(activin receptor signaling pathway)|GO:0040007(growth)|GO:0042803(protein homodimerization activity)|GO:0042981(regulation of apoptotic process)|GO:0044320…	04350:TGF-beta signaling pathway	NM_080771	NM_080771	NM_080771	Rn.35074	25.9034	65.4362
A_44_P1022458	tubulin, beta 6 class V	2.52616	1.33695	up	3.5785e-05	GO:0003924(GTPase activity)|GO:0005198(structural molecule activity)|GO:0005525(GTP binding)|GO:0005737(cytoplasm)|GO:0005874(microtubule)|GO:0005886(plasma membrane)|GO:0007018(microtubule-based movement)|GO:0015630(microtubule cytoskeleton)|GO:0051258(protein polymerization)	04145:Phagosome|04540:Gap junction	NM_001025675	NM_001025675	NM_001025675	Rn.98430	25.9034	65.4362
A_44_P384017	synuclein, gamma (breast cancer-specific protein 1)	2.51931	1.33303	up	2.7767e-07	GO:0002118(aggressive behavior)|GO:0005515(protein binding)|GO:0005737(cytoplasm)|GO:0005815(microtubule organizing center)|GO:0005819(spindle)|GO:0005886(plasma membrane)|GO:0007268(synaptic transmission)|GO:0007422(peripheral nervous system development)|GO:0008344(adult locomotory behavior)|GO:0014059(regulation of dopamine secretion)|GO:0030424(axon)|GO:0042220(response to cocaine)|GO:0042493(…		NM_031688	NM_031688	NM_031688	Rn.2883	40.3138	101.563
A_64_P060291	GLI pathogenesis-related 1	2.51535	1.33076	up	1.4649e-18	GO:0005576(extracellular region)		NM_001011987	NM_001011987	NM_001011987	Rn.65764	118.535	298.158
A_64_P111305	neural cell adhesion molecule 1	2.51223	1.32897	up	8.4839e-05	GO:0001928(regulation of exocyst assembly)|GO:0005104(fibroblast growth factor receptor binding)|GO:0005515(protein binding)|GO:0005886(plasma membrane)|GO:0007155(cell adhesion)|GO:0007166(cell surface receptor signaling pathway)|GO:0007568(aging)|GO:0007611(learning or memory)|GO:0008092(cytoskeletal protein binding)|GO:0008201(heparin binding)|GO:0009897(external side of plasma membrane)|GO:00…	04514:Cell adhesion molecules (CAMs)|05020:Prion diseases	NM_031521	NM_031521	NM_031521	Rn.11283	23.7629	59.6979
A_44_P548949	hypothetical protein LOC683753	2.51093	1.32822	up	0.00019352			XM_001067334	XM_001067334	XM_001067334	Rn.32441	21.4008	53.736
A_43_P19437	rhomboid, veinlet-like 2 (Drosophila)	2.5098	1.32757	up	2.5251e-05	GO:0004252(serine-type endopeptidase activity)|GO:0005886(plasma membrane)|GO:0006508(proteolysis)|GO:0008152(metabolic process)|GO:0016021(integral to membrane)		NM_001106684	NM_001106684	NM_001106684	Rn.25300	27.3676	68.687
A_64_P053084	galectin-related inter-fiber protein	2.5075	1.32625	up	3.4277e-06	GO:0030246(carbohydrate binding)		NM_057187	NM_057187	NM_057187	Rn.26894	33.3311	83.5779
A_44_P481160	wingless-type MMTV integration site family, member 5A	2.50577	1.32525	up	9.9819e-07	GO:0000187(activation of MAPK activity)|GO:0001667(ameboidal cell migration)|GO:0001736(establishment of planar polarity)|GO:0001756(somitogenesis)|GO:0001837(epithelial to mesenchymal transition)|GO:0001843(neural tube closure)|GO:0001934(positive regulation of protein phosphorylation)|GO:0001938(positive regulation of endothelial cell proliferation)|GO:0001947(heart looping)|GO:0002009(morphoge…	04310:Wnt signaling pathway|04340:Hedgehog signaling pathway|04916:Melanogenesis|05200:Pathways in cancer|05217:Basal cell carcinoma	NM_022631	NM_022631	NM_022631	Rn.48749	37.0631	92.8715
A_44_P520159	purinergic receptor P2Y, G-protein coupled, 2	2.50527	1.32497	up	0.001739	GO:0005515(protein binding)|GO:0005524(ATP binding)|GO:0005739(mitochondrion)|GO:0005764(lysosome)|GO:0005769(early endosome)|GO:0007204(elevation of cytosolic calcium ion concentration)|GO:0007568(aging)|GO:0009790(embryo development)|GO:0010976(positive regulation of neuron projection development)|GO:0014911(positive regulation of smooth muscle cell migration)|GO:0016021(integral to membrane)|G…	04080:Neuroactive ligand-receptor interaction	NM_017255	NM_017255	NM_017255	Rn.11102	15.1952	38.0681
A_42_P803673	WDNM1 homolog	2.50527	1.32497	up	0.001739	GO:0003674(molecular_function)|GO:0005575(cellular_component)|GO:0005615(extracellular space)|GO:0008150(biological_process)|GO:0010577(metalloenzyme activator activity)|GO:0030414(peptidase inhibitor activity)|GO:0032496(response to lipopolysaccharide)|GO:0034612(response to tumor necrosis factor)|GO:0043085(positive regulation of catalytic activity)|GO:0050872(white fat cell differentiation)		NM_001003706	NM_001003706	NM_001003706	Rn.41321	15.1952	38.0681
A_43_P14796	adenomatosis polyposis coli down-regulated 1	2.5029	1.3236	up	6.8883e-20	GO:0001942(hair follicle development)|GO:0005887(integral to plasma membrane)|GO:0017147(Wnt-protein binding)|GO:0030178(negative regulation of Wnt receptor signaling pathway)|GO:0043615(astrocyte cell migration)		XM_003751796	XM_003751796	XM_003751796		129.464	324.037
A_43_P12961	eukaryotic translation initiation factor 4E binding protein 1	2.50031	1.32211	up	1.2481e-52	GO:0000082(G1/S transition of mitotic cell cycle)|GO:0005634(nucleus)|GO:0005730(nucleolus)|GO:0005737(cytoplasm)|GO:0008190(eukaryotic initiation factor 4E binding)|GO:0008286(insulin receptor signaling pathway)|GO:0030324(lung development)|GO:0031333(negative regulation of protein complex assembly)|GO:0031369(translation initiation factor binding)|GO:0031929(TOR signaling cascade)|GO:0043234(pr…	03013:RNA transport|04012:ErbB signaling pathway|04150:mTOR signaling pathway|04910:Insulin signaling pathway|05221:Acute myeloid leukemia	NM_053857	NM_053857	NM_053857	Rn.11161	363.082	907.818
A_44_P330828	hypothetical LOC302884	2.49395	1.31843	up	0.0004737	GO:0005634(nucleus)|GO:0005739(mitochondrion)		NM_001008518	NM_001008518	NM_001008518	Rn.106101	19.1555	47.7729
A_44_P352055	ADAMTS-like 5	2.46997	1.30449	up	0.0029751			FQ224249		FQ224249	Rn.13813	14.1914	35.0522
A_44_P976680	centromere protein W	2.46997	1.30449	up	0.0029751	GO:0000278(mitotic cell cycle)|GO:0000775(chromosome, centromeric region)|GO:0000776(kinetochore)|GO:0000777(condensed chromosome kinetochore)|GO:0003677(DNA binding)|GO:0005634(nucleus)|GO:0007059(chromosome segregation)|GO:0007067(mitosis)|GO:0046982(protein heterodimerization activity)|GO:0051276(chromosome organization)|GO:0051301(cell division)|GO:0051382(kinetochore assembly)		NM_001246319	NM_001246319	NM_001246319	Rn.51	14.1914	35.0522
A_44_P1022002	chemokine (C-C motif) ligand 7	2.45948	1.29835	up	0.010262	GO:0005615(extracellular space)|GO:0006935(chemotaxis)|GO:0006954(inflammatory response)|GO:0006955(immune response)|GO:0007010(cytoskeleton organization)|GO:0008009(chemokine activity)|GO:0008201(heparin binding)|GO:0008360(regulation of cell shape)|GO:0010332(response to gamma radiation)|GO:0030335(positive regulation of cell migration)|GO:0031726(CCR1 chemokine receptor binding)|GO:0031727(CCR…	04062:Chemokine signaling pathway	NM_001007612	NM_001007612	NM_001007612	Rn.26815	10.7187	26.3625
A_64_P071495	actin, gamma 2, smooth muscle, enteric	2.44855	1.29193	up	7.2858e-05	GO:0005524(ATP binding)|GO:0005737(cytoplasm)|GO:0005856(cytoskeleton)|GO:0071944(cell periphery)	04270:Vascular smooth muscle contraction	NM_012893	NM_012893	NM_012893	Rn.958	25.9034	63.4259
A_44_P556319	fibroblast growth factor 18	2.4476	1.29137	up	0.033896	GO:0001503(ossification)|GO:0001525(angiogenesis)|GO:0001957(intramembranous ossification)|GO:0001958(endochondral ossification)|GO:0002063(chondrocyte development)|GO:0005104(fibroblast growth factor receptor binding)|GO:0005105(type 1 fibroblast growth factor receptor binding)|GO:0005111(type 2 fibroblast growth factor receptor binding)|GO:0005576(extracellular region)|GO:0005730(nucleolus)|GO:…		NM_019199	NM_019199	NM_019199	Rn.44478	7.41559	18.1504
A_64_P032951	Cd300 molecule-like family member G	2.43339	1.28296	up	8.1059e-06			XM_003750936	XM_003750936	XM_003750936	Rn.110109	33.3311	81.1075
A_44_P220325	dynein light chain roadblock-type 2	2.41635	1.27283	up	0.0081528	GO:0005868(cytoplasmic dynein complex)		NM_001108451	NM_001108451	NM_001108451	Rn.27744	11.9405	28.8525
A_64_P145357	peroxisomal biogenesis factor 14	2.41635	1.27283	up	0.0081528	GO:0003714(transcription corepressor activity)|GO:0005102(receptor binding)|GO:0005622(intracellular)|GO:0005777(peroxisome)|GO:0005778(peroxisomal membrane)|GO:0006461(protein complex assembly)|GO:0007031(peroxisome organization)|GO:0008017(microtubule binding)|GO:0016021(integral to membrane)|GO:0016558(protein import into peroxisome matrix)|GO:0016561(protein import into peroxisome matrix, tra…	04146:Peroxisome	NM_172063	NM_172063	NM_172063	Rn.7844	11.9405	28.8525
A_42_P802550	PDZ and LIM domain 1	2.41164	1.27001	up	1.3414e-16	GO:0001666(response to hypoxia)|GO:0003713(transcription coactivator activity)|GO:0005667(transcription factor complex)|GO:0005737(cytoplasm)|GO:0005856(cytoskeleton)|GO:0006355(regulation of transcription, DNA-dependent)|GO:0008270(zinc ion binding)|GO:0046872(metal ion binding)		NM_017365	NM_017365	NM_017365	Rn.11170	117.283	282.845
A_44_P1013851	bone morphogenetic protein 2	2.40863	1.26821	up	2.1251e-05	GO:0000122(negative regulation of transcription from RNA polymerase II promoter)|GO:0001649(osteoblast differentiation)|GO:0001658(branching involved in ureteric bud morphogenesis)|GO:0001666(response to hypoxia)|GO:0001701(in utero embryonic development)|GO:0001837(epithelial to mesenchymal transition)|GO:0001934(positive regulation of protein phosphorylation)|GO:0001938(positive regulation of e…	04340:Hedgehog signaling pathway|04350:TGF-beta signaling pathway|05200:Pathways in cancer|05217:Basal cell carcinoma	NM_017178	NM_017178	NM_017178	Rn.90931	31.1005	74.9094
A_43_P12274	leukocyte specific transcript 1	2.40649	1.26693	up	0.00042773	GO:0003674(molecular_function)|GO:0005575(cellular_component)|GO:0005737(cytoplasm)|GO:0008150(biological_process)|GO:0016021(integral to membrane)|GO:0016358(dendrite development)|GO:0050672(negative regulation of lymphocyte proliferation)		NM_022634	NM_022634	NM_022634	Rn.91085	21.4008	51.5009
A_44_P487761	complement component 1, q subcomponent, A chain	2.40501	1.26604	up	9.0583e-60	GO:0003674(molecular_function)|GO:0005575(cellular_component)|GO:0005581(collagen)|GO:0006958(complement activation, classical pathway)|GO:0008150(biological_process)|GO:0045087(innate immune response)	04610:Complement and coagulation cascades|05020:Prion diseases|05142:Chagas disease (American trypanosomiasis)|05150:Staphylococcus aureus infection|05322:Systemic lupus erythematosus	NM_001008515	NM_001008515	NM_001008515	Rn.105647	459.334	1104.7
A_44_P500708	complement component 1, q subcomponent, C chain	2.40446	1.26571	up	6.0024e-15	GO:0003674(molecular_function)|GO:0005575(cellular_component)|GO:0005581(collagen)|GO:0006958(complement activation, classical pathway)|GO:0008150(biological_process)|GO:0030853(negative regulation of granulocyte differentiation)|GO:0045087(innate immune response)|GO:0045650(negative regulation of macrophage differentiation)	04610:Complement and coagulation cascades|05020:Prion diseases|05142:Chagas disease (American trypanosomiasis)|05150:Staphylococcus aureus infection|05322:Systemic lupus erythematosus	NM_001008524	NM_001008524	NM_001008524	Rn.2393	105.289	253.163
A_42_P749435	adaptor-related protein complex 1, sigma 1 subunit	2.40364	1.26522	up	3.6928e-06	GO:0006886(intracellular protein transport)|GO:0008565(protein transporter activity)|GO:0009615(response to virus)|GO:0016192(vesicle-mediated transport)|GO:0030117(membrane coat)	04142:Lysosome	NM_001108331	NM_001108331	NM_001108331	Rn.11795	37.0631	89.0864
A_64_P021686	erythropoietin receptor	2.39836	1.26205	up	0.00033385	GO:0004900(erythropoietin receptor activity)|GO:0007165(signal transduction)|GO:0007204(elevation of cytosolic calcium ion concentration)|GO:0007420(brain development)|GO:0007507(heart development)|GO:0009790(embryo development)|GO:0016021(integral to membrane)|GO:0038162(erythropoietin-mediated signaling pathway)|GO:0042802(identical protein binding)|GO:0043524(negative regulation of neuron apop…	04060:Cytokine-cytokine receptor interaction|04630:Jak-STAT signaling pathway|04640:Hematopoietic cell lineage	NM_017002	NM_017002	NM_017002	Rn.22394	22.4053	53.736
A_64_P106276	family with sequence similarity 171, member A2	2.39122	1.25775	up	1.0266e-24			XM_002727821	XM_002727821	XM_002727821		184.887	442.105
A_42_P821316	E74-like factor 5	2.39101	1.25762	up	7.8688e-05	GO:0003700(sequence-specific DNA binding transcription factor activity)|GO:0005634(nucleus)|GO:0005737(cytoplasm)|GO:0007398(ectoderm development)|GO:0043565(sequence-specific DNA binding)|GO:0060644(mammary gland epithelial cell differentiation)		NM_001108956	NM_001108956	NM_001108956	Rn.27061	27.3676	65.4362
A_64_P097842	MARCKS-like 1	2.38687	1.25512	up	6.6983e-26	GO:0003779(actin binding)|GO:0005516(calmodulin binding)|GO:0005737(cytoplasm)|GO:0005886(plasma membrane)|GO:0008284(positive regulation of cell proliferation)|GO:0016192(vesicle-mediated transport)	04666:Fc gamma R-mediated phagocytosis|05140:Leishmaniasis	NM_030862	NM_030862	NM_030862	Rn.2486	195.352	466.281
A_44_P437945	Bcl-2 binding component 3	2.38574	1.25444	up	1.1014e-07	GO:0001836(release of cytochrome c from mitochondria)|GO:0005739(mitochondrion)|GO:0006915(apoptotic process)|GO:0006917(induction of apoptosis)|GO:0006919(activation of cysteine-type endopeptidase activity involved in apoptotic process)|GO:0007420(brain development)|GO:0008340(determination of adult lifespan)|GO:0010001(glial cell differentiation)|GO:0032464(positive regulation of protein homool…		NM_173837	NM_173837	NM_173837	Rn.25176	49.7824	118.768
A_44_P451357	secreted protein, acidic, cysteine-rich (osteonectin)	2.38104	1.25159	up	0	GO:0001503(ossification)|GO:0005509(calcium ion binding)|GO:0005578(proteinaceous extracellular matrix)|GO:0005604(basement membrane)|GO:0005615(extracellular space)|GO:0005622(intracellular)|GO:0005634(nucleus)|GO:0005737(cytoplasm)|GO:0007165(signal transduction)|GO:0007507(heart development)|GO:0009629(response to gravity)|GO:0010288(response to lead ion)|GO:0030324(lung development)|GO:003101…		NM_012656	NM_012656	NM_012656	Rn.98989	2882.38	6863.06
A_44_P177465	growth arrest specific 7	2.37973	1.2508	up	0.0023777	GO:0001726(ruffle)|GO:0005737(cytoplasm)|GO:0005884(actin filament)|GO:0008360(regulation of cell shape)|GO:0030041(actin filament polymerization)|GO:0030182(neuron differentiation)|GO:0048812(neuron projection morphogenesis)|GO:0051015(actin filament binding)|GO:0051017(actin filament bundle assembly)		AJ131902		AJ131902	Rn.17160	16.419	39.0728
A_44_P822557	similar to S100 calcium binding protein A14	2.37717	1.24925	up	4.3746e-13	GO:0003674(molecular_function)|GO:0005509(calcium ion binding)|GO:0005575(cellular_component)|GO:0005886(plasma membrane)|GO:0008150(biological_process)|GO:0015630(microtubule cytoskeleton)|GO:0030054(cell junction)|GO:0032496(response to lipopolysaccharide)|GO:0034142(toll-like receptor 4 signaling pathway)|GO:0042379(chemokine receptor binding)|GO:0042742(defense response to bacterium)|GO:00484…		XM_003753609	XM_003753609	XM_003753609		93.5846	222.467
A_42_P763058	Ly6/Plaur domain containing 1	2.37622	1.24867	up	1.891e-09	GO:0005886(plasma membrane)|GO:0031225(anchored to membrane)		NM_001007727	NM_001007727	NM_001007727	Rn.231867	64.4312	153.103
A_64_P045476	complement component 1, q subcomponent, B chain	2.37552	1.24825	up	0	GO:0003674(molecular_function)|GO:0005581(collagen)|GO:0005602(complement component C1 complex)|GO:0006955(immune response)|GO:0006958(complement activation, classical pathway)|GO:0007420(brain development)|GO:0007568(aging)|GO:0010033(response to organic substance)|GO:0042803(protein homodimerization activity)|GO:0045087(innate immune response)|GO:0048839(inner ear development)|GO:0051384(respon…	04610:Complement and coagulation cascades|05020:Prion diseases|05142:Chagas disease (American trypanosomiasis)|05150:Staphylococcus aureus infection|05322:Systemic lupus erythematosus	NM_019262	NM_019262	NM_019262	Rn.6702	1255.28	2981.96
A_64_P103404	transcription factor 7 (T-cell specific, HMG-box)	2.37297	1.2467	up	0.0035953	GO:0003674(molecular_function)|GO:0003677(DNA binding)|GO:0003682(chromatin binding)|GO:0003700(sequence-specific DNA binding transcription factor activity)|GO:0005575(cellular_component)|GO:0005634(nucleus)|GO:0005667(transcription factor complex)|GO:0006355(regulation of transcription, DNA-dependent)|GO:0006357(regulation of transcription from RNA polymerase II promoter)|GO:0007420(brain develo…	04310:Wnt signaling pathway|04520:Adherens junction|04916:Melanogenesis|05200:Pathways in cancer|05210:Colorectal cancer|05213:Endometrial cancer|05215:Prostate cancer|05216:Thyroid cancer|05217:Basal cell carcinoma|05221:Acute myeloid leukemia|05412:Arrhythmogenic right ventricular cardiomyopathy (ARVC)	ENSRNOT00000008022	XM_001073458	XM_001073458	Rn.106335	15.1952	36.0578
A_64_P149819	family with sequence similarity 134, member A	2.36965	1.24467	up	0.014658	GO:0005783(endoplasmic reticulum)|GO:0016021(integral to membrane)		NM_001100760	NM_001100760	NM_001100760	Rn.13737	10.7187	25.3996
A_44_P431154	zinc finger protein 428	2.36341	1.24087	up	0.0011502	GO:0005622(intracellular)|GO:0008270(zinc ion binding)		NM_001108476	NM_001108476	NM_001108476	Rn.102067	19.1555	45.2723
A_44_P482519	integrin, beta 7	2.35842	1.23782	up	0.0071566	GO:0005615(extracellular space)|GO:0005737(cytoplasm)|GO:0007155(cell adhesion)|GO:0007229(integrin-mediated signaling pathway)|GO:0008305(integrin complex)|GO:0016021(integral to membrane)|GO:0050839(cell adhesion molecule binding)|GO:0050900(leukocyte migration)	04510:Focal adhesion|04512:ECM-receptor interaction|04514:Cell adhesion molecules (CAMs)|04672:Intestinal immune network for IgA production|04810:Regulation of actin cytoskeleton|05410:Hypertrophic cardiomyopathy (HCM)|05412:Arrhythmogenic right ventricular cardiomyopathy (ARVC)|05414:Dilated cardiomyopathy	NM_013171	NM_013171	NM_013171	Rn.10767	13.187	31.1005
A_64_P041184	vasoactive intestinal peptide receptor 2	2.35842	1.23782	up	0.0071566	GO:0004999(vasoactive intestinal polypeptide receptor activity)|GO:0005886(plasma membrane)|GO:0007190(activation of adenylate cyclase activity)|GO:0016021(integral to membrane)|GO:0048662(negative regulation of smooth muscle cell proliferation)	04080:Neuroactive ligand-receptor interaction	NM_017238	NM_017238	NM_017238	Rn.10011	13.187	31.1005
A_44_P264915	beta-1,4-N-acetyl-galactosaminyl transferase 4	2.35608	1.23639	up	0.021149	GO:0008376(acetylgalactosaminyltransferase activity)|GO:0032580(Golgi cisterna membrane)		NM_001107562	NM_001107562	NM_001107562	Rn.98521	9.7156	22.8907
A_44_P172601	inducible T-cell co-stimulator	2.35608	1.23639	up	0.021149	GO:0002517(T cell tolerance induction)|GO:0003674(molecular_function)|GO:0005887(integral to plasma membrane)|GO:0016337(cell-cell adhesion)|GO:0031295(T cell costimulation)		NM_022610	NM_022610	NM_022610	Rn.168816	9.7156	22.8907
A_64_P033845	LIM domain only 1	2.35608	1.23639	up	0.021149	GO:0000122(negative regulation of transcription from RNA polymerase II promoter)|GO:0005634(nucleus)|GO:0005730(nucleolus)|GO:0006351(transcription, DNA-dependent)|GO:0006355(regulation of transcription, DNA-dependent)|GO:0008270(zinc ion binding)|GO:0045944(positive regulation of transcription from RNA polymerase II promoter)|GO:0046872(metal ion binding)		NM_139112	NM_139112	NM_139112	Rn.25503	9.7156	22.8907
A_44_P436280	phospholipid transfer protein	2.34592	1.23015	up	0.00033873	GO:0003674(molecular_function)|GO:0005575(cellular_component)|GO:0008150(biological_process)|GO:0010189(vitamin E biosynthetic process)|GO:0030317(sperm motility)	03320:PPAR signaling pathway	NM_001168543	NM_001168543	NM_001168543	Rn.117434	23.7629	55.7458
A_64_P156308	v-crk sarcoma virus CT10 oncogene homolog (avian)-like	2.34592	1.23015	up	0.00033873	GO:0001568(blood vessel development)|GO:0007389(pattern specification process)|GO:0007507(heart development)|GO:0009887(organ morphogenesis)|GO:0009952(anterior/posterior pattern specification)|GO:0048538(thymus development)|GO:0060017(parathyroid gland development)	04010:MAPK signaling pathway|04012:ErbB signaling pathway|04062:Chemokine signaling pathway|04510:Focal adhesion|04666:Fc gamma R-mediated phagocytosis|04722:Neurotrophin signaling pathway|04810:Regulation of actin cytoskeleton|04910:Insulin signaling pathway|05100:Bacterial invasion of epithelial cells|05200:Pathways in cancer|05211:Renal cell carcinoma|05220:Chronic myeloid leukemia	NM_001008284	NM_001008284	NM_001008284	Rn.35110	23.7629	55.7458
A_64_P044435	TGFB-induced factor homeobox 1	2.3438	1.22885	up	2.3465e-15	GO:0000122(negative regulation of transcription from RNA polymerase II promoter)|GO:0001843(neural tube closure)|GO:0003682(chromatin binding)|GO:0003700(sequence-specific DNA binding transcription factor activity)|GO:0005634(nucleus)|GO:0007368(determination of left/right symmetry)|GO:0008285(negative regulation of cell proliferation)|GO:0009953(dorsal/ventral pattern formation)|GO:0010470(regul…		NM_001015020	NM_001015020	NM_001015020	Rn.154349	116.395	272.807
A_44_P1039128	chemokine (C-X-C motif) ligand 10	2.34242	1.228	up	1.6047e-11	GO:0002690(positive regulation of leukocyte chemotaxis)|GO:0005125(cytokine activity)|GO:0005576(extracellular region)|GO:0005615(extracellular space)|GO:0006928(cellular component movement)|GO:0006935(chemotaxis)|GO:0006954(inflammatory response)|GO:0006955(immune response)|GO:0007165(signal transduction)|GO:0007517(muscle organ development)|GO:0008009(chemokine activity)|GO:0008284(positive reg…	04060:Cytokine-cytokine receptor interaction|04062:Chemokine signaling pathway|04620:Toll-like receptor signaling pathway|04622:RIG-I-like receptor signaling pathway|04623:Cytosolic DNA-sensing pathway	NM_139089	NM_139089	NM_139089	Rn.10584	84.3549	197.594
A_43_P14872	syndecan 1	2.33983	1.22641	up	1.8725e-30	GO:0001657(ureteric bud development)|GO:0001948(glycoprotein binding)|GO:0005515(protein binding)|GO:0005737(cytoplasm)|GO:0005925(focal adhesion)|GO:0006954(inflammatory response)|GO:0007155(cell adhesion)|GO:0007267(cell-cell signaling)|GO:0008022(protein C-terminus binding)|GO:0008092(cytoskeletal protein binding)|GO:0009636(response to toxin)|GO:0009897(external side of plasma membrane)|GO:00…	04512:ECM-receptor interaction|04514:Cell adhesion molecules (CAMs)|05144:Malaria	NM_013026	NM_013026	NM_013026	Rn.11176	245.173	573.665
A_64_P105334	C1q and tumor necrosis factor related protein 5	2.33731	1.22485	up	4.7969e-36	GO:0005576(extracellular region)|GO:0005581(collagen)|GO:0005615(extracellular space)|GO:0005886(plasma membrane)|GO:0005923(tight junction)|GO:0009306(protein secretion)|GO:0016020(membrane)|GO:0016324(apical plasma membrane)|GO:0016328(lateral plasma membrane)|GO:0030133(transport vesicle)|GO:0042802(identical protein binding)|GO:0042995(cell projection)|GO:0048839(inner ear development)|GO:007…		NM_001012123	NM_001012123	NM_001012123	Rn.99884	293.72	686.514
A_64_P083741	similar to DEAD (Asp-Glu-Ala-Asp) box polypeptide 41	2.33199	1.22156	up	1.8813e-08			XM_003750203	XM_003750203	XM_003750203		59.4739	138.693
A_64_P066755	family with sequence similarity 105, member A	2.32482	1.21712	up	2.712e-15			NM_001037648	NM_001037648	NM_001037648	Rn.162566	118.535	275.573
A_64_P052791	cadherin 13	2.31924	1.21366	up	6.095e-07	GO:0000278(mitotic cell cycle)|GO:0001558(regulation of cell growth)|GO:0001938(positive regulation of endothelial cell proliferation)|GO:0001954(positive regulation of cell-matrix adhesion)|GO:0002040(sprouting angiogenesis)|GO:0003674(molecular_function)|GO:0005615(extracellular space)|GO:0005737(cytoplasm)|GO:0005886(plasma membrane)|GO:0005901(caveola)|GO:0007155(cell adhesion)|GO:0007156(hom…		NM_138889	NM_138889	NM_138889	Rn.23806	47.537	110.25
A_44_P233867	spondin 1, extracellular matrix protein	2.31924	1.21366	up	6.095e-07	GO:0005578(proteinaceous extracellular matrix)|GO:0005615(extracellular space)|GO:0007155(cell adhesion)|GO:0031012(extracellular matrix)		NM_172067	NM_172067	NM_172067	Rn.7546	47.537	110.25
A_42_P723641	popeye domain containing 2	2.31854	1.21322	up	0.0033863	GO:0016020(membrane)		NM_199113	NM_199113	NM_199113	Rn.145147	16.419	38.0681
A_64_P001211	cytochrome P450, family 2, subfamily d, polypeptide 5	2.31785	1.21279	up	0	GO:0004497(monooxygenase activity)|GO:0005506(iron ion binding)|GO:0005789(endoplasmic reticulum membrane)|GO:0009055(electron carrier activity)|GO:0016712(oxidoreductase activity, acting on paired donors, with incorporation or reduction of molecular oxygen, reduced flavin or flavoprotein as one donor, and incorporation of one atom of oxygen)|GO:0020037(heme binding)|GO:0070330(aromatase activity)	00982:Drug metabolism - cytochrome P450	NM_173304	NM_173304	NM_173304	Rn.10842	3131.67	7258.73
A_44_P237994	ATP-binding cassette, subfamily G (WHITE), member 1	2.31622	1.21177	up	9.0133e-33	GO:0005524(ATP binding)|GO:0005548(phospholipid transporter activity)|GO:0005739(mitochondrion)|GO:0005768(endosome)|GO:0005794(Golgi apparatus)|GO:0005886(plasma membrane)|GO:0006355(regulation of transcription, DNA-dependent)|GO:0008203(cholesterol metabolic process)|GO:0009897(external side of plasma membrane)|GO:0010033(response to organic substance)|GO:0010872(regulation of cholesterol ester…	02010:ABC transporters	NM_053502	NM_053502	NM_053502	Rn.8398	272.577	631.347
A_42_P502590	solute carrier family 7 (amino acid transporter light chain, y+L system), member 6	2.31579	1.2115	up	0.00043262	GO:0015171(amino acid transmembrane transporter activity)|GO:0016021(integral to membrane)		NM_001107424	NM_001107424	NM_001107424	Rn.8066	23.7629	55.0298
A_64_P113592	family with sequence similarity 25, member A	2.31076	1.20837	up	7.8643e-12			NM_001134849	NM_001134849	NM_001134849	Rn.78551	90.3405	208.755
A_64_P019790	cytochrome P450, family 2, subfamily d, polypeptide 1	2.30958	1.20763	up	0	GO:0004497(monooxygenase activity)|GO:0005506(iron ion binding)|GO:0005737(cytoplasm)|GO:0005789(endoplasmic reticulum membrane)|GO:0009055(electron carrier activity)|GO:0010033(response to organic substance)|GO:0014070(response to organic cyclic compound)|GO:0020037(heme binding)|GO:0042493(response to drug)|GO:0070330(aromatase activity)	00982:Drug metabolism - cytochrome P450	NM_153313	NM_153313	NM_153313	Rn.91133	3219.47	7435.63
A_44_P106014	centrin, EF-hand protein, 2	2.30857	1.207	up	1.3229e-06	GO:0005622(intracellular)|GO:0005813(centrosome)|GO:0005814(centriole)|GO:0005929(cilium)|GO:0005932(microtubule basal body)|GO:0006289(nucleotide-excision repair)|GO:0007099(centriole replication)|GO:0008017(microtubule binding)|GO:0031683(G-protein beta/gamma-subunit complex binding)|GO:0032391(photoreceptor connecting cilium)|GO:0032465(regulation of cytokinesis)|GO:0032795(heterotrimeric G-pr…	03420:Nucleotide excision repair	ENSRNOT00000065164	XM_001053739	XM_001053739	Rn.232560	45.2723	104.514
A_64_P018751	aquaporin 4	2.3068	1.20589	up	0.005129	GO:0005737(cytoplasm)|GO:0005886(plasma membrane)|GO:0005887(integral to plasma membrane)|GO:0005911(cell-cell junction)|GO:0006833(water transport)|GO:0007565(female pregnancy)|GO:0007605(sensory perception of sound)|GO:0009314(response to radiation)|GO:0009897(external side of plasma membrane)|GO:0015250(water channel activity)|GO:0015288(porin activity)|GO:0015670(carbon dioxide transport)|GO:…	04962:Vasopressin-regulated water reabsorption|04976:Bile secretion	NM_001142366	NM_001142366	NM_001142366	Rn.90091	15.1952	35.0522
A_64_P123430	chemokine (C-C motif) ligand 17	2.3068	1.20589	up	0.005129	GO:0005575(cellular_component)|GO:0008150(biological_process)|GO:0031729(CCR4 chemokine receptor binding)	04062:Chemokine signaling pathway	NM_057151	NM_057151	NM_057151	Rn.46679	15.1952	35.0522
A_64_P073460	collagen, type VI, alpha 2	2.30666	1.20581	up	3.6459e-73	GO:0003674(molecular_function)|GO:0005575(cellular_component)|GO:0005576(extracellular region)|GO:0005615(extracellular space)|GO:0009749(response to glucose stimulus)|GO:0031012(extracellular matrix)|GO:0042383(sarcolemma)|GO:0043234(protein complex)|GO:0070208(protein heterotrimerization)	04510:Focal adhesion|04512:ECM-receptor interaction|04974:Protein digestion and absorption	NM_001100741	NM_001100741	NM_001100741	Rn.128903	635.048	1464.84
A_42_P841193	DNA-damage-inducible transcript 4-like	2.30469	1.20457	up	2.037e-07	GO:0005737(cytoplasm)|GO:0009968(negative regulation of signal transduction)		NM_080399	NM_080399	NM_080399	Rn.19672	52.5059	121.01
A_44_P196217	G protein-coupled receptor 37	2.29929	1.20119	up	0.0017604	GO:0004930(G-protein coupled receptor activity)|GO:0005789(endoplasmic reticulum membrane)|GO:0005886(plasma membrane)|GO:0016021(integral to membrane)	05012:Parkinson's disease	NM_057201	NM_057201	NM_057201	Rn.28035	19.1555	44.044
A_44_P183784	A kinase (PRKA) anchor protein 12	2.29329	1.19742	up	3.994e-08	GO:0005737(cytoplasm)|GO:0005856(cytoskeleton)|GO:0005886(plasma membrane)|GO:0006605(protein targeting)|GO:0007165(signal transduction)|GO:0008179(adenylate cyclase binding)|GO:0010739(positive regulation of protein kinase A signaling cascade)|GO:0030819(positive regulation of cAMP biosynthetic process)		NM_057103	NM_057103	NM_057103	Rn.122094	59.4739	136.391
A_64_P162437	lymphocyte antigen 6 complex, locus H	2.2822	1.19043	up	0.010235			NM_001134839	NM_001134839	NM_001134839	Rn.7534	13.187	30.0954
A_64_P065026	sphingomyelin phosphodiesterase 3, neutral membrane	2.2822	1.19043	up	0.010235	GO:0000137(Golgi cis cisterna)|GO:0000139(Golgi membrane)|GO:0004767(sphingomyelin phosphodiesterase activity)|GO:0005794(Golgi apparatus)|GO:0005886(plasma membrane)|GO:0006684(sphingomyelin metabolic process)|GO:0007049(cell cycle)|GO:0007275(multicellular organismal development)|GO:0008152(metabolic process)|GO:0030072(peptide hormone secretion)|GO:0046872(metal ion binding)	00600:Sphingolipid metabolism|01100:Metabolic pathways	NM_053605	NM_053605	NM_053605	Rn.54555	13.187	30.0954
A_42_P698972	TAP binding protein (tapasin)	2.2812	1.18979	up	8.1296e-12	GO:0000139(Golgi membrane)|GO:0002397(MHC class I protein complex assembly)|GO:0002479(antigen processing and presentation of exogenous peptide antigen via MHC class I, TAP-dependent)|GO:0005789(endoplasmic reticulum membrane)|GO:0006952(defense response)|GO:0042824(MHC class I peptide loading complex)|GO:0042825(TAP complex)|GO:0046978(TAP1 binding)|GO:0046979(TAP2 binding)|GO:0050823(peptide an…	04612:Antigen processing and presentation	NM_033098	NM_033098	NM_033098	Rn.51023	93.5846	213.485
A_44_P536613	cholesterol 25-hydroxylase	2.28006	1.18907	up	7.3478e-21	GO:0001567(cholesterol 25-hydroxylase activity)|GO:0005506(iron ion binding)|GO:0005789(endoplasmic reticulum membrane)|GO:0006633(fatty acid biosynthetic process)|GO:0008203(cholesterol metabolic process)|GO:0008395(steroid hydroxylase activity)|GO:0016021(integral to membrane)|GO:0016126(sterol biosynthetic process)|GO:0055114(oxidation-reduction process)	00120:Primary bile acid biosynthesis	NM_001025415	NM_001025415	NM_001025415	Rn.155971	176.012	401.317
A_64_P079080	similar to cell surface receptor FDFACT	2.27952	1.18873	up	6.9357e-11			XM_001076019	XM_001076019	XM_001076019		85.3598	194.58
A_64_P060302	similar to nidogen 2 protein	2.27345	1.18488	up	0.041226			XM_003751104	XM_003751104	XM_003751104		8.42573	19.1555
A_44_P332422	complement component 1, s subcomponent	2.26377	1.17873	up	2.0319e-27	GO:0003674(molecular_function)|GO:0004252(serine-type endopeptidase activity)|GO:0005509(calcium ion binding)|GO:0005576(extracellular region)|GO:0006508(proteolysis)|GO:0006956(complement activation)|GO:0006958(complement activation, classical pathway)|GO:0010001(glial cell differentiation)|GO:0042802(identical protein binding)|GO:0045087(innate immune response)|GO:0051591(response to cAMP)	04610:Complement and coagulation cascades|05150:Staphylococcus aureus infection|05322:Systemic lupus erythematosus	NM_138900	NM_138900	NM_138900	Rn.4037	240.923	545.394
A_42_P453055	basal cell adhesion molecule (Lutheran blood group)	2.26052	1.17665	up	3.1031e-13	GO:0005055(laminin receptor activity)|GO:0005886(plasma membrane)|GO:0007155(cell adhesion)|GO:0007160(cell-matrix adhesion)|GO:0009986(cell surface)|GO:0016021(integral to membrane)|GO:0043236(laminin binding)		NM_031752	NM_031752	NM_031752	Rn.7003	109.245	246.951
A_64_P005576	annexin A2	2.25754	1.17475	up	0	GO:0001525(angiogenesis)|GO:0004859(phospholipase inhibitor activity)|GO:0005509(calcium ion binding)|GO:0005544(calcium-dependent phospholipid binding)|GO:0005546(phosphatidylinositol-4,5-bisphosphate binding)|GO:0005604(basement membrane)|GO:0005737(cytoplasm)|GO:0005769(early endosome)|GO:0005811(lipid particle)|GO:0005886(plasma membrane)|GO:0007589(body fluid secretion)|GO:0017137(Rab GTPase…		NM_019905	NM_019905	NM_019905	Rn.90546	1300.23	2935.34
A_64_P082678	naked cuticle homolog 1 (Drosophila)	2.25502	1.17314	up	2.3256e-05	GO:0000159(protein phosphatase type 2A complex)|GO:0005509(calcium ion binding)|GO:0030165(PDZ domain binding)|GO:0030178(negative regulation of Wnt receptor signaling pathway)|GO:0045732(positive regulation of protein catabolic process)|GO:0090090(negative regulation of canonical Wnt receptor signaling pathway)|GO:2000096(positive regulation of Wnt receptor signaling pathway, planar cell polarit…		NM_001271381	NM_001271381	NM_001271381	Rn.8826	37.0631	83.5779
A_44_P480925	hypothetical protein LOC691995	2.24893	1.16924	up	0.00011309			NM_001103353	NM_001103353	NM_001103353	Rn.129490	31.1005	69.9428
A_64_P105014	chloride channel, voltage-sensitive Ka	2.24563	1.16712	up	0.0019244	GO:0001822(kidney development)|GO:0005244(voltage-gated ion channel activity)|GO:0005247(voltage-gated chloride channel activity)|GO:0005254(chloride channel activity)|GO:0005783(endoplasmic reticulum)|GO:0005887(integral to plasma membrane)|GO:0007589(body fluid secretion)|GO:0009268(response to pH)|GO:0009414(response to water deprivation)|GO:0016323(basolateral plasma membrane)|GO:0016324(apic…		NM_053327	NM_053327	NM_053327	Rn.88871	20.1601	45.2723
A_64_P121698	neurexin 2	2.24504	1.16674	up	0.0071081	GO:0003674(molecular_function)|GO:0005246(calcium channel regulator activity)|GO:0005575(cellular_component)|GO:0007155(cell adhesion)|GO:0007268(synaptic transmission)|GO:0007269(neurotransmitter secretion)|GO:0007416(synapse assembly)|GO:0008150(biological_process)|GO:0016021(integral to membrane)	04514:Cell adhesion molecules (CAMs)	NM_053846	NM_053846	NM_053846	Rn.11282	15.1952	34.1138
A_44_P513853	nucleoredoxin	2.24504	1.16674	up	0.0071081	GO:0004791(thioredoxin-disulfide reductase activity)|GO:0005634(nucleus)|GO:0030178(negative regulation of Wnt receptor signaling pathway)|GO:0031397(negative regulation of protein ubiquitination)|GO:0055114(oxidation-reduction process)|GO:0072358(cardiovascular system development)		NM_001108285	NM_001108285	NM_001108285	Rn.105982	15.1952	34.1138
A_44_P247081	phospholipase A2, group IIA (platelets, synovial fluid)	2.24504	1.16674	up	0.0071081	GO:0004623(phospholipase A2 activity)|GO:0005509(calcium ion binding)|GO:0005543(phospholipid binding)|GO:0005615(extracellular space)|GO:0005739(mitochondrion)|GO:0005783(endoplasmic reticulum)|GO:0006644(phospholipid metabolic process)|GO:0008285(negative regulation of cell proliferation)|GO:0016020(membrane)|GO:0016042(lipid catabolic process)|GO:0030141(secretory granule)|GO:0035019(somatic s…	00564:Glycerophospholipid metabolism|00565:Ether lipid metabolism|00590:Arachidonic acid metabolism|00591:Linoleic acid metabolism|00592:alpha-Linolenic acid metabolism|01100:Metabolic pathways|04010:MAPK signaling pathway|04270:Vascular smooth muscle contraction|04370:VEGF signaling pathway|04664:Fc epsilon RI signaling pathway|04730:Long-term depression|04912:GnRH signaling pathway|04972:Pancre…	NM_031598	NM_031598	NM_031598	Rn.11346	15.1952	34.1138
A_42_P601014	CKLF-like MARVEL transmembrane domain containing 7	2.23958	1.16323	up	1.0219e-27	GO:0016021(integral to membrane)		NM_001109300	NM_001109300	NM_001109300	Rn.12081	251.447	563.135
A_44_P390700	four and a half LIM domains 2	2.23755	1.16192	up	2.8885e-07	GO:0000122(negative regulation of transcription from RNA polymerase II promoter)|GO:0001649(osteoblast differentiation)|GO:0005515(protein binding)|GO:0005634(nucleus)|GO:0005925(focal adhesion)|GO:0006351(transcription, DNA-dependent)|GO:0006357(regulation of transcription from RNA polymerase II promoter)|GO:0008134(transcription factor binding)|GO:0008270(zinc ion binding)|GO:0009725(response t…	04380:Osteoclast differentiation	NM_031677	NM_031677	NM_031677	Rn.3849	55.7458	124.734
A_42_P640700	transmembrane protein 176A	2.23594	1.16088	up	2.8895e-10	GO:0016021(integral to membrane)|GO:2001199(negative regulation of dendritic cell differentiation)		NM_001039008	NM_001039008	NM_001039008	Rn.17071	84.3549	188.612
A_64_P022076	solute carrier family 43, member 3	2.23163	1.1581	up	1.3002e-07	GO:0016021(integral to membrane)|GO:0055085(transmembrane transport)		NM_001107743	NM_001107743	NM_001107743	Rn.214095	59.4739	132.724
A_42_P647599	decorin	2.23105	1.15772	up	4.9158e-73	GO:0001822(kidney development)|GO:0001890(placenta development)|GO:0005518(collagen binding)|GO:0005539(glycosaminoglycan binding)|GO:0005578(proteinaceous extracellular matrix)|GO:0005589(collagen type VI)|GO:0005615(extracellular space)|GO:0007519(skeletal muscle tissue development)|GO:0007568(aging)|GO:0009612(response to mechanical stimulus)|GO:0019800(peptide cross-linking via chondroitin 4-…	04350:TGF-beta signaling pathway	NM_024129	NM_024129	NM_024129	Rn.106103	697.865	1556.97
A_64_P042639	leucine rich repeat containing 20	2.2293	1.15659	up	0.025248			NM_001109171	NM_001109171	NM_001109171	Rn.156423	10.7187	23.8953
A_64_P021241	neurotrophin receptor associated death domain	2.22596	1.15443	up	0.00014292	GO:0005166(neurotrophin p75 receptor binding)|GO:0005634(nucleus)|GO:0005641(nuclear envelope lumen)|GO:0006915(apoptotic process)|GO:0007165(signal transduction)|GO:0009790(embryo development)|GO:0010942(positive regulation of cell death)|GO:0016020(membrane)|GO:0016021(integral to membrane)|GO:0030027(lamellipodium)|GO:0032589(neuron projection membrane)|GO:0044298(cell body membrane)		NM_139259	NM_139259	NM_139259	Rn.40242	31.1005	69.2284
A_44_P141594	SIN3 homolog B, transcription regulator (yeast)	2.22423	1.1533	up	0	GO:0003674(molecular_function)|GO:0005575(cellular_component)|GO:0008150(biological_process)		NM_001115038	NM_001115038	NM_001115038	Rn.216472	897.185	1995.54
A_42_P625419	filamin A interacting protein 1-like	2.22191	1.1518	up	0.0012851			ENSRNOT00000046383	XM_221535	XM_221535		22.4053	49.7824
A_44_P493005	forkhead box Q1	2.20983	1.14393	up	1.8389e-05	GO:0003690(double-stranded DNA binding)|GO:0003705(RNA polymerase II distal enhancer sequence-specific DNA binding transcription factor activity)|GO:0005667(transcription factor complex)|GO:0006309(apoptotic DNA fragmentation)|GO:0007389(pattern specification process)|GO:0008134(transcription factor binding)|GO:0008301(DNA binding, bending)|GO:0009790(embryo development)|GO:0030331(estrogen recep…		NM_022858	NM_022858	NM_022858	Rn.10101	40.3138	89.0864
A_64_P005396	olfactory receptor 889	2.20782	1.14262	up	0.019905	GO:0004930(G-protein coupled receptor activity)|GO:0004984(olfactory receptor activity)|GO:0005886(plasma membrane)|GO:0007186(G-protein coupled receptor signaling pathway)|GO:0016021(integral to membrane)|GO:0050911(detection of chemical stimulus involved in sensory perception of smell)	04740:Olfactory transduction	NM_001000061	NM_001000061	NM_001000061	Rn.143401	11.9405	26.3625
A_44_P434462	phosphatidylethanolamine N-methyltransferase	2.20782	1.14262	up	0.019905	GO:0000773(phosphatidyl-N-methylethanolamine N-methyltransferase activity)|GO:0004608(phosphatidylethanolamine N-methyltransferase activity)|GO:0005739(mitochondrion)|GO:0005789(endoplasmic reticulum membrane)|GO:0006644(phospholipid metabolic process)|GO:0006650(glycerophospholipid metabolic process)|GO:0006656(phosphatidylcholine biosynthetic process)|GO:0007584(response to nutrient)|GO:0008170…	00564:Glycerophospholipid metabolism|01100:Metabolic pathways	NM_013003	NM_013003	NM_013003	Rn.9875	11.9405	26.3625
A_64_P062976	PILR alpha associated neural protein	2.20782	1.14262	up	0.019905	GO:0016021(integral to membrane)		NM_001014059	NM_001014059	NM_001014059	Rn.13411	11.9405	26.3625
A_43_P12535	Kruppel-like factor 10	2.20534	1.141	up	2.0608e-12	GO:0003677(DNA binding)|GO:0005634(nucleus)|GO:0006351(transcription, DNA-dependent)|GO:0006355(regulation of transcription, DNA-dependent)|GO:0006917(induction of apoptosis)|GO:0008270(zinc ion binding)|GO:0030282(bone mineralization)|GO:0035019(somatic stem cell maintenance)|GO:0042127(regulation of cell proliferation)|GO:0045672(positive regulation of osteoclast differentiation)|GO:0046872(met…		NM_031135	NM_031135	NM_031135	Rn.2398	109.245	240.923
A_64_P140761	hairy/enhancer-of-split related with YRPW motif 2	2.20273	1.13929	up	0.036362	GO:0000122(negative regulation of transcription from RNA polymerase II promoter)|GO:0000983(RNA polymerase II core promoter sequence-specific DNA binding transcription factor activity)|GO:0000988(protein binding transcription factor activity)|GO:0001102(RNA polymerase II activating transcription factor binding)|GO:0001568(blood vessel development)|GO:0001570(vasculogenesis)|GO:0003150(muscular se…		NM_130417	NM_130417	NM_130417	Rn.58672	9.7156	21.4008
A_64_P061850	cleavage and polyadenylation specific factor 4-like	2.1961	1.13495	up	0.0067589			ENSRNOT00000052406	XM_001081632	XM_001081632		16.419	36.0578
A_44_P508935	protein tyrosine phosphatase-like A domain containing 2	2.1961	1.13495	up	0.0067589			NM_001108669	NM_001108669	NM_001108669	Rn.35165	16.419	36.0578
A_64_P153159	Epstein-Barr virus induced 3	2.19525	1.13439	up	6.0343e-05	GO:0004896(cytokine receptor activity)|GO:0019221(cytokine-mediated signaling pathway)|GO:0045523(interleukin-27 receptor binding)		NM_001109421	NM_001109421	NM_001109421	Rn.14957	36.0578	79.156
A_44_P396040	transmembrane protein 2	2.19353	1.13325	up	0.0092942	GO:0016021(integral to membrane)		NM_001107596	NM_001107596	NM_001107596	Rn.107821	15.1952	33.3311
A_64_P083600	FXYD domain-containing ion transport regulator 5	2.19267	1.13269	up	1.2587e-23	GO:0003779(actin binding)|GO:0005216(ion channel activity)|GO:0016021(integral to membrane)|GO:0045296(cadherin binding)		NM_021909	NM_021909	NM_021909	Rn.24997	225.712	494.913
A_64_P071585	FK506 binding protein 7	2.19177	1.1321	up	9.293e-10	GO:0000413(protein peptidyl-prolyl isomerization)|GO:0003755(peptidyl-prolyl cis-trans isomerase activity)|GO:0005509(calcium ion binding)|GO:0005528(FK506 binding)|GO:0005783(endoplasmic reticulum)|GO:0006457(protein folding)|GO:0016020(membrane)|GO:0018208(peptidyl-proline modification)		NM_001106485	NM_001106485	NM_001106485	Rn.82775	84.3549	184.887
A_44_P104821	follistatin-like 1	2.1915	1.13192	up	0.012067	GO:0005509(calcium ion binding)|GO:0005576(extracellular region)|GO:0008201(heparin binding)		NM_024369	NM_024369	NM_024369	Rn.95652	14.1914	31.1005
A_64_P148508	proline rich 7 (synaptic)	2.1915	1.13192	up	0.012067	GO:0005886(plasma membrane)|GO:0016021(integral to membrane)|GO:0030054(cell junction)|GO:0045211(postsynaptic membrane)		NM_001109116	NM_001109116	NM_001109116	Rn.162185	14.1914	31.1005
A_64_P026316	complement component 4A (Rodgers blood group)	2.1868	1.12882	up	0	GO:0003674(molecular_function)|GO:0004866(endopeptidase inhibitor activity)|GO:0005576(extracellular region)|GO:0005615(extracellular space)|GO:0006954(inflammatory response)|GO:0006956(complement activation)|GO:0006958(complement activation, classical pathway)|GO:0045087(innate immune response)|GO:0045987(positive regulation of smooth muscle contraction)	04610:Complement and coagulation cascades|05150:Staphylococcus aureus infection|05322:Systemic lupus erythematosus	NM_031504	NM_031504	NM_031504	Rn.155573	1564.82	3421.95
A_44_P914438	cyclin-dependent kinase inhibitor 1A	2.18612	1.12838	up	1.3347e-15	GO:0000079(regulation of cyclin-dependent protein kinase activity)|GO:0000082(G1/S transition of mitotic cell cycle)|GO:0000086(G2/M transition of mitotic cell cycle)|GO:0000307(cyclin-dependent protein kinase holoenzyme complex)|GO:0004861(cyclin-dependent protein kinase inhibitor activity)|GO:0005515(protein binding)|GO:0005634(nucleus)|GO:0005737(cytoplasm)|GO:0005829(cytosol)|GO:0006974(respo…	04012:ErbB signaling pathway|04110:Cell cycle|04115:p53 signaling pathway|05160:Hepatitis C|05200:Pathways in cancer|05214:Glioma|05215:Prostate cancer|05218:Melanoma|05219:Bladder cancer|05220:Chronic myeloid leukemia	NM_080782	NM_080782	NM_080782	Rn.10089	144.893	316.755
A_64_P212387	peptidase inhibitor 16	2.18134	1.12521	up	0.00053691	GO:0005576(extracellular region)		NM_001170481	NM_001170481	NM_001170481	Rn.9448	27.3676	59.6979
A_44_P1057176	Rho guanine nucleotide exchange factor (GEF) 25	2.18102	1.125	up	1.0948e-07	GO:0005089(Rho guanyl-nucleotide exchange factor activity)|GO:0005543(phospholipid binding)|GO:0005622(intracellular)|GO:0005886(plasma membrane)|GO:0030016(myofibril)|GO:0030017(sarcomere)|GO:0035023(regulation of Rho protein signal transduction)		NM_199395	NM_199395	NM_199395	Rn.104028	64.4312	140.525
A_44_P993328	membrane-spanning 4-domains, subfamily A, member 11	2.17749	1.12267	up	5.3612e-06	GO:0016021(integral to membrane)		XM_001075502	XM_001075502	XM_001075502		47.537	103.511
A_44_P309081	heat shock protein 2	2.1768	1.12221	up	9.0671e-06	GO:0000795(synaptonemal complex)|GO:0001673(male germ cell nucleus)|GO:0001934(positive regulation of protein phosphorylation)|GO:0005524(ATP binding)|GO:0005739(mitochondrion)|GO:0006950(response to stress)|GO:0007140(male meiosis)|GO:0007141(male meiosis I)|GO:0007275(multicellular organismal development)|GO:0007286(spermatid development)|GO:0009986(cell surface)|GO:0031662(positive regulation …	03040:Spliceosome|04010:MAPK signaling pathway|04141:Protein processing in endoplasmic reticulum|04144:Endocytosis|04612:Antigen processing and presentation|05145:Toxoplasmosis	NM_021863	NM_021863	NM_021863	Rn.211303	45.2723	98.5487
A_43_P11812	biglycan	2.16704	1.11572	up	0	GO:0001974(blood vessel remodeling)|GO:0005539(glycosaminoglycan binding)|GO:0005578(proteinaceous extracellular matrix)|GO:0009986(cell surface)|GO:0019800(peptide cross-linking via chondroitin 4-sulfate glycosaminoglycan)|GO:0030133(transport vesicle)|GO:0031012(extracellular matrix)|GO:0042383(sarcolemma)|GO:0044424(intracellular part)|GO:0050840(extracellular matrix binding)		NM_017087	NM_017087	NM_017087	Rn.783	5756.17	12473.8
A_42_P676304	interferon induced transmembrane protein 1	2.16677	1.11555	up	1.4982e-80	GO:0001756(somitogenesis)|GO:0008285(negative regulation of cell proliferation)|GO:0009607(response to biotic stimulus)|GO:0009615(response to virus)|GO:0009952(anterior/posterior pattern specification)|GO:0016021(integral to membrane)|GO:0030336(negative regulation of cell migration)|GO:0034341(response to interferon-gamma)|GO:0035455(response to interferon-alpha)|GO:0035456(response to interfer…		NM_001106314	NM_001106314	NM_001106314	Rn.22087	841.891	1824.18
A_64_P159762	nuclear factor of activated T-cells, cytoplasmic, calcineurin-dependent 4	2.16388	1.11362	up	1.7683e-15	GO:0000981(sequence-specific DNA binding RNA polymerase II transcription factor activity)|GO:0001569(patterning of blood vessels)|GO:0003677(DNA binding)|GO:0003700(sequence-specific DNA binding transcription factor activity)|GO:0005634(nucleus)|GO:0005667(transcription factor complex)|GO:0005737(cytoplasm)|GO:0005829(cytosol)|GO:0006355(regulation of transcription, DNA-dependent)|GO:0007507(hear…	04010:MAPK signaling pathway|04310:Wnt signaling pathway|04360:Axon guidance|04370:VEGF signaling pathway|04650:Natural killer cell mediated cytotoxicity|04660:T cell receptor signaling pathway|04662:B cell receptor signaling pathway	NM_001107264	NM_001107264	NM_001107264	Rn.23727	148.14	320.558
A_64_P029551	complement factor B	2.16268	1.11282	up	6.9711e-12	GO:0005615(extracellular space)|GO:0006956(complement activation)|GO:0006957(complement activation, alternative pathway)|GO:0032496(response to lipopolysaccharide)	04610:Complement and coagulation cascades|05150:Staphylococcus aureus infection	NM_212466	NM_212466	NM_212466	Rn.109148	110.25	238.436
A_43_P18361	Cd7 molecule	2.15505	1.10772	up	2.46e-08	GO:0048873(homeostasis of number of cells within a tissue)	04640:Hematopoietic cell lineage	NM_001107074	NM_001107074	NM_001107074	Rn.8175	73.6695	158.761
A_64_P068865	latent transforming growth factor beta binding protein 1	2.1546	1.10742	up	1.2434e-05	GO:0005509(calcium ion binding)|GO:0005576(extracellular region)|GO:0005578(proteinaceous extracellular matrix)|GO:0019838(growth factor binding)|GO:0031012(extracellular matrix)	04350:TGF-beta signaling pathway	NM_021587	NM_021587	NM_021587	Rn.40942	45.2723	97.5438
A_44_P551065	lymphocyte antigen 6 complex, locus A-like	2.15449	1.10734	up	2.0235e-12			NM_001128099	NM_001128099	NM_001128099	Rn.203167	117.283	252.685
A_64_P126065	hematopoietic cell signal transducer	2.1542	1.10715	up	1.9901e-09	GO:0016021(integral to membrane)	04650:Natural killer cell mediated cytotoxicity	NM_001005900	NM_001005900	NM_001005900	Rn.145403	85.3598	183.882
A_42_P509365	vimentin	2.15164	1.10544	up	2.7736e-10	GO:0005198(structural molecule activity)|GO:0005200(structural constituent of cytoskeleton)|GO:0005212(structural constituent of eye lens)|GO:0005515(protein binding)|GO:0005737(cytoplasm)|GO:0005777(peroxisome)|GO:0005829(cytosol)|GO:0005856(cytoskeleton)|GO:0005882(intermediate filament)|GO:0005886(plasma membrane)|GO:0007568(aging)|GO:0008022(protein C-terminus binding)|GO:0009314(response to …		NM_031140	NM_031140	NM_031140	Rn.2710	94.8225	204.024
A_44_P1050444	ATP synthase, H+ transporting, mitochondrial Fo complex, subunit s (factor B)	2.15147	1.10533	up	7.9003e-06	GO:0005739(mitochondrion)|GO:0005743(mitochondrial inner membrane)|GO:0006754(ATP biosynthetic process)|GO:0015992(proton transport)|GO:0045263(proton-transporting ATP synthase complex, coupling factor F(o))|GO:0046872(metal ion binding)		NM_001007749	NM_001007749	NM_001007749	Rn.106766	47.537	102.275
A_43_P16892	similar to Thrombospondin-3 precursor	2.15065	1.10477	up	0.00013227	GO:0003417(growth plate cartilage development)|GO:0005509(calcium ion binding)|GO:0005576(extracellular region)|GO:0007155(cell adhesion)|GO:0008201(heparin binding)|GO:0043931(ossification involved in bone maturation)|GO:0048471(perinuclear region of cytoplasm)|GO:0060346(bone trabecula formation)		XM_003753605	XM_003753605	XM_003753605		34.8311	74.9094
A_43_P23029	phenylalanyl-tRNA synthetase 2, mitochondrial	2.14464	1.10073	up	0.004767	GO:0000049(tRNA binding)|GO:0000287(magnesium ion binding)|GO:0004812(aminoacyl-tRNA ligase activity)|GO:0004826(phenylalanine-tRNA ligase activity)|GO:0005524(ATP binding)|GO:0005737(cytoplasm)|GO:0005739(mitochondrion)|GO:0005759(mitochondrial matrix)|GO:0006432(phenylalanyl-tRNA aminoacylation)|GO:0008033(tRNA processing)|GO:0043039(tRNA aminoacylation)	00970:Aminoacyl-tRNA biosynthesis	NM_001013139	NM_001013139	NM_001013139	Rn.8968	19.1555	41.0816
A_44_P149476	leucine-rich repeats and calponin homology (CH) domain containing 4	2.13943	1.09723	up	0.00027234	GO:0005737(cytoplasm)|GO:0016605(PML body)|GO:0045892(negative regulation of transcription, DNA-dependent)		NM_001127551	NM_001127551	NM_001127551	Rn.24664	32.1052	68.687
A_64_P125013	spectrin, beta, non-erythrocytic 2	2.13874	1.09676	up	2.2036e-47	GO:0003779(actin binding)|GO:0005200(structural constituent of cytoskeleton)|GO:0005543(phospholipid binding)|GO:0005737(cytoplasm)|GO:0005829(cytosol)|GO:0007416(synapse assembly)|GO:0008091(spectrin)|GO:0016079(synaptic vesicle exocytosis)|GO:0016081(synaptic vesicle docking involved in exocytosis)|GO:0016192(vesicle-mediated transport)|GO:0016363(nuclear matrix)|GO:0017158(regulation of calciu…		NM_019167	NM_019167	NM_019167	Rn.20389	506.983	1084.3
A_64_P100250	glutathione peroxidase 7	2.13831	1.09647	up	4.5891e-07	GO:0004602(glutathione peroxidase activity)|GO:0006979(response to oxidative stress)	00480:Glutathione metabolism|00590:Arachidonic acid metabolism	NM_001106673	NM_001106673	NM_001106673	Rn.4130	61.7081	131.951
A_43_P14915	complement component 6	2.13723	1.09574	up	0.0017668	GO:0001701(in utero embryonic development)|GO:0001970(positive regulation of activation of membrane attack complex)|GO:0003674(molecular_function)|GO:0005579(membrane attack complex)|GO:0005615(extracellular space)|GO:0006917(induction of apoptosis)|GO:0006919(activation of cysteine-type endopeptidase activity involved in apoptotic process)|GO:0006955(immune response)|GO:0006958(complement activa…	04610:Complement and coagulation cascades|05020:Prion diseases|05322:Systemic lupus erythematosus	NM_176074	NM_176074	NM_176074	Rn.16145	23.7629	50.7868
A_64_P116899	Cd247 molecule	2.13644	1.09521	up	0.00079731	GO:0003674(molecular_function)|GO:0004888(transmembrane signaling receptor activity)|GO:0005737(cytoplasm)|GO:0005886(plasma membrane)|GO:0007166(cell surface receptor signaling pathway)|GO:0042101(T cell receptor complex)|GO:0042105(alpha-beta T cell receptor complex)|GO:0042802(identical protein binding)|GO:0050852(T cell receptor signaling pathway)	04650:Natural killer cell mediated cytotoxicity|04660:T cell receptor signaling pathway|05142:Chagas disease (American trypanosomiasis)	NM_170789	NM_170789	NM_170789	Rn.9997	27.3676	58.469
A_44_P549304	interleukin 18 binding protein	2.13558	1.09463	up	0.035945	GO:0005515(protein binding)|GO:0005615(extracellular space)|GO:0032496(response to lipopolysaccharide)|GO:0042007(interleukin-18 binding)|GO:0042088(T-helper 1 type immune response)|GO:0070301(cellular response to hydrogen peroxide)|GO:0071356(cellular response to tumor necrosis factor)		NM_053374	NM_053374	NM_053374	Rn.20083	10.7187	22.8907
A_44_P201028	nuclear factor, interleukin 3 regulated	2.13558	1.09463	up	0.035945	GO:0000122(negative regulation of transcription from RNA polymerase II promoter)|GO:0000977(RNA polymerase II regulatory region sequence-specific DNA binding)|GO:0000979(RNA polymerase II core promoter sequence-specific DNA binding)|GO:0001078(RNA polymerase II core promoter proximal region sequence-specific DNA binding transcription factor activity involved in negative regulation of transcriptio…		NM_053727	NM_053727	NM_053727	Rn.54147	10.7187	22.8907
A_44_P203665	cyclin G2	2.13486	1.09414	up	0.0094671	GO:0051726(regulation of cell cycle)	04115:p53 signaling pathway	NM_001105725	NM_001105725	NM_001105725	Rn.162246	16.419	35.0522
A_64_P033121	RAS p21 protein activator 4	2.13486	1.09414	up	0.0094671	GO:0005096(GTPase activator activity)|GO:0005543(phospholipid binding)|GO:0005622(intracellular)|GO:0035556(intracellular signal transduction)|GO:0051056(regulation of small GTPase mediated signal transduction)		ENSRNOT00000001943	XM_002724808	XM_002724808	Rn.1366	16.419	35.0522
A_42_P736812	protein kinase C, delta binding protein	2.13176	1.09205	up	7.5136e-50	GO:0001558(regulation of cell growth)|GO:0005080(protein kinase C binding)		NM_134449	NM_134449	NM_134449	Rn.12281	539.817	1150.76
A_42_P589190	acetoacetyl-CoA synthetase	2.12909	1.09023	up	0.00037629	GO:0001889(liver development)|GO:0005524(ATP binding)|GO:0005829(cytosol)|GO:0006631(fatty acid metabolic process)|GO:0007584(response to nutrient)|GO:0010243(response to organic nitrogen)|GO:0014070(response to organic cyclic compound)|GO:0014074(response to purine-containing compound)|GO:0030729(acetoacetate-CoA ligase activity)|GO:0032024(positive regulation of insulin secretion)|GO:0034201(re…	00650:Butanoate metabolism	NM_023104	NM_023104	NM_023104	Rn.9215	31.1005	66.2155
A_64_P024540	guanylate cyclase activator 2a (guanylin)	2.12884	1.09007	up	4.7047e-44	GO:0005576(extracellular region)|GO:0030249(guanylate cyclase regulator activity)|GO:0030250(guanylate cyclase activator activity)|GO:0031282(regulation of guanylate cyclase activity)|GO:0031284(positive regulation of guanylate cyclase activity)		NM_013118	NM_013118	NM_013118	Rn.11388	476.759	1014.94
A_44_P110966	G protein-coupled receptor 176	2.12811	1.08957	up	4.2865e-07	GO:0004930(G-protein coupled receptor activity)|GO:0005886(plasma membrane)|GO:0016021(integral to membrane)		NM_001270986	NM_001270986	NM_001270986	Rn.44656	62.9491	133.963
A_64_P014371	erythrocyte protein band 4.1-like 5	2.12737	1.08907	up	0.013042	GO:0001701(in utero embryonic development)|GO:0001837(epithelial to mesenchymal transition)|GO:0001839(neural plate morphogenesis)|GO:0003383(apical constriction)|GO:0005737(cytoplasm)|GO:0005856(cytoskeleton)|GO:0005912(adherens junction)|GO:0005925(focal adhesion)|GO:0006931(substrate-dependent cell migration, cell attachment to substrate)|GO:0007398(ectoderm development)|GO:0007492(endoderm de…		NM_001012023	NM_001012023	NM_001012023	Rn.2480	15.1952	32.3259
A_64_P028581	autism susceptibility candidate 2	2.12718	1.08894	up	0.027776			ENSRNOT00000044800	XM_003751163	XM_003751163		11.9405	25.3996
A_64_P103823	protein phosphatase 1, regulatory subunit 18	2.12718	1.08894	up	0.027776			NM_001126287	NM_001126287	NM_001126287	Rn.16324	11.9405	25.3996
A_64_P013942	interferon, alpha-inducible protein 27 like 2B	2.12512	1.08754	up	4.2148e-59	GO:0016021(integral to membrane)		NM_206846	NM_206846	NM_206846	Rn.22509	649.991	1381.31
A_44_P484889	interferon induced transmembrane protein 3	2.12493	1.08742	up	4.7125e-24	GO:0005765(lysosomal membrane)|GO:0005783(endoplasmic reticulum)|GO:0005886(plasma membrane)|GO:0008285(negative regulation of cell proliferation)|GO:0009615(response to virus)|GO:0016021(integral to membrane)|GO:0016023(cytoplasmic membrane-bounded vesicle)|GO:0031902(late endosome membrane)|GO:0046597(negative regulation of viral entry into host cell)|GO:0051607(defense response to virus)|GO:00…		NM_001136124	NM_001136124	NM_001136124	Rn.145191	253.163	537.954
A_64_P093507	paired related homeobox 1	2.12442	1.08707	up	0.0012187	GO:0000122(negative regulation of transcription from RNA polymerase II promoter)|GO:0002053(positive regulation of mesenchymal cell proliferation)|GO:0003677(DNA binding)|GO:0003700(sequence-specific DNA binding transcription factor activity)|GO:0005634(nucleus)|GO:0005730(nucleolus)|GO:0030326(embryonic limb morphogenesis)|GO:0042472(inner ear morphogenesis)|GO:0042474(middle ear morphogenesis)|…		NM_153821	NM_153821	NM_153821	Rn.203584	25.9034	55.0298
A_44_P998008	beta-site APP-cleaving enzyme 2	2.12316	1.08621	up	0.0043605	GO:0004190(aspartic-type endopeptidase activity)|GO:0005768(endosome)|GO:0005783(endoplasmic reticulum)|GO:0005794(Golgi apparatus)|GO:0006509(membrane protein ectodomain proteolysis)|GO:0009986(cell surface)|GO:0016021(integral to membrane)|GO:0042985(negative regulation of amyloid precursor protein biosynthetic process)	05010:Alzheimer's disease	NM_001002802	NM_001002802	NM_001002802	Rn.38581	20.1601	42.8032
A_44_P387780	cytochrome P450, family 8, subfamily b, polypeptide 1	2.12316	1.08621	up	0.0042854	GO:0008397(sterol 12-alpha-hydroxylase activity)	00120:Primary bile acid biosynthesis|01100:Metabolic pathways|03320:PPAR signaling pathway	NM_031241	NM_031241	NM_031241	Rn.23013	20.1601	42.8032
A_44_P234393	Src homology 2 domain containing adaptor protein B	2.12068	1.08453	up	0.016962	GO:0001568(blood vessel development)|GO:0001948(glycoprotein binding)|GO:0030097(hemopoiesis)|GO:0042100(B cell proliferation)|GO:0048514(blood vessel morphogenesis)|GO:1900194(negative regulation of oocyte maturation)		ENSRNOT00000015338	XM_002729477	XM_002729477	Rn.229273	14.1914	30.0954
A_42_P633958	collagen, type IV, alpha 2	2.11738	1.08228	up	5.9615e-05	GO:0005581(collagen)|GO:0005587(collagen type IV)|GO:0005604(basement membrane)|GO:0006351(transcription, DNA-dependent)|GO:0016525(negative regulation of angiogenesis)|GO:0031012(extracellular matrix)	04510:Focal adhesion|04512:ECM-receptor interaction|04974:Protein digestion and absorption|05146:Amoebiasis|05200:Pathways in cancer|05222:Small cell lung cancer	ENSRNOT00000057461	XM_001076134	XM_001076134	Rn.232356	40.3138	85.3598
A_42_P639027	matrix metallopeptidase 14 (membrane-inserted)	2.11667	1.0818	up	3.645e-26	GO:0001503(ossification)|GO:0001525(angiogenesis)|GO:0001541(ovarian follicle development)|GO:0001666(response to hypoxia)|GO:0001935(endothelial cell proliferation)|GO:0003700(sequence-specific DNA binding transcription factor activity)|GO:0004222(metalloendopeptidase activity)|GO:0005178(integrin binding)|GO:0005509(calcium ion binding)|GO:0005737(cytoplasm)|GO:0006508(proteolysis)|GO:0006979(r…	04912:GnRH signaling pathway	NM_031056	NM_031056	NM_031056	Rn.10371	280.376	593.464
A_44_P522797	cytochrome P450, family 2, subfamily r, polypeptide 1	2.11285	1.07919	up	0.01385	GO:0003674(molecular_function)|GO:0004497(monooxygenase activity)|GO:0005506(iron ion binding)|GO:0009055(electron carrier activity)|GO:0010038(response to metal ion)|GO:0010164(response to cesium ion)|GO:0010212(response to ionizing radiation)|GO:0016705(oxidoreductase activity, acting on paired donors, with incorporation or reduction of molecular oxygen)|GO:0020037(heme binding)|GO:0030343(vita…	00100:Steroid biosynthesis|01100:Metabolic pathways	NM_001108499	NM_001108499	NM_001108499	Rn.100758	15.1952	32.1052
A_44_P226597	PYD and CARD domain containing	2.11235	1.07885	up	4.0694e-06	GO:0001773(myeloid dendritic cell activation)|GO:0002020(protease binding)|GO:0002218(activation of innate immune response)|GO:0002230(positive regulation of defense response to virus by host)|GO:0002277(myeloid dendritic cell activation involved in immune response)|GO:0002588(positive regulation of antigen processing and presentation of peptide antigen via MHC class II)|GO:0002821(positive regul…	04621:NOD-like receptor signaling pathway|04623:Cytosolic DNA-sensing pathway	NM_172322	NM_172322	NM_172322	Rn.7817	53.5106	113.033
A_44_P137633	adenosine A1 receptor	2.11034	1.07748	up	0.0010005	GO:0000186(activation of MAPKK activity)|GO:0001609(G-protein coupled adenosine receptor activity)|GO:0001659(temperature homeostasis)|GO:0001664(G-protein coupled receptor binding)|GO:0001666(response to hypoxia)|GO:0001883(purine nucleoside binding)|GO:0002087(regulation of respiratory gaseous exchange by neurological system process)|GO:0002674(negative regulation of acute inflammatory response…	04080:Neuroactive ligand-receptor interaction	ENSRNOT00000004602		Y12519	Rn.32078	27.3676	57.7549
A_44_P204704	carboxypeptidase E	2.10734	1.07542	up	8.7514e-05	GO:0003214(cardiac left ventricle morphogenesis)|GO:0004180(carboxypeptidase activity)|GO:0004181(metallocarboxypeptidase activity)|GO:0005515(protein binding)|GO:0005576(extracellular region)|GO:0005615(extracellular space)|GO:0005794(Golgi apparatus)|GO:0006508(proteolysis)|GO:0006518(peptide metabolic process)|GO:0008270(zinc ion binding)|GO:0009790(embryo development)|GO:0016485(protein proce…		NM_013128	NM_013128	NM_013128	Rn.7149	39.0728	82.3396
A_64_P126355	cysteine-rich secretory protein LCCL domain containing 2	2.10558	1.07422	up	2.2823e-55	GO:0005539(glycosaminoglycan binding)|GO:0005576(extracellular region)|GO:0008201(heparin binding)|GO:0030133(transport vesicle)|GO:0030198(extracellular matrix organization)|GO:0030324(lung development)|GO:0031012(extracellular matrix)		NM_138518	NM_138518	NM_138518	Rn.4346	625.376	1316.78
A_44_P730251	solute carrier family 25 (mitochondrial carrier, phosphate carrier), member 24	2.10487	1.07373	up	9.1151e-15	GO:0005509(calcium ion binding)|GO:0005739(mitochondrion)|GO:0005743(mitochondrial inner membrane)|GO:0016021(integral to membrane)|GO:0055085(transmembrane transport)		NM_001127544	NM_001127544	NM_001127544	Rn.98927	153.103	322.262
A_64_P153062	tetraspanin 9	2.10455	1.07351	up	0.0061252	GO:0016021(integral to membrane)		NM_001107890	NM_001107890	NM_001107890	Rn.16430	19.1555	40.3138
A_44_P419107	interleukin enhancer binding factor 2	2.10402	1.07315	up	0.00080886	GO:0003677(DNA binding)|GO:0003723(RNA binding)|GO:0003725(double-stranded RNA binding)|GO:0005524(ATP binding)|GO:0005634(nucleus)|GO:0005730(nucleolus)|GO:0005737(cytoplasm)|GO:0006351(transcription, DNA-dependent)|GO:0006955(immune response)|GO:0016740(transferase activity)|GO:0030529(ribonucleoprotein complex)|GO:0045893(positive regulation of transcription, DNA-dependent)		NM_001047886	NM_001047886	NM_001047886	Rn.137428	28.6314	60.241
A_64_P090548	Ras association (RalGDS/AF-6) domain family member 4	2.10402	1.07315	up	0.00080886	GO:0007049(cell cycle)|GO:0007165(signal transduction)		NM_001024275	NM_001024275	NM_001024275	Rn.195253	28.6314	60.241
A_64_P079609	tumor protein D52-like 1	2.1029	1.07238	up	5.8241e-15	GO:0000086(G2/M transition of mitotic cell cycle)|GO:0005737(cytoplasm)|GO:0006309(apoptotic DNA fragmentation)|GO:0006917(induction of apoptosis)|GO:0006919(activation of cysteine-type endopeptidase activity involved in apoptotic process)|GO:0008656(cysteine-type endopeptidase activator activity involved in apoptotic process)|GO:0042802(identical protein binding)|GO:0042803(protein homodimerizat…		NM_001044295	NM_001044295	NM_001044295	Rn.24825	155.808	327.647
A_42_P580844	cyclin-dependent kinase 1	2.09971	1.07019	up	3.1766e-06	GO:0000080(G1 phase of mitotic cell cycle)|GO:0000278(mitotic cell cycle)|GO:0004693(cyclin-dependent protein kinase activity)|GO:0005515(protein binding)|GO:0005524(ATP binding)|GO:0005634(nucleus)|GO:0005737(cytoplasm)|GO:0005739(mitochondrion)|GO:0005815(microtubule organizing center)|GO:0005876(spindle microtubule)|GO:0006461(protein complex assembly)|GO:0006468(protein phosphorylation)|GO:00…	04110:Cell cycle|04114:Oocyte meiosis|04115:p53 signaling pathway|04540:Gap junction|04914:Progesterone-mediated oocyte maturation	NM_019296	NM_019296	NM_019296	Rn.6934	55.7458	117.05
A_64_P222609	complement component 2	2.09705	1.06836	up	3.7569e-05	GO:0005515(protein binding)|GO:0005575(cellular_component)|GO:0007584(response to nutrient)	04610:Complement and coagulation cascades|05150:Staphylococcus aureus infection|05322:Systemic lupus erythematosus	NM_172222	NM_172222	NM_172222	Rn.98333	43.8078	91.8672
A_64_P003054	RAB15, member RAS oncogene family	2.09418	1.06638	up	2.2995e-14	GO:0005525(GTP binding)|GO:0005886(plasma membrane)|GO:0007264(small GTPase mediated signal transduction)|GO:0007269(neurotransmitter secretion)|GO:0015031(protein transport)|GO:0016020(membrane)		NM_198749	NM_198749	NM_198749	Rn.24234	150.86	315.927
A_42_P771373	neuropeptide Y	2.09384	1.06615	up	8.3843e-11	GO:0001664(G-protein coupled receptor binding)|GO:0004983(neuropeptide Y receptor activity)|GO:0005179(hormone activity)|GO:0005615(extracellular space)|GO:0007218(neuropeptide signaling pathway)|GO:0007268(synaptic transmission)|GO:0007631(feeding behavior)|GO:0008217(regulation of blood pressure)|GO:0008343(adult feeding behavior)|GO:0021954(central nervous system neuron development)|GO:0021987…	04920:Adipocytokine signaling pathway	NM_012614	NM_012614	NM_012614	Rn.9714	109.245	228.742
A_64_P095890	regulator of G-protein signaling 10	2.0889	1.06274	up	9.8439e-11	GO:0003674(molecular_function)|GO:0005096(GTPase activator activity)|GO:0005634(nucleus)|GO:0005730(nucleolus)|GO:0005737(cytoplasm)|GO:0005886(plasma membrane)|GO:0008150(biological_process)|GO:0008277(regulation of G-protein coupled receptor protein signaling pathway)|GO:0038032(termination of G-protein coupled receptor signaling pathway)|GO:0043025(neuronal cell body)|GO:0043197(dendritic spin…		NM_019337	NM_019337	NM_019337	Rn.23957	109.245	228.202
A_44_P393580	extended synaptotagmin-like protein 1	2.08757	1.06182	up	0.0054982	GO:0016021(integral to membrane)		NM_017249	NM_017249	NM_017249	Rn.11636	20.1601	42.0856
A_43_P12029	regulator of G-protein signaling 5	2.08505	1.06008	up	0.00095909	GO:0005096(GTPase activator activity)|GO:0005737(cytoplasm)|GO:0005886(plasma membrane)|GO:0007165(signal transduction)|GO:0038032(termination of G-protein coupled receptor signaling pathway)|GO:0043547(positive regulation of GTPase activity)		NM_019341	NM_019341	NM_019341	Rn.1150	28.6314	59.6979
A_44_P1059122	similar to RIKEN cDNA 1810055G02	2.08505	1.06008	up	0.00095909	GO:0016021(integral to membrane)		NM_001025683	NM_001025683	NM_001025683	Rn.16921	28.6314	59.6979
A_64_P008042	ankyrin repeat domain 9	2.08424	1.05952	up	4.1293e-17			NM_001012112	NM_001012112	NM_001012112	Rn.20951	185.892	387.442
A_64_P123622	lymphocyte antigen 86	2.08392	1.0593	up	9.9666e-07			NM_001106128	NM_001106128	NM_001106128	Rn.3176	62.9491	131.181
A_44_P178519	ADAM metallopeptidase with thrombospondin type 1 motif, 7	2.08178	1.05782	up	3.9327e-08	GO:0004222(metalloendopeptidase activity)|GO:0005578(proteinaceous extracellular matrix)|GO:0006508(proteolysis)|GO:0008237(metallopeptidase activity)|GO:0008270(zinc ion binding)|GO:0009986(cell surface)|GO:0046872(metal ion binding)		NM_001047101	NM_001047101	NM_001047101	Rn.23850	79.6406	165.794
A_64_P158653	kinetochore-localized astrin/SPAG5 binding protein	2.07771	1.05499	up	0.012892	GO:0000070(mitotic sister chromatid segregation)|GO:0000090(mitotic anaphase)|GO:0000776(kinetochore)|GO:0000777(condensed chromosome kinetochore)|GO:0000922(spindle pole)|GO:0005634(nucleus)|GO:0005737(cytoplasm)|GO:0007051(spindle organization)|GO:0007059(chromosome segregation)|GO:0035371(microtubule plus end)|GO:0051301(cell division)|GO:0051988(regulation of attachment of spindle microtubule…		NM_001004264	NM_001004264	NM_001004264	Rn.20235	16.419	34.1138
A_44_P121167	myristoylated alanine rich protein kinase C substrate	2.0758	1.05367	up	0.00012787	GO:0003779(actin binding)|GO:0005080(protein kinase C binding)|GO:0005516(calmodulin binding)|GO:0005737(cytoplasm)|GO:0005813(centrosome)|GO:0005938(cell cortex)|GO:0016020(membrane)|GO:0042585(germinal vesicle)	04666:Fc gamma R-mediated phagocytosis	NM_001271090	NM_001271090	NM_001271090	Rn.9560	39.0728	81.1075
A_44_P105634	thioesterase superfamily member 6	2.07535	1.05335	up	0.026112	GO:0003674(molecular_function)|GO:0005575(cellular_component)|GO:0005576(extracellular region)|GO:0008150(biological_process)		NM_001007658	NM_001007658	NM_001007658	Rn.98281	13.187	27.3676
A_44_P448002	coiled-coil domain containing 102A	2.07346	1.05204	up	7.4889e-07			NM_001108437	NM_001108437	NM_001108437	Rn.41567	65.4362	135.68
A_44_P1034018	Nedd4 binding protein 3	2.07319	1.05185	up	0.00010315	GO:0030659(cytoplasmic vesicle membrane)|GO:0031410(cytoplasmic vesicle)		NM_001033893	NM_001033893	NM_001033893	Rn.35493	40.3138	83.5779
A_43_P11040	tubulin polymerization-promoting protein family member 3	2.07072	1.05013	up	3.2891e-05	GO:0001578(microtubule bundle formation)|GO:0005737(cytoplasm)|GO:0005874(microtubule)|GO:0015631(tubulin binding)		NM_001009639	NM_001009639	NM_001009639	Rn.196026	46.2773	95.8272
A_64_P094434	procollagen C-endopeptidase enhancer	2.06816	1.04835	up	0	GO:0005518(collagen binding)|GO:0005576(extracellular region)|GO:0005615(extracellular space)|GO:0006508(proteolysis)|GO:0008201(heparin binding)|GO:0010952(positive regulation of peptidase activity)|GO:0016504(peptidase activator activity)|GO:0031012(extracellular matrix)|GO:0070062(extracellular vesicular exosome)		NM_019237	NM_019237	NM_019237	Rn.2910	1469.04	3038.21
A_42_P819656	complement factor H	2.06537	1.0464	up	1.5394e-32	GO:0001851(complement component C3b binding)|GO:0005615(extracellular space)|GO:0005634(nucleus)|GO:0005737(cytoplasm)|GO:0005886(plasma membrane)|GO:0006956(complement activation)|GO:0008201(heparin binding)|GO:0030449(regulation of complement activation)|GO:0043395(heparan sulfate proteoglycan binding)|GO:0043499(eukaryotic cell surface binding)|GO:0071222(cellular response to lipopolysaccharid…	04610:Complement and coagulation cascades|05150:Staphylococcus aureus infection	NM_130409	NM_130409	NM_130409	Rn.101777	381.795	788.547
A_64_P049371	glycoprotein hormone alpha 2	2.05792	1.04118	up	1.1061e-07	GO:0005179(hormone activity)|GO:0005576(extracellular region)		NM_133619	NM_133619	NM_133619	Rn.22078	77.1466	158.761
A_42_P565621	SLAM family member 9	2.04718	1.03364	up	3.6582e-15	GO:0004872(receptor activity)|GO:0016021(integral to membrane)		NM_001105971	NM_001105971	NM_001105971	Rn.205911	172.285	352.699
A_44_P945456	neuronal PAS domain protein 2	2.04673	1.03332	up	0.019531	GO:0003677(DNA binding)|GO:0003700(sequence-specific DNA binding transcription factor activity)|GO:0004871(signal transducer activity)|GO:0005667(transcription factor complex)|GO:0005737(cytoplasm)|GO:0006351(transcription, DNA-dependent)|GO:0042745(circadian sleep/wake cycle)|GO:0045475(locomotor rhythm)|GO:0045944(positive regulation of transcription from RNA polymerase II promoter)|GO:0046983(…	04710:Circadian rhythm - mammal	NM_001108214	NM_001108214	NM_001108214	Rn.8285	15.1952	31.1005
A_42_P743580	regulator of G-protein signaling 4	2.04673	1.03332	up	0.019531	GO:0005096(GTPase activator activity)|GO:0005829(cytosol)|GO:0005886(plasma membrane)|GO:0016020(membrane)|GO:0038032(termination of G-protein coupled receptor signaling pathway)|GO:0043547(positive regulation of GTPase activity)		NM_017214	NM_017214	NM_017214	Rn.11065	15.1952	31.1005
A_44_P685554	doublecortin domain containing 2	2.04572	1.03261	up	3.509e-07	GO:0001764(neuron migration)|GO:0005622(intracellular)|GO:0035556(intracellular signal transduction)|GO:0048813(dendrite morphogenesis)		NM_001106110	NM_001106110	NM_001106110	Rn.45430	72.4146	148.14
A_64_P111893	apolipoprotein L 9a	2.04223	1.03014	up	1.7587e-08	GO:0005576(extracellular region)|GO:0006869(lipid transport)|GO:0008289(lipid binding)|GO:0042157(lipoprotein metabolic process)		NM_001025066	NM_001025066	NM_001025066	Rn.198240	89.0864	181.935
A_64_P035162	neurotrophic tyrosine kinase, receptor, type 3	2.04171	1.02978	up	0.012157	GO:0000139(Golgi membrane)|GO:0000187(activation of MAPK activity)|GO:0001764(neuron migration)|GO:0001933(negative regulation of protein phosphorylation)|GO:0002039(p53 binding)|GO:0004714(transmembrane receptor protein tyrosine kinase activity)|GO:0005030(neurotrophin receptor activity)|GO:0005524(ATP binding)|GO:0005737(cytoplasm)|GO:0005886(plasma membrane)|GO:0005887(integral to plasma membr…	04722:Neurotrophin signaling pathway	NM_001270656	NM_001270656	NM_001270656	Rn.9963	17.6606	36.0578
A_44_P263105	LIM domain containing 2	2.03977	1.02841	up	0.009121	GO:0008270(zinc ion binding)|GO:0046872(metal ion binding)		NM_001025715	NM_001025715	NM_001025715	Rn.112761	19.1555	39.0728
A_44_P215253	NEDD4 binding protein 2-like 1	2.03776	1.02699	up	0.0075692			NM_001035222	NM_001035222	NM_001035222	Rn.113220	20.1601	41.0816
A_44_P294675	schlafen 3	2.03693	1.0264	up	0.0018733	GO:0005524(ATP binding)		NM_053687	NM_053687	NM_053687	Rn.80831	27.3676	55.7458
A_44_P758470	vesicular, overexpressed in cancer, prosurvival protein 1	2.0369	1.02637	up	0.00045145	GO:0004871(signal transducer activity)|GO:0005768(endosome)|GO:0006351(transcription, DNA-dependent)|GO:0006355(regulation of transcription, DNA-dependent)|GO:0007165(signal transduction)|GO:0030659(cytoplasmic vesicle membrane)|GO:0031301(integral to organelle membrane)		NM_001108630	NM_001108630	NM_001108630	Rn.154707	34.8311	70.9473
A_64_P112480	proline rich 13	2.03583	1.02561	up	9.3132e-43	GO:0005730(nucleolus)|GO:0006351(transcription, DNA-dependent)|GO:0006355(regulation of transcription, DNA-dependent)		NM_001008379	NM_001008379	NM_001008379	Rn.2990	532.611	1084.3
A_44_P411912	carcinoembryonic antigen-related cell adhesion molecule 10	2.03567	1.0255	up	0.0025091			NM_173339	NM_173339	NM_173339	Rn.92160	25.9034	52.7308
A_64_P010363	chloride channel, voltage-sensitive 7	2.03567	1.0255	up	0.0025091	GO:0003674(molecular_function)|GO:0005247(voltage-gated chloride channel activity)|GO:0005524(ATP binding)|GO:0005765(lysosomal membrane)|GO:0009268(response to pH)|GO:0015297(antiporter activity)|GO:0016021(integral to membrane)|GO:0031410(cytoplasmic vesicle)		NM_031568	NM_031568	NM_031568	Rn.10338	25.9034	52.7308
A_43_P13127	solute carrier family 38, member 4	2.0331	1.02368	up	0.02559	GO:0003333(amino acid transmembrane transport)|GO:0005886(plasma membrane)|GO:0006814(sodium ion transport)|GO:0015171(amino acid transmembrane transporter activity)|GO:0015293(symporter activity)|GO:0016021(integral to membrane)		NM_130748	NM_130748	NM_130748	Rn.17990	14.1914	28.8525
A_42_P733209	diacylglycerol O-acyltransferase 2	2.0316	1.02261	up	8.299e-46	GO:0003846(2-acylglycerol O-acyltransferase activity)|GO:0004144(diacylglycerol O-acyltransferase activity)|GO:0005739(mitochondrion)|GO:0005783(endoplasmic reticulum)|GO:0005811(lipid particle)|GO:0006071(glycerol metabolic process)|GO:0016020(membrane)|GO:0016021(integral to membrane)|GO:0019432(triglyceride biosynthetic process)|GO:0019915(lipid storage)|GO:0030176(integral to endoplasmic reti…	00561:Glycerolipid metabolism|01100:Metabolic pathways|04975:Fat digestion and absorption	NM_001012345	NM_001012345	NM_001012345	Rn.9523	576.13	1170.47
A_44_P896107	coiled-coil domain containing 117	2.03004	1.0215	up	0.016607			NM_001017502	NM_001017502	NM_001017502	Rn.20126	16.419	33.3311
A_64_P138216	GTP cyclohydrolase 1	2.03004	1.0215	up	0.016607	GO:0003934(GTP cyclohydrolase I activity)|GO:0005509(calcium ion binding)|GO:0005515(protein binding)|GO:0005525(GTP binding)|GO:0005634(nucleus)|GO:0005730(nucleolus)|GO:0005737(cytoplasm)|GO:0005829(cytosol)|GO:0006184(GTP catabolic process)|GO:0006461(protein complex assembly)|GO:0006729(tetrahydrobiopterin biosynthetic process)|GO:0006917(induction of apoptosis)|GO:0008152(metabolic process)|…	00790:Folate biosynthesis|01100:Metabolic pathways	NM_024356	NM_024356	NM_024356	Rn.28195	16.419	33.3311
A_64_P073033	phosphatidylinositol-4,5-bisphosphate 3-kinase, catalytic subunit alpha	2.03004	1.0215	up	0.016607	GO:0005942(phosphatidylinositol 3-kinase complex)|GO:0005943(1-phosphatidylinositol-4-phosphate 3-kinase, class IA complex)|GO:0006006(glucose metabolic process)|GO:0006468(protein phosphorylation)|GO:0016303(1-phosphatidylinositol-3-kinase activity)|GO:0030027(lamellipodium)|GO:0030295(protein kinase activator activity)|GO:0033138(positive regulation of peptidyl-serine phosphorylation)|GO:004001…	00562:Inositol phosphate metabolism|04012:ErbB signaling pathway|04062:Chemokine signaling pathway|04070:Phosphatidylinositol signaling system|04150:mTOR signaling pathway|04210:Apoptosis|04370:VEGF signaling pathway|04380:Osteoclast differentiation|04510:Focal adhesion|04620:Toll-like receptor signaling pathway|04630:Jak-STAT signaling pathway|04650:Natural killer cell mediated cytotoxicity|0466…	NM_133399	NM_133399	NM_133399	Rn.44193	16.419	33.3311
A_42_P664544	raftlin family member 2	2.03004	1.0215	up	0.016607			XM_001066941	XM_001066941	XM_001066941	Rn.28137	16.419	33.3311
A_64_P165137	MAP7 domain containing 1	2.02821	1.02021	up	1.1654e-13			NM_001109438	NM_001109438	NM_001109438	Rn.39212	158.05	320.558
A_44_P393696	hypothetical protein LOC308990	2.02351	1.01686	up	0.00068675	GO:0016021(integral to membrane)		NM_001025001	NM_001025001	NM_001025001	Rn.98391	33.3311	67.4459
A_44_P280786	cytochrome P450, subfamily 2, polypeptide 11	2.01721	1.01236	up	4.0602e-13	GO:0004497(monooxygenase activity)|GO:0005506(iron ion binding)|GO:0005789(endoplasmic reticulum membrane)|GO:0006805(xenobiotic metabolic process)|GO:0008144(drug binding)|GO:0008202(steroid metabolic process)|GO:0008390(testosterone 16-alpha-hydroxylase activity)|GO:0008395(steroid hydroxylase activity)|GO:0009055(electron carrier activity)|GO:0016098(monoterpenoid metabolic process)|GO:0016491…	00590:Arachidonic acid metabolism|00591:Linoleic acid metabolism|00830:Retinol metabolism|00980:Metabolism of xenobiotics by cytochrome P450|00982:Drug metabolism - cytochrome P450|01100:Metabolic pathways	NM_019184	NM_019184	NM_019184	Rn.10870	153.103	308.84
A_44_P1004323	collagen, type XVIII, alpha 1	2.01466	1.01054	up	4.6927e-45	GO:0001525(angiogenesis)|GO:0001886(endothelial cell morphogenesis)|GO:0003674(molecular_function)|GO:0005604(basement membrane)|GO:0005615(extracellular space)|GO:0008284(positive regulation of cell proliferation)|GO:0030198(extracellular matrix organization)|GO:0030335(positive regulation of cell migration)|GO:0030938(collagen type XVIII)|GO:0031012(extracellular matrix)|GO:0042493(response to …	04974:Protein digestion and absorption	NM_053489	NM_053489	NM_053489	Rn.12030	582.094	1172.72
A_44_P1042473	lectin, galactoside-binding, soluble, 3 binding protein	2.01299	1.00934	up	0	GO:0005044(scavenger receptor activity)|GO:0005578(proteinaceous extracellular matrix)|GO:0007155(cell adhesion)|GO:0016020(membrane)|GO:0031012(extracellular matrix)|GO:0070062(extracellular vesicular exosome)		NM_139096	NM_139096	NM_139096	Rn.3251	1444.35	2907.45
A_64_P113793	CD36 molecule (thrombospondin receptor)	2.0127	1.00913	up	6.5985e-10	GO:0000122(negative regulation of transcription from RNA polymerase II promoter)|GO:0001676(long-chain fatty acid metabolic process)|GO:0001954(positive regulation of cell-matrix adhesion)|GO:0002221(pattern recognition receptor signaling pathway)|GO:0003085(negative regulation of systemic arterial blood pressure)|GO:0005041(low-density lipoprotein receptor activity)|GO:0005515(protein binding)|G…	03320:PPAR signaling pathway|04145:Phagosome|04512:ECM-receptor interaction|04640:Hematopoietic cell lineage|04920:Adipocytokine signaling pathway|04975:Fat digestion and absorption|05144:Malaria	NM_031561	NM_031561	NM_031561	Rn.102418	112.259	225.945
A_44_P462661	interleukin 1 receptor antagonist	2.00688	1.00495	up	0.0010138	GO:0001660(fever generation)|GO:0001960(negative regulation of cytokine-mediated signaling pathway)|GO:0002439(chronic inflammatory response to antigenic stimulus)|GO:0005149(interleukin-1 receptor binding)|GO:0005150(interleukin-1, Type I receptor binding)|GO:0005151(interleukin-1, Type II receptor binding)|GO:0005152(interleukin-1 receptor antagonist activity)|GO:0005576(extracellular region)|G…		NM_022194	NM_022194	NM_022194	Rn.162640	32.1052	64.4312
A_64_P120941	Cd53 molecule	2.00555	1.004	up	8.6552e-17	GO:0001772(immunological synapse)|GO:0009986(cell surface)|GO:0016021(integral to membrane)|GO:0040008(regulation of growth)		NM_012523	NM_012523	NM_012523	Rn.31988	206.282	413.708
A_42_P463602	lysyl oxidase-like 4	2.00119	1.00086	up	0.046049	GO:0004720(protein-lysine 6-oxidase activity)|GO:0005044(scavenger receptor activity)|GO:0005507(copper ion binding)|GO:0005576(extracellular region)|GO:0016020(membrane)|GO:0055114(oxidation-reduction process)		NM_001107592	NM_001107592	NM_001107592	Rn.146330	11.9405	23.8953
A_44_P1001451	pepsinogen 5, group I	2.00119	1.00086	up	0.046049	GO:0004190(aspartic-type endopeptidase activity)|GO:0006508(proteolysis)|GO:0008152(metabolic process)	04974:Protein digestion and absorption	NM_021753	NM_021753	NM_021753	Rn.43875	11.9405	23.8953
A_44_P1034950	adenosine A2a receptor	2.00015	1.00011	up	0.00031144	GO:0000139(Golgi membrane)|GO:0001609(G-protein coupled adenosine receptor activity)|GO:0001963(synaptic transmission, dopaminergic)|GO:0001973(adenosine receptor signaling pathway)|GO:0001975(response to amphetamine)|GO:0005515(protein binding)|GO:0005882(intermediate filament)|GO:0005886(plasma membrane)|GO:0006355(regulation of transcription, DNA-dependent)|GO:0006469(negative regulation of pr…	04020:Calcium signaling pathway|04080:Neuroactive ligand-receptor interaction|04270:Vascular smooth muscle contraction	NM_053294	NM_053294	NM_053294	Rn.11180	39.0728	78.1514
A_44_P187503	lysophosphatidylcholine acyltransferase 2	1.99968	0.999768	up	0.0096281	GO:0000139(Golgi membrane)|GO:0005509(calcium ion binding)|GO:0005783(endoplasmic reticulum)|GO:0005789(endoplasmic reticulum membrane)|GO:0005795(Golgi stack)|GO:0006663(platelet activating factor biosynthetic process)|GO:0016021(integral to membrane)|GO:0016044(cellular membrane organization)|GO:0047184(1-acylglycerophosphocholine O-acyltransferase activity)|GO:0047192(1-alkylglycerophosphochol…	00564:Glycerophospholipid metabolism|00565:Ether lipid metabolism|01100:Metabolic pathways	NM_001271344	NM_001271344	NM_001271344	Rn.81758	20.1601	40.3138
A_44_P991335	calpain, small subunit 2	1.99913	0.999373	up	0.03636			NM_001109380	NM_001109380	NM_001109380	Rn.201685	13.187	26.3625
A_64_P134624	LIM domains containing 1	1.99913	0.999373	up	0.03636	GO:0000932(cytoplasmic mRNA processing body)|GO:0001666(response to hypoxia)|GO:0002076(osteoblast development)|GO:0003714(transcription corepressor activity)|GO:0005634(nucleus)|GO:0005737(cytoplasm)|GO:0005912(adherens junction)|GO:0005925(focal adhesion)|GO:0006351(transcription, DNA-dependent)|GO:0007010(cytoskeleton organization)|GO:0008270(zinc ion binding)|GO:0008360(regulation of cell sha…		NM_001112737	NM_001112737	NM_001112737	Rn.228776	13.187	26.3625
A_44_P685139	similar to transmembrane protein induced by tumor necrosis factor alpha	1.99913	0.999373	up	0.03636			NM_001271309	NM_001271309	NM_001271309	Rn.198304	13.187	26.3625
A_42_P616287	complement component 1, r subcomponent	1.99427	0.995863	up	2.809e-47	GO:0003674(molecular_function)|GO:0004252(serine-type endopeptidase activity)|GO:0005575(cellular_component)|GO:0008150(biological_process)	04145:Phagosome|04610:Complement and coagulation cascades|05150:Staphylococcus aureus infection|05322:Systemic lupus erythematosus	NM_001134555	NM_001134555	NM_001134555	Rn.70397	633.044	1262.46
A_64_P008229	ecotropic viral integration site 2A	1.99366	0.995423	up	3.9431e-07	GO:0016021(integral to membrane)		NM_001044287	NM_001044287	NM_001044287	Rn.203744	78.1514	155.808
A_64_P084333	leucine rich repeat and fibronectin type III domain containing 4	1.99322	0.995104	up	1.362e-06	GO:0016021(integral to membrane)		NM_001109508	NM_001109508	NM_001109508	Rn.198548	70.9473	141.414
A_43_P11614	annexin A1	1.99137	0.993763	up	0	GO:0001533(cornified envelope)|GO:0001776(leukocyte homeostasis)|GO:0001780(neutrophil homeostasis)|GO:0002674(negative regulation of acute inflammatory response)|GO:0003697(single-stranded DNA binding)|GO:0003727(single-stranded RNA binding)|GO:0004859(phospholipase inhibitor activity)|GO:0005198(structural molecule activity)|GO:0005509(calcium ion binding)|GO:0005543(phospholipid binding)|GO:00…		NM_012904	NM_012904	NM_012904	Rn.1792	1497.44	2981.96
A_64_P005754	caveolin 1, caveolae protein	1.99018	0.992898	up	3.1928e-20	GO:0000122(negative regulation of transcription from RNA polymerase II promoter)|GO:0000139(Golgi membrane)|GO:0000149(SNARE binding)|GO:0000165(MAPK cascade)|GO:0000188(inactivation of MAPK activity)|GO:0001525(angiogenesis)|GO:0001570(vasculogenesis)|GO:0001666(response to hypoxia)|GO:0001937(negative regulation of endothelial cell proliferation)|GO:0001938(positive regulation of endothelial ce…	04144:Endocytosis|04510:Focal adhesion|05100:Bacterial invasion of epithelial cells|05416:Viral myocarditis	NM_133651	NM_133651	NM_133651	Rn.22518	259.363	516.179
A_64_P096089	cell division cycle 25 homolog B (S. pombe)	1.9898	0.992625	up	8.0589e-05	GO:0000087(M phase of mitotic cell cycle)|GO:0000922(spindle pole)|GO:0001556(oocyte maturation)|GO:0004725(protein tyrosine phosphatase activity)|GO:0005622(intracellular)|GO:0005634(nucleus)|GO:0005737(cytoplasm)|GO:0005813(centrosome)|GO:0006468(protein phosphorylation)|GO:0007067(mitosis)|GO:0007144(female meiosis I)|GO:0019901(protein kinase binding)|GO:0045860(positive regulation of protein…	04010:MAPK signaling pathway|04110:Cell cycle|04914:Progesterone-mediated oocyte maturation	NM_133572	NM_133572	NM_133572	Rn.11312	47.537	94.5893
A_44_P192568	GM2 ganglioside activator	1.98769	0.991094	up	0.00015803	GO:0001573(ganglioside metabolic process)|GO:0004563(beta-N-acetylhexosaminidase activity)|GO:0005319(lipid transporter activity)|GO:0005730(nucleolus)|GO:0005737(cytoplasm)|GO:0005739(mitochondrion)|GO:0005764(lysosome)|GO:0005889(hydrogen:potassium-exchanging ATPase complex)|GO:0006689(ganglioside catabolic process)|GO:0006869(lipid transport)|GO:0006944(cellular membrane fusion)|GO:0007611(lea…	04142:Lysosome	NM_172335	NM_172335	NM_172335	Rn.98783	43.8078	87.0764
A_64_P112684	leukocyte immunoglobulin-like receptor, subfamily B (with TM and ITIM domains), member 3-like	1.98732	0.990823	up	0.012507		04380:Osteoclast differentiation	NM_001037357	NM_001037357	NM_001037357	Rn.198481	19.1555	38.0681
A_44_P421295	cytochrome P450, family 11, subfamily b, polypeptide 3	1.98662	0.990313	up	0.014901	GO:0001991(regulation of systemic arterial blood pressure by circulatory renin-angiotensin)|GO:0002017(regulation of blood volume by renal aldosterone)|GO:0004507(steroid 11-beta-monooxygenase activity)|GO:0005506(iron ion binding)|GO:0008202(steroid metabolic process)|GO:0009055(electron carrier activity)|GO:0020037(heme binding)|GO:0030325(adrenal gland development)|GO:0031966(mitochondrial mem…	00140:Steroid hormone biosynthesis|01100:Metabolic pathways	NM_181824	NM_181824	NM_181824	Rn.198236	18.1504	36.0578
A_64_P049515	transmembrane protein 45A	1.98477	0.98897	up	0.016716			NM_001191074	NM_001191074	NM_001191074	Rn.198247	17.6606	35.0522
A_43_P22409	Mdm2, transformed 3T3 cell double minute 2, p53 binding protein (mouse) binding protein, 104kDa	1.98239	0.987239	up	0.032299	GO:0007089(traversing start control point of mitotic cell cycle)|GO:0008285(negative regulation of cell proliferation)		NM_001130717	NM_001130717	NM_001130717	Rn.34858	14.1914	28.1328
A_44_P317912	aldehyde dehydrogenase 1 family, member A2	1.98211	0.987033	up	0.0023666	GO:0001568(blood vessel development)|GO:0001758(retinal dehydrogenase activity)|GO:0001822(kidney development)|GO:0001889(liver development)|GO:0001936(regulation of endothelial cell proliferation)|GO:0002138(retinoic acid biosynthetic process)|GO:0003007(heart morphogenesis)|GO:0004028(3-chloroallyl aldehyde dehydrogenase activity)|GO:0005634(nucleus)|GO:0005737(cytoplasm)|GO:0005829(cytosol)|GO…	00830:Retinol metabolism|01100:Metabolic pathways	NM_053896	NM_053896	NM_053896	Rn.10514	28.6314	56.7504
A_42_P648200	PAK1 interacting protein 1	1.98059	0.985928	up	0.026986	GO:0005634(nucleus)|GO:0005730(nucleolus)|GO:0005886(plasma membrane)		NM_001037356	NM_001037356	NM_001037356	Rn.115052	15.1952	30.0954
A_42_P469969	immunoglobulin superfamily, member 10	1.97628	0.982785	up	3.5465e-05	GO:0001503(ossification)|GO:0005576(extracellular region)|GO:0007275(multicellular organismal development)|GO:0030154(cell differentiation)|GO:0042246(tissue regeneration)		NM_198768	NM_198768	NM_198768	Rn.205647	53.5106	105.752
A_64_P101301	C-type lectin domain family 4, member A3	1.97394	0.981079	up	8.1338e-10			NM_001005891	NM_001005891	NM_001005891	Rn.137522	118.535	233.981
A_43_P13183	SYF2 homolog, RNA splicing factor (S. cerevisiae)	1.97355	0.980792	up	1.0352e-28	GO:0000075(cell cycle checkpoint)|GO:0001701(in utero embryonic development)|GO:0005634(nucleus)|GO:0006397(mRNA processing)|GO:0007369(gastrulation)|GO:0008380(RNA splicing)|GO:0031576(G2/M transition checkpoint)|GO:0048568(embryonic organ development)|GO:0071013(catalytic step 2 spliceosome)	03040:Spliceosome	NM_133417	NM_133417	NM_133417	Rn.162117	388.56	766.843
A_64_P144263	chemokine (C-X-C motif) ligand 14	1.972	0.979657	up	3.7593e-34	GO:0005794(Golgi apparatus)|GO:0048839(inner ear development)	04060:Cytokine-cytokine receptor interaction|04062:Chemokine signaling pathway	NM_001013137	NM_001013137	NM_001013137	Rn.3130	467.999	922.891
A_42_P810287	transforming, acidic coiled-coil containing protein 1	1.97076	0.978753	up	0.00023241	GO:0000226(microtubule cytoskeleton organization)|GO:0005737(cytoplasm)|GO:0008283(cell proliferation)|GO:0015630(microtubule cytoskeleton)|GO:0019904(protein domain specific binding)|GO:0021987(cerebral cortex development)|GO:0022008(neurogenesis)|GO:0022027(interkinetic nuclear migration)|GO:0032886(regulation of microtubule-based process)|GO:0045111(intermediate filament cytoskeleton)		NM_001004107	NM_001004107	NM_001004107	Rn.73645	42.8032	84.3549
A_44_P562972	apolipoprotein B receptor	1.96881	0.977324	up	0.022851	GO:0006641(triglyceride metabolic process)|GO:0006869(lipid transport)|GO:0030229(very-low-density lipoprotein particle receptor activity)		NM_001109154	NM_001109154	NM_001109154	Rn.107719	16.419	32.3259
A_64_P142625	G protein-coupled receptor, family C, group 5, member A	1.96777	0.976565	up	0.0005354	GO:0005794(Golgi apparatus)|GO:0005886(plasma membrane)|GO:0043231(intracellular membrane-bounded organelle)		NM_001079890	NM_001079890	NM_001079890	Rn.23566	38.0681	74.9094
A_64_P014872	phosphoglucomutase 2-like 1	1.96777	0.976565	up	0.0005354	GO:0004614(phosphoglucomutase activity)|GO:0005829(cytosol)|GO:0016052(carbohydrate catabolic process)|GO:0047933(glucose-1,6-bisphosphate synthase activity)	00500:Starch and sucrose metabolism	FQ230424		FQ230424	Rn.24167	38.0681	74.9094
A_42_P738438	hypermethylated in cancer 2	1.96418	0.973928	up	1.2864e-06	GO:0003674(molecular_function)|GO:0003676(nucleic acid binding)|GO:0005575(cellular_component)|GO:0005634(nucleus)|GO:0005730(nucleolus)|GO:0005886(plasma membrane)|GO:0005925(focal adhesion)|GO:0008022(protein C-terminus binding)|GO:0008150(biological_process)|GO:0008270(zinc ion binding)|GO:0046872(metal ion binding)		NM_001105862	NM_001105862	NM_001105862	Rn.219216	74.9094	147.136
A_64_P106838	IWS1 homolog (S. cerevisiae)	1.96349	0.973421	up	0.0034465	GO:0003677(DNA binding)|GO:0005634(nucleus)|GO:0006351(transcription, DNA-dependent)		NM_001034918	NM_001034918	NM_001034918	Rn.206133	27.3676	53.736
A_42_P723244	Rho guanine nucleotide exchange factor (GEF) 4	1.96062	0.971311	up	0.004534	GO:0005085(guanyl-nucleotide exchange factor activity)|GO:0005543(phospholipid binding)|GO:0005622(intracellular)|GO:0019904(protein domain specific binding)|GO:0030032(lamellipodium assembly)|GO:0030676(Rac guanyl-nucleotide exchange factor activity)|GO:0035023(regulation of Rho protein signal transduction)|GO:0035556(intracellular signal transduction)|GO:0046847(filopodium assembly)	04810:Regulation of actin cytoskeleton	ENSRNOT00000018935	XM_237049	XM_237049	Rn.45542	25.9034	50.7868
A_42_P592205	glycolipid transfer protein	1.95553	0.967563	up	2.0943e-37	GO:0005737(cytoplasm)|GO:0008289(lipid binding)|GO:0017089(glycolipid transporter activity)|GO:0046836(glycolipid transport)|GO:0051861(glycolipid binding)		NM_001134413	NM_001134413	NM_001134413	Rn.4111	529.894	1036.23
A_44_P1035656	CD24 molecule	1.95401	0.966439	up	0	GO:0001666(response to hypoxia)|GO:0001775(cell activation)|GO:0001959(regulation of cytokine-mediated signaling pathway)|GO:0002237(response to molecule of bacterial origin)|GO:0002329(pre-B cell differentiation)|GO:0002523(leukocyte migration involved in inflammatory response)|GO:0002842(positive regulation of T cell mediated immune response to tumor cell)|GO:0002863(positive regulation of infl…	04640:Hematopoietic cell lineage	NM_012752	NM_012752	NM_012752	Rn.6007	3962.5	7742.76
A_44_P430345	coactivator-associated arginine methyltransferase 1	1.95367	0.966184	up	0.0001325	GO:0003420(regulation of growth plate cartilage chondrocyte proliferation)|GO:0003713(transcription coactivator activity)|GO:0005515(protein binding)|GO:0005634(nucleus)|GO:0005737(cytoplasm)|GO:0005829(cytosol)|GO:0006351(transcription, DNA-dependent)|GO:0006355(regulation of transcription, DNA-dependent)|GO:0006397(mRNA processing)|GO:0006479(protein methylation)|GO:0008276(protein methyltransf…		NM_001030041	NM_001030041	NM_001030041	Rn.94869	47.537	92.8715
A_44_P1045652	guanine nucleotide binding protein (G protein), beta polypeptide 1-like	1.95246	0.965294	up	0.00035857	GO:0005737(cytoplasm)|GO:0035176(social behavior)		XM_001057185	XM_001057185	XM_001057185		41.5411	81.1075
A_64_P164804	G protein-coupled receptor 18	1.95157	0.964634	up	7.7604e-05	GO:0005886(plasma membrane)|GO:0016021(integral to membrane)|GO:0045028(G-protein coupled purinergic nucleotide receptor activity)		NM_001079710	NM_001079710	NM_001079710	Rn.205907	51.0121	99.5535
A_44_P297777	filamin A, alpha	1.95034	0.963723	up	4.6392e-06	GO:0001837(epithelial to mesenchymal transition)|GO:0001948(glycoprotein binding)|GO:0003779(actin binding)|GO:0004871(signal transducer activity)|GO:0005080(protein kinase C binding)|GO:0005515(protein binding)|GO:0005634(nucleus)|GO:0005737(cytoplasm)|GO:0005802(trans-Golgi network)|GO:0005829(cytosol)|GO:0005884(actin filament)|GO:0005886(plasma membrane)|GO:0007195(adenylate cyclase-inhibitin…	04010:MAPK signaling pathway|04510:Focal adhesion	NM_001134599	NM_001134599	NM_001134599	Rn.4213	68.687	133.963
A_44_P166581	interferon induced transmembrane protein 7	1.94806	0.962035	up	9.9106e-14	GO:0009607(response to biotic stimulus)|GO:0016021(integral to membrane)		ENSRNOT00000039434	XM_001054983	XM_001054983		182.05	354.644
A_44_P573958	ankyrin repeat and MYND domain containing 2	1.94656	0.96093	up	2.6384e-08	GO:0008270(zinc ion binding)|GO:0046872(metal ion binding)		NM_001108019	NM_001108019	NM_001108019	Rn.17274	102.026	198.599
A_44_P349553	collagen, type VI, alpha 1	1.94584	0.960393	up	2.8681e-09	GO:0003674(molecular_function)|GO:0005575(cellular_component)|GO:0005576(extracellular region)|GO:0008150(biological_process)|GO:0031012(extracellular matrix)|GO:0042383(sarcolemma)|GO:0043234(protein complex)|GO:0048407(platelet-derived growth factor binding)|GO:0070208(protein heterotrimerization)|GO:0071230(cellular response to amino acid stimulus)	04510:Focal adhesion|04512:ECM-receptor interaction|04974:Protein digestion and absorption	ENSRNOT00000001679	XM_001079629	XM_001079629	Rn.232118	116.395	226.486
A_64_P022746	sushi-repeat-containing protein, X-linked	1.9456	0.960212	up	0.00021299	GO:0001845(phagolysosome assembly)|GO:0005776(autophagic vacuole)|GO:0005783(endoplasmic reticulum)|GO:0006914(autophagy)|GO:0009986(cell surface)|GO:0033554(cellular response to stress)|GO:0043065(positive regulation of apoptotic process)|GO:0060244(negative regulation of cell proliferation involved in contact inhibition)		NM_022524	NM_022524	NM_022524	Rn.1489	45.2723	88.0815
A_43_P11186	apoptosis-inducing factor, mitochondrion-associated 2	1.94104	0.956831	up	5.6122e-07	GO:0003677(DNA binding)|GO:0004174(electron-transferring-flavoprotein dehydrogenase activity)|GO:0005737(cytoplasm)|GO:0005739(mitochondrion)|GO:0005741(mitochondrial outer membrane)|GO:0005811(lipid particle)|GO:0005829(cytosol)|GO:0006917(induction of apoptosis)|GO:0030261(chromosome condensation)|GO:0050660(flavin adenine dinucleotide binding)		NM_001139483	NM_001139483	NM_001139483	Rn.1357	83.3448	161.776
A_64_P068353	antigen identified by monoclonal antibody Ki-67	1.93812	0.954661	up	0.0141	GO:0000775(chromosome, centromeric region)|GO:0000793(condensed chromosome)|GO:0003674(molecular_function)|GO:0005575(cellular_component)|GO:0005622(intracellular)|GO:0005634(nucleus)|GO:0005730(nucleolus)|GO:0005737(cytoplasm)|GO:0006259(DNA metabolic process)|GO:0007126(meiosis)|GO:0008022(protein C-terminus binding)|GO:0008283(cell proliferation)|GO:0031100(organ regeneration)|GO:0034605(cellu…		NM_001271366	NM_001271366	NM_001271366	Rn.233802	20.1601	39.0728
A_44_P477620	phospholipase A2, group IVA (cytosolic, calcium-dependent)	1.93637	0.953357	up	0.0012754	GO:0001542(ovulation from ovarian follicle)|GO:0001554(luteolysis)|GO:0004620(phospholipase activity)|GO:0004622(lysophospholipase activity)|GO:0004623(phospholipase A2 activity)|GO:0005509(calcium ion binding)|GO:0005544(calcium-dependent phospholipid binding)|GO:0005634(nucleus)|GO:0005737(cytoplasm)|GO:0005783(endoplasmic reticulum)|GO:0005794(Golgi apparatus)|GO:0005829(cytosol)|GO:0007568(ag…	00564:Glycerophospholipid metabolism|00565:Ether lipid metabolism|00590:Arachidonic acid metabolism|00591:Linoleic acid metabolism|00592:alpha-Linolenic acid metabolism|01100:Metabolic pathways|04010:MAPK signaling pathway|04270:Vascular smooth muscle contraction|04370:VEGF signaling pathway|04664:Fc epsilon RI signaling pathway|04666:Fc gamma R-mediated phagocytosis|04730:Long-term depression|04…	NM_133551	NM_133551	NM_133551	Rn.10162	34.8311	67.4459
A_44_P412972	DiGeorge syndrome critical region gene 14	1.93485	0.952224	up	0.017045	GO:0005634(nucleus)|GO:0007399(nervous system development)|GO:0071013(catalytic step 2 spliceosome)		NM_001012472	NM_001012472	NM_001012472	Rn.143969	19.1555	37.0631
A_44_P102197	arachidonate 5-lipoxygenase activating protein	1.93163	0.94982	up	0.022365	GO:0002540(leukotriene production involved in inflammatory response)|GO:0002675(positive regulation of acute inflammatory response)|GO:0004051(arachidonate 5-lipoxygenase activity)|GO:0004364(glutathione transferase activity)|GO:0004464(leukotriene-C4 synthase activity)|GO:0004602(glutathione peroxidase activity)|GO:0005634(nucleus)|GO:0005635(nuclear envelope)|GO:0005783(endoplasmic reticulum)|G…		NM_017260	NM_017260	NM_017260	Rn.18399	17.6606	34.1138
A_64_P108619	D4, zinc and double PHD fingers family 2	1.93163	0.94982	up	0.022365	GO:0005622(intracellular)|GO:0005634(nucleus)|GO:0005730(nucleolus)|GO:0005737(cytoplasm)|GO:0005813(centrosome)|GO:0008270(zinc ion binding)|GO:0043231(intracellular membrane-bounded organelle)|GO:0046872(metal ion binding)		NM_001108516	NM_001108516	NM_001108516	Rn.17281	17.6606	34.1138
A_42_P718418	fin bud initiation factor homolog (zebrafish)	1.93163	0.94982	up	0.022365	GO:0005576(extracellular region)|GO:0005783(endoplasmic reticulum)|GO:0005794(Golgi apparatus)		NM_001025042	NM_001025042	NM_001025042	Rn.43451	17.6606	34.1138
A_44_P294846	guanylate cyclase 2G	1.93163	0.94982	up	0.022365	GO:0004383(guanylate cyclase activity)|GO:0004672(protein kinase activity)|GO:0005524(ATP binding)|GO:0005525(GTP binding)|GO:0005622(intracellular)|GO:0005737(cytoplasm)|GO:0006182(cGMP biosynthetic process)|GO:0009897(external side of plasma membrane)|GO:0016020(membrane)|GO:0016021(integral to membrane)|GO:0035556(intracellular signal transduction)		U33847		U33847	Rn.10198	17.6606	34.1138
A_64_P005033	zinc finger protein 639	1.93163	0.94982	up	0.022365	GO:0003700(sequence-specific DNA binding transcription factor activity)|GO:0005634(nucleus)|GO:0006351(transcription, DNA-dependent)|GO:0008270(zinc ion binding)|GO:0030307(positive regulation of cell growth)|GO:0043621(protein self-association)|GO:0043922(negative regulation by host of viral transcription)|GO:0043923(positive regulation by host of viral transcription)|GO:0044212(transcription re…		NM_001080907	NM_001080907	NM_001080907	Rn.116062	17.6606	34.1138
A_42_P588944	matrix Gla protein	1.92996	0.94857	up	0	GO:0001503(ossification)|GO:0005509(calcium ion binding)|GO:0005576(extracellular region)|GO:0005615(extracellular space)|GO:0005783(endoplasmic reticulum)|GO:0006461(protein complex assembly)|GO:0007584(response to nutrient)|GO:0009612(response to mechanical stimulus)|GO:0009725(response to hormone stimulus)|GO:0030154(cell differentiation)|GO:0030324(lung development)|GO:0030500(regulation of b…		NM_012862	NM_012862	NM_012862	Rn.2379	6165.44	11899.1
A_42_P499158	vascular cell adhesion molecule 1	1.92987	0.948505	up	5.1235e-10	GO:0001666(response to hypoxia)|GO:0002102(podosome)|GO:0002526(acute inflammatory response)|GO:0002544(chronic inflammatory response)|GO:0005178(integrin binding)|GO:0005615(extracellular space)|GO:0005902(microvillus)|GO:0007155(cell adhesion)|GO:0007157(heterophilic cell-cell adhesion)|GO:0007159(leukocyte cell-cell adhesion)|GO:0007507(heart development)|GO:0007568(aging)|GO:0007584(response …	04514:Cell adhesion molecules (CAMs)|04670:Leukocyte transendothelial migration|05143:African trypanosomiasis|05144:Malaria	NM_012889	NM_012889	NM_012889	Rn.11267	131.181	253.163
A_44_P375553	low density lipoprotein receptor-related protein 1	1.92676	0.946178	up	0.0046426	GO:0002020(protease binding)|GO:0005509(calcium ion binding)|GO:0005515(protein binding)|GO:0005768(endosome)|GO:0005887(integral to plasma membrane)|GO:0006898(receptor-mediated endocytosis)|GO:0007205(protein kinase C-activating G-protein coupled receptor signaling pathway)|GO:0007568(aging)|GO:0008203(cholesterol metabolic process)|GO:0008283(cell proliferation)|GO:0010875(positive regulation …	05010:Alzheimer's disease|05144:Malaria	NM_001130490	NM_001130490	NM_001130490	Rn.22436	27.3676	52.7308
A_64_P062618	carbohydrate (keratan sulfate Gal-6) sulfotransferase 1	1.92647	0.945961	up	1.2849e-21	GO:0000139(Golgi membrane)|GO:0006012(galactose metabolic process)|GO:0006790(sulfur compound metabolic process)|GO:0006954(inflammatory response)|GO:0008146(sulfotransferase activity)|GO:0016021(integral to membrane)|GO:0042339(keratan sulfate metabolic process)|GO:0045130(keratan sulfotransferase activity)	00533:Glycosaminoglycan biosynthesis - keratan sulfate	NM_001011955	NM_001011955	NM_001011955	Rn.16695	311.688	600.457
A_64_P070073	hypothetical protein LOC690415	1.92611	0.945694	up	0.049544	GO:0045095(keratin filament)		NM_001109590	NM_001109590	NM_001109590	Rn.218648	13.187	25.3996
A_43_P13267	RAB3A interacting protein (rabin3)-like 1	1.92611	0.945694	up	0.049544	GO:0005515(protein binding)|GO:0015031(protein transport)|GO:0017112(Rab guanyl-nucleotide exchange factor activity)|GO:0019900(kinase binding)		NM_134411	NM_134411	NM_134411	Rn.162492	13.187	25.3996
A_64_P064321	secernin 3	1.92611	0.945694	up	0.049544			NM_001013162	NM_001013162	NM_001013162	Rn.198133	13.187	25.3996
A_64_P019260	Cd68 molecule	1.92358	0.943793	up	6.6881e-22	GO:0016020(membrane)|GO:0071310(cellular response to organic substance)	04142:Lysosome	NM_001031638	NM_001031638	NM_001031638	Rn.12478	317.773	611.261
A_44_P380441	regulator of G-protein signaling 19	1.92185	0.942492	up	0.0061111	GO:0000139(Golgi membrane)|GO:0001965(G-protein alpha-subunit binding)|GO:0005096(GTPase activator activity)|GO:0005886(plasma membrane)|GO:0005903(brush border)|GO:0008150(biological_process)|GO:0008277(regulation of G-protein coupled receptor protein signaling pathway)|GO:0016020(membrane)|GO:0030136(clathrin-coated vesicle)|GO:0038032(termination of G-protein coupled receptor signaling pathway…		NM_021661	NM_021661	NM_021661	Rn.88166	25.9034	49.7824
A_64_P154537	stearoyl-CoA desaturase (delta-9-desaturase)	1.91993	0.941052	up	0.0012416	GO:0004768(stearoyl-CoA 9-desaturase activity)|GO:0005506(iron ion binding)|GO:0005783(endoplasmic reticulum)|GO:0005789(endoplasmic reticulum membrane)|GO:0006633(fatty acid biosynthetic process)|GO:0016021(integral to membrane)|GO:0042552(myelination)		ENSRNOT00000018090	XM_001056911	XM_001056911		36.0578	69.2284
A_42_P807866	reversion induced LIM gene	1.91957	0.940784	up	3.9472e-06	GO:0008270(zinc ion binding)|GO:0030036(actin cytoskeleton organization)|GO:0042805(actinin binding)|GO:0046872(metal ion binding)		NM_017062	NM_017062	NM_017062	Rn.34221	73.6695	141.414
A_44_P423566	TLR4 interactor with leucine-rich repeats	1.91944	0.940687	up	2.994e-08	GO:0001530(lipopolysaccharide binding)|GO:0002718(regulation of cytokine production involved in immune response)|GO:0006954(inflammatory response)|GO:0016021(integral to membrane)|GO:0034142(toll-like receptor 4 signaling pathway)|GO:0045087(innate immune response)|GO:0046696(lipopolysaccharide receptor complex)		NM_001034010	NM_001034010	NM_001034010	Rn.25045	106.294	204.024
A_64_P040115	additional sex combs like 1	1.91719	0.938996	up	9.7478e-19	GO:0000122(negative regulation of transcription from RNA polymerase II promoter)|GO:0000790(nuclear chromatin)|GO:0003713(transcription coactivator activity)|GO:0003714(transcription corepressor activity)|GO:0032526(response to retinoic acid)|GO:0035359(negative regulation of peroxisome proliferator activated receptor signaling pathway)|GO:0035517(PR-DUB complex)|GO:0035522(monoubiquitinated hist…		XM_002726270	XM_002726270	XM_002726270		271.457	520.435
A_64_P139544	scavenger receptor class A, member 3	1.91365	0.93633	up	0.00068691			NM_001108870	NM_001108870	NM_001108870	Rn.9379	40.3138	77.1466
A_43_P12451	solute carrier family 16, member 3 (monocarboxylic acid transporter 4)	1.91229	0.935303	up	1.428e-09	GO:0005886(plasma membrane)|GO:0015293(symporter activity)|GO:0015355(secondary active monocarboxylate transmembrane transporter activity)|GO:0015629(actin cytoskeleton)|GO:0016021(integral to membrane)|GO:0031965(nuclear membrane)		NM_030834	NM_030834	NM_030834	Rn.10826	128.46	245.653
A_64_P015549	lymphoblastic leukemia derived sequence 1	1.91056	0.933999	up	5.6699e-14	GO:0001955(blood vessel maturation)|GO:0003674(molecular_function)|GO:0003677(DNA binding)|GO:0005575(cellular_component)|GO:0005634(nucleus)|GO:0006351(transcription, DNA-dependent)|GO:0006355(regulation of transcription, DNA-dependent)|GO:0008150(biological_process)|GO:0030183(B cell differentiation)|GO:0045893(positive regulation of transcription, DNA-dependent)|GO:0046983(protein dimerization…		NM_001007677	NM_001007677	NM_001007677	Rn.17352	198.715	379.658
A_42_P550914	lymphotoxin beta (TNF superfamily, member 3)	1.91055	0.933987	up	4.7356e-05	GO:0005125(cytokine activity)|GO:0005164(tumor necrosis factor receptor binding)|GO:0005615(extracellular space)|GO:0006955(immune response)|GO:0010467(gene expression)|GO:0016021(integral to membrane)|GO:0043120(tumor necrosis factor binding)|GO:0043588(skin development)|GO:0045084(positive regulation of interleukin-12 biosynthetic process)|GO:0048535(lymph node development)	04060:Cytokine-cytokine receptor interaction|05323:Rheumatoid arthritis	NM_212507	NM_212507	NM_212507	Rn.203016	58.2318	111.255
A_64_P038107	apolipoprotein B mRNA editing enzyme, catalytic polypeptide 1	1.90487	0.929695	up	1.2887e-06	GO:0003723(RNA binding)|GO:0004126(cytidine deaminase activity)|GO:0005515(protein binding)|GO:0005634(nucleus)|GO:0005737(cytoplasm)|GO:0006397(mRNA processing)|GO:0006970(response to osmotic stress)|GO:0008270(zinc ion binding)|GO:0009972(cytidine deamination)|GO:0010043(response to zinc ion)|GO:0010332(response to gamma radiation)|GO:0016554(cytidine to uridine editing)|GO:0016556(mRNA modific…		NM_012907	NM_012907	NM_012907	Rn.10002	83.3448	158.761
A_64_P151318	perlecan	1.90304	0.928302	up	3.9578e-73			XR_009630	XR_009630	XR_009630	Rn.12602	1167.25	2221.31
A_64_P025441	BCL2-related ovarian killer	1.90041	0.926313	up	1.8012e-63	GO:0005515(protein binding)|GO:0005634(nucleus)|GO:0005737(cytoplasm)|GO:0005739(mitochondrion)|GO:0006915(apoptotic process)|GO:0006917(induction of apoptosis)|GO:0006919(activation of cysteine-type endopeptidase activity involved in apoptotic process)|GO:0007420(brain development)|GO:0008283(cell proliferation)|GO:0008584(male gonad development)|GO:0031966(mitochondrial membrane)|GO:0043065(pos…		NM_017312	NM_017312	NM_017312	Rn.44461	1014.07	1927.15
A_64_P028140	pleckstrin homology domain containing, family B (evectins) member 1	1.89885	0.925125	up	4.2878e-10	GO:0005543(phospholipid binding)|GO:0005737(cytoplasm)|GO:0007275(multicellular organismal development)|GO:0008022(protein C-terminus binding)|GO:0016020(membrane)|GO:0016021(integral to membrane)|GO:0042803(protein homodimerization activity)|GO:0045595(regulation of cell differentiation)		NM_172033	NM_172033	NM_172033	Rn.8415	140.163	266.149
A_44_P552915	carnitine palmitoyltransferase 1c	1.89879	0.925081	up	0.039831	GO:0004095(carnitine O-palmitoyltransferase activity)|GO:0005739(mitochondrion)|GO:0005741(mitochondrial outer membrane)|GO:0005789(endoplasmic reticulum membrane)|GO:0006635(fatty acid beta-oxidation)|GO:0009437(carnitine metabolic process)|GO:0016021(integral to membrane)|GO:0030054(cell junction)|GO:0032281(alpha-amino-3-hydroxy-5-methyl-4-isoxazolepropionic acid selective glutamate receptor c…	00071:Fatty acid metabolism|03320:PPAR signaling pathway|04920:Adipocytokine signaling pathway	NM_001034925	NM_001034925	NM_001034925	Rn.43113	15.1952	28.8525
A_64_P001740	cyclin A2	1.89879	0.925081	up	0.039831	GO:0001939(female pronucleus)|GO:0001940(male pronucleus)|GO:0003674(molecular_function)|GO:0005575(cellular_component)|GO:0005634(nucleus)|GO:0005737(cytoplasm)|GO:0007265(Ras protein signal transduction)|GO:0019901(protein kinase binding)|GO:0031100(organ regeneration)|GO:0032355(response to estradiol stimulus)|GO:0033762(response to glucagon stimulus)|GO:0045893(positive regulation of transcri…	04110:Cell cycle|04914:Progesterone-mediated oocyte maturation	NM_053702	NM_053702	NM_053702	Rn.13094	15.1952	28.8525
A_64_P023421	heme binding protein 2	1.89879	0.925081	up	0.039831	GO:0005737(cytoplasm)		NM_001107515	NM_001107515	NM_001107515	Rn.106778	15.1952	28.8525
A_44_P511359	melanoma associated antigen (mutated) 1	1.89879	0.925081	up	0.039831	GO:0005634(nucleus)|GO:0006281(DNA repair)|GO:0006325(chromatin organization)|GO:0031491(nucleosome binding)		NM_001108736	NM_001108736	NM_001108736	Rn.92148	15.1952	28.8525
A_64_P138776	scavenger receptor class B, member 1	1.89879	0.925081	up	0.039831	GO:0001530(lipopolysaccharide binding)|GO:0001786(phosphatidylserine binding)|GO:0001875(lipopolysaccharide receptor activity)|GO:0001935(endothelial cell proliferation)|GO:0005319(lipid transporter activity)|GO:0005737(cytoplasm)|GO:0005886(plasma membrane)|GO:0005887(integral to plasma membrane)|GO:0005901(caveola)|GO:0006694(steroid biosynthetic process)|GO:0006702(androgen biosynthetic proces…	04145:Phagosome|04975:Fat digestion and absorption|04976:Bile secretion|04977:Vitamin digestion and absorption|05160:Hepatitis C	NM_031541	NM_031541	NM_031541	Rn.88169	15.1952	28.8525
A_64_P035569	similar to specifically androgen-regulated protein	1.89879	0.925081	up	0.039831	GO:0005737(cytoplasm)|GO:0005886(plasma membrane)		NM_001100788	NM_001100788	NM_001100788	Rn.28408	15.1952	28.8525
A_44_P251064	keratin 14	1.89542	0.922516	up	4.6548e-06	GO:0003674(molecular_function)|GO:0005198(structural molecule activity)|GO:0005622(intracellular)|GO:0005634(nucleus)|GO:0005730(nucleolus)|GO:0005737(cytoplasm)|GO:0005739(mitochondrion)|GO:0005882(intermediate filament)|GO:0010043(response to zinc ion)|GO:0010212(response to ionizing radiation)|GO:0030855(epithelial cell differentiation)|GO:0045095(keratin filament)|GO:0045110(intermediate fila…		NM_001008751	NM_001008751	NM_001008751	Rn.153972	75.9141	143.889
A_64_P157743	chemokine (C-C motif) ligand 20	1.8944	0.92174	up	0.008784	GO:0005125(cytokine activity)|GO:0005615(extracellular space)|GO:0006935(chemotaxis)|GO:0006954(inflammatory response)|GO:0006955(immune response)|GO:0008009(chemokine activity)|GO:0042466(chemokinesis)	04060:Cytokine-cytokine receptor interaction|04062:Chemokine signaling pathway|05323:Rheumatoid arthritis	NM_019233	NM_019233	NM_019233	Rn.10722	24.8995	47.1697
A_64_P008052	mediator complex subunit 10	1.89229	0.920132	up	3.2298e-44	GO:0001104(RNA polymerase II transcription cofactor activity)|GO:0016592(mediator complex)|GO:0045944(positive regulation of transcription from RNA polymerase II promoter)		NM_001106097	NM_001106097	NM_001106097	Rn.1773	708.306	1340.32
A_44_P428420	cathepsin Z	1.88829	0.917077	up	0.01907	GO:0004197(cysteine-type endopeptidase activity)|GO:0005576(extracellular region)|GO:0005615(extracellular space)|GO:0005783(endoplasmic reticulum)|GO:0006508(proteolysis)		NM_183330	NM_183330	NM_183330	Rn.1475	20.1601	38.0681
A_44_P410348	NLR family, CARD domain containing 4	1.88829	0.917077	up	0.01907	GO:0002218(activation of innate immune response)|GO:0005524(ATP binding)|GO:0005829(cytosol)|GO:0006919(activation of cysteine-type endopeptidase activity involved in apoptotic process)|GO:0006954(inflammatory response)|GO:0016045(detection of bacterium)|GO:0042742(defense response to bacterium)|GO:0042802(identical protein binding)|GO:0042803(protein homodimerization activity)|GO:0042981(regulat…		XM_003750109	XM_003750109	XM_003750109		20.1601	38.0681
A_44_P175041	nuclear receptor subfamily 1, group D, member 1	1.88829	0.917077	up	0.01907	GO:0000122(negative regulation of transcription from RNA polymerase II promoter)|GO:0000790(nuclear chromatin)|GO:0003677(DNA binding)|GO:0003700(sequence-specific DNA binding transcription factor activity)|GO:0003707(steroid hormone receptor activity)|GO:0005634(nucleus)|GO:0006351(transcription, DNA-dependent)|GO:0006355(regulation of transcription, DNA-dependent)|GO:0007623(circadian rhythm)|G…	04710:Circadian rhythm - mammal	NM_145775	NM_145775	NM_145775	Rn.29848	20.1601	38.0681
A_64_P024949	chemokine (C motif) ligand 1	1.88731	0.916334	up	0.028379	GO:0001916(positive regulation of T cell mediated cytotoxicity)|GO:0002690(positive regulation of leukocyte chemotaxis)|GO:0002725(negative regulation of T cell cytokine production)|GO:0002726(positive regulation of T cell cytokine production)|GO:0005576(extracellular region)|GO:0005615(extracellular space)|GO:0006935(chemotaxis)|GO:0006955(immune response)|GO:0007267(cell-cell signaling)|GO:0008…	04062:Chemokine signaling pathway	NM_134361	NM_134361	NM_134361	Rn.90962	17.6606	33.3311
A_44_P592221	SRY (sex determining region Y)-box 7	1.88731	0.916334	up	0.028379	GO:0001706(endoderm formation)|GO:0003674(molecular_function)|GO:0003700(sequence-specific DNA binding transcription factor activity)|GO:0003705(RNA polymerase II distal enhancer sequence-specific DNA binding transcription factor activity)|GO:0005575(cellular_component)|GO:0005634(nucleus)|GO:0005737(cytoplasm)|GO:0006357(regulation of transcription from RNA polymerase II promoter)|GO:0008150(bio…		NM_001106045	NM_001106045	NM_001106045	Rn.17732	17.6606	33.3311
A_44_P543511	similar to RIKEN cDNA 3110040N11	1.88375	0.913606	up	0.016183			NM_001024749	NM_001024749	NM_001024749	Rn.138288	21.4008	40.3138
A_64_P006628	tachykinin 4 (hemokinin)	1.88375	0.913606	up	0.016183	GO:0005102(receptor binding)|GO:0005576(extracellular region)|GO:0007217(tachykinin receptor signaling pathway)|GO:0008217(regulation of blood pressure)|GO:0043303(mast cell degranulation)|GO:0046878(positive regulation of saliva secretion)		NM_172328	NM_172328	NM_172328	Rn.91139	21.4008	40.3138
A_64_P128810	similar to fatty acid translocase/CD36	1.88347	0.913396	up	9.7618e-06	GO:0007155(cell adhesion)|GO:0016021(integral to membrane)	03320:PPAR signaling pathway|04145:Phagosome|04512:ECM-receptor interaction|04640:Hematopoietic cell lineage|04920:Adipocytokine signaling pathway|04975:Fat digestion and absorption|05144:Malaria	NM_001109218	NM_001109218	NM_001109218	Rn.225150	72.4146	136.391
A_64_P060874	glypican 3	1.88345	0.913379	up	1.5762e-06	GO:0001658(branching involved in ureteric bud morphogenesis)|GO:0001822(kidney development)|GO:0003674(molecular_function)|GO:0005575(cellular_component)|GO:0005578(proteinaceous extracellular matrix)|GO:0005764(lysosome)|GO:0005886(plasma membrane)|GO:0008150(biological_process)|GO:0008285(negative regulation of cell proliferation)|GO:0009887(organ morphogenesis)|GO:0009948(anterior/posterior ax…		NM_012774	NM_012774	NM_012774	Rn.9717	85.3598	160.771
A_64_P074589	GTPase, IMAP family member 7	1.88308	0.913095	up	0.0009723	GO:0005525(GTP binding)		NM_001024328	NM_001024328	NM_001024328	Rn.28767	40.3138	75.9141
A_42_P679371	coronin, actin binding protein 1A	1.8825	0.912652	up	2.7628e-31	GO:0001772(immunological synapse)|GO:0001845(phagolysosome assembly)|GO:0001891(phagocytic cup)|GO:0003674(molecular_function)|GO:0005575(cellular_component)|GO:0005634(nucleus)|GO:0005737(cytoplasm)|GO:0005884(actin filament)|GO:0005886(plasma membrane)|GO:0006816(calcium ion transport)|GO:0006909(phagocytosis)|GO:0007015(actin filament organization)|GO:0008022(protein C-terminus binding)|GO:000…	04145:Phagosome	NM_130411	NM_130411	NM_130411	Rn.6990	502.088	945.182
A_64_P038582	tetraspanin 11	1.88237	0.912553	up	0.023079	GO:0016021(integral to membrane)		NM_001024262	NM_001024262	NM_001024262	Rn.125922	19.1555	36.0578
A_44_P506693	ankyrin repeat and zinc finger domain containing 1	1.88182	0.912132	up	0.0066397	GO:0005622(intracellular)|GO:0008270(zinc ion binding)|GO:0046872(metal ion binding)		NM_001014219	NM_001014219	NM_001014219	Rn.163073	27.3676	51.5009
A_64_P025790	2'-5' oligoadenylate synthetase 1A	1.87868	0.909716	up	0.002266	GO:0001730(2'-5'-oligoadenylate synthetase activity)|GO:0003725(double-stranded RNA binding)|GO:0005524(ATP binding)|GO:0005634(nucleus)|GO:0005739(mitochondrion)|GO:0005783(endoplasmic reticulum)|GO:0006164(purine nucleotide biosynthetic process)|GO:0006955(immune response)|GO:0009615(response to virus)|GO:0016779(nucleotidyltransferase activity)|GO:0045087(innate immune response)|GO:0046872(met…	05160:Hepatitis C	NM_138913	NM_138913	NM_138913	Rn.10383	34.8311	65.4362
A_64_P058087	retinol binding protein 4, plasma	1.87774	0.908996	up	1.5307e-60	GO:0001654(eye development)|GO:0005215(transporter activity)|GO:0005615(extracellular space)|GO:0006094(gluconeogenesis)|GO:0006810(transport)|GO:0007283(spermatogenesis)|GO:0007507(heart development)|GO:0008584(male gonad development)|GO:0009790(embryo development)|GO:0016918(retinal binding)|GO:0019841(retinol binding)|GO:0030277(maintenance of gastrointestinal epithelium)|GO:0030324(lung devel…		NM_013162	NM_013162	NM_013162	Rn.108214	1008.52	1893.74
A_64_P164498	similar to paired immunoglobin-like type 2 receptor beta	1.87669	0.908188	up	1.1721e-07			XM_001063789	XM_001063789	XM_001063789	Rn.154833	105.289	197.594
A_44_P1008950	inositol-3-phosphate synthase 1	1.87252	0.904979	up	8.4881e-15	GO:0000166(nucleotide binding)|GO:0004512(inositol-3-phosphate synthase activity)|GO:0005737(cytoplasm)|GO:0006021(inositol biosynthetic process)|GO:0008654(phospholipid biosynthetic process)	00562:Inositol phosphate metabolism|01100:Metabolic pathways	NM_001013880	NM_001013880	NM_001013880	Rn.98850	227.738	426.442
A_44_P776231	tumor protein p53 inducible protein 11	1.87049	0.903419	up	0.0020583	GO:0016021(integral to membrane)		NM_001107749	NM_001107749	NM_001107749	Rn.22267	36.0578	67.4459
A_44_P1039994	interferon regulatory factor 7	1.86881	0.902122	up	1.4302e-51	GO:0000979(RNA polymerase II core promoter sequence-specific DNA binding)|GO:0000982(RNA polymerase II core promoter proximal region sequence-specific DNA binding transcription factor activity)|GO:0002819(regulation of adaptive immune response)|GO:0003677(DNA binding)|GO:0006468(protein phosphorylation)|GO:0006473(protein acetylation)|GO:0016064(immunoglobulin mediated immune response)|GO:0032607…	04620:Toll-like receptor signaling pathway|04622:RIG-I-like receptor signaling pathway|04623:Cytosolic DNA-sensing pathway|05160:Hepatitis C	NM_001033691	NM_001033691	NM_001033691	Rn.101159	869.453	1624.84
A_42_P602570	brain expressed, X-linked 1	1.8671	0.900799	up	2.4661e-10	GO:0001102(RNA polymerase II activating transcription factor binding)|GO:0002052(positive regulation of neuroblast proliferation)|GO:0005634(nucleus)|GO:0005667(transcription factor complex)|GO:0005737(cytoplasm)|GO:0045665(negative regulation of neuron differentiation)|GO:0045944(positive regulation of transcription from RNA polymerase II promoter)|GO:0048011(nerve growth factor receptor signali…		NM_001037365	NM_001037365	NM_001037365	Rn.9190	153.103	285.858
A_44_P1052046	ABI family, member 3 (NESH) binding protein	1.86706	0.90077	up	0.0051923	GO:0005518(collagen binding)|GO:0005539(glycosaminoglycan binding)|GO:0005614(interstitial matrix)|GO:0005615(extracellular space)|GO:0008201(heparin binding)|GO:0010811(positive regulation of cell-substrate adhesion)|GO:0030198(extracellular matrix organization)|GO:0031012(extracellular matrix)		ENSRNOT00000049859	XM_002724710	XM_002724710	Rn.203273	29.8575	55.7458
A_44_P245616	nidogen 1	1.86519	0.899321	up	3.0423e-13	GO:0005509(calcium ion binding)|GO:0005518(collagen binding)|GO:0005578(proteinaceous extracellular matrix)|GO:0005604(basement membrane)|GO:0005605(basal lamina)|GO:0007160(cell-matrix adhesion)|GO:0010811(positive regulation of cell-substrate adhesion)|GO:0030198(extracellular matrix organization)|GO:0031012(extracellular matrix)|GO:0032836(glomerular basement membrane development)|GO:0043237(l…		ENSRNOT00000003349	XM_213954	XM_213954		204.024	380.544
A_64_P149501	collagen, type IV, alpha 1	1.86488	0.899082	up	3.3718e-81	GO:0003674(molecular_function)|GO:0005575(cellular_component)|GO:0005587(collagen type IV)|GO:0005604(basement membrane)|GO:0007528(neuromuscular junction development)|GO:0030855(epithelial cell differentiation)|GO:0048407(platelet-derived growth factor binding)|GO:0071230(cellular response to amino acid stimulus)	04510:Focal adhesion|04512:ECM-receptor interaction|04974:Protein digestion and absorption|05146:Amoebiasis|05200:Pathways in cancer|05222:Small cell lung cancer	NM_001135009	NM_001135009	NM_001135009	Rn.53801	1398.08	2607.26
A_44_P597431	reticulocalbin 1, EF-hand calcium binding domain	1.86281	0.897484	up	9.0823e-06	GO:0001701(in utero embryonic development)|GO:0005509(calcium ion binding)|GO:0005783(endoplasmic reticulum)|GO:0043010(camera-type eye development)		NM_001108586	NM_001108586	NM_001108586	Rn.103345	75.9141	141.414
A_44_P474559	endoglin	1.85892	0.894461	up	4.6447e-05	GO:0000122(negative regulation of transcription from RNA polymerase II promoter)|GO:0001300(chronological cell aging)|GO:0001525(angiogenesis)|GO:0001569(patterning of blood vessels)|GO:0001570(vasculogenesis)|GO:0001666(response to hypoxia)|GO:0001934(positive regulation of protein phosphorylation)|GO:0001937(negative regulation of endothelial cell proliferation)|GO:0001947(heart looping)|GO:000…		NM_001010968	NM_001010968	NM_001010968	Rn.187025	64.4312	119.772
A_42_P807697	Tyro protein tyrosine kinase binding protein	1.85864	0.894249	up	0	GO:0002281(macrophage activation involved in immune response)|GO:0002283(neutrophil activation involved in immune response)|GO:0005057(receptor signaling protein activity)|GO:0005515(protein binding)|GO:0005622(intracellular)|GO:0007229(integrin-mediated signaling pathway)|GO:0016021(integral to membrane)|GO:0035556(intracellular signal transduction)|GO:0042802(identical protein binding)	04380:Osteoclast differentiation|04650:Natural killer cell mediated cytotoxicity	NM_212525	NM_212525	NM_212525	Rn.11534	2182.21	4055.96
A_44_P113088	solute carrier family 34 (sodium phosphate), member 2	1.85704	0.893007	up	0.0047371	GO:0001701(in utero embryonic development)|GO:0005436(sodium:phosphate symporter activity)|GO:0005903(brush border)|GO:0006817(phosphate ion transport)|GO:0007568(aging)|GO:0009750(response to fructose stimulus)|GO:0015321(sodium-dependent phosphate transmembrane transporter activity)|GO:0016021(integral to membrane)|GO:0016324(apical plasma membrane)|GO:0030643(cellular phosphate ion homeostasis…		NM_053380	NM_053380	NM_053380	Rn.16933	31.1005	57.7549
A_64_P028000	Tax1 (human T-cell leukemia virus type I) binding protein 3	1.85704	0.893007	up	0.0047371	GO:0005634(nucleus)|GO:0005737(cytoplasm)|GO:0005886(plasma membrane)|GO:0007266(Rho protein signal transduction)|GO:0008013(beta-catenin binding)|GO:0008022(protein C-terminus binding)|GO:0008285(negative regulation of cell proliferation)|GO:0016055(Wnt receptor signaling pathway)|GO:0030178(negative regulation of Wnt receptor signaling pathway)|GO:0032864(activation of Cdc42 GTPase activity)|GO…		NM_001025419	NM_001025419	NM_001025419	Rn.34842	31.1005	57.7549
A_44_P423691	lectin, galactose binding, soluble 5	1.85679	0.892811	up	0.00040585	GO:0030246(carbohydrate binding)		NM_012976	NM_012976	NM_012976	Rn.64588	48.7778	90.5701
A_42_P616485	similar to DNA segment, Chr 16, ERATO Doi 472, expressed	1.85661	0.892674	up	8.2689e-05			ENSRNOT00000002119		BF559715	Rn.146501	60.4646	112.259
A_44_P113974	chemokine (C-C motif) receptor 5	1.85573	0.891988	up	0.0081446	GO:0000165(MAPK cascade)|GO:0001948(glycoprotein binding)|GO:0002437(inflammatory response to antigenic stimulus)|GO:0003779(actin binding)|GO:0005515(protein binding)|GO:0005737(cytoplasm)|GO:0005768(endosome)|GO:0005886(plasma membrane)|GO:0006816(calcium ion transport)|GO:0006952(defense response)|GO:0006954(inflammatory response)|GO:0007186(G-protein coupled receptor signaling pathway)|GO:000…	04060:Cytokine-cytokine receptor interaction|04062:Chemokine signaling pathway|04144:Endocytosis|05145:Toxoplasmosis	NM_053960	NM_053960	NM_053960	Rn.10736	27.3676	50.7868
A_42_P498066	thymosin beta 4, X-linked	1.85462	0.89112	up	0	GO:0001649(osteoblast differentiation)|GO:0003779(actin binding)|GO:0005634(nucleus)|GO:0005829(cytosol)|GO:0005856(cytoskeleton)|GO:0030036(actin cytoskeleton organization)|GO:0030334(regulation of cell migration)|GO:0042989(sequestering of actin monomers)		NM_031136	NM_031136	NM_031136	Rn.230178	6624.15	12285.3
A_42_P465664	eva-1 homolog B	1.85349	0.890244	up	7.0744e-52			NM_001108679	NM_001108679	NM_001108679	Rn.22919	901.669	1671.23
A_42_P717175	phospholipase A2, group IID	1.85348	0.890233	up	0.013891	GO:0004623(phospholipase A2 activity)|GO:0005509(calcium ion binding)|GO:0005576(extracellular region)|GO:0006644(phospholipid metabolic process)|GO:0016042(lipid catabolic process)	00564:Glycerophospholipid metabolism|00565:Ether lipid metabolism|00590:Arachidonic acid metabolism|00591:Linoleic acid metabolism|00592:alpha-Linolenic acid metabolism|01100:Metabolic pathways|04010:MAPK signaling pathway|04270:Vascular smooth muscle contraction|04370:VEGF signaling pathway|04664:Fc epsilon RI signaling pathway|04730:Long-term depression|04912:GnRH signaling pathway|04972:Pancre…	NM_001013428	NM_001013428	NM_001013428	Rn.109549	23.7629	44.044
A_64_P160072	similar to 1190005I06Rik protein	1.85324	0.890053	up	0.0021289			XM_001078912	XM_001078912	XM_001078912	Rn.144207	37.0631	68.687
A_44_P301608	uncoupling protein 2 (mitochondrial, proton carrier)	1.85324	0.890053	up	0.0021289	GO:0000303(response to superoxide)|GO:0001666(response to hypoxia)|GO:0003674(molecular_function)|GO:0005739(mitochondrion)|GO:0005743(mitochondrial inner membrane)|GO:0006839(mitochondrial transport)|GO:0007565(female pregnancy)|GO:0007568(aging)|GO:0009749(response to glucose stimulus)|GO:0010942(positive regulation of cell death)|GO:0016021(integral to membrane)|GO:0032869(cellular response to…		NM_019354	NM_019354	NM_019354	Rn.13333	37.0631	68.687
A_42_P457783	TRAF-interacting protein with forkhead-associated domain, family member B	1.85143	0.888638	up	0.049624			NM_001025029	NM_001025029	NM_001025029	Rn.160910	15.1952	28.1328
A_44_P428997	zinc finger, C2HC-type containing 1A	1.85143	0.888638	up	0.049624			NM_001107661	NM_001107661	NM_001107661	Rn.8041	15.1952	28.1328
A_64_P071983	protein phosphatase 1, regulatory subunit 3C	1.84801	0.885975	up	8.0562e-05	GO:0004721(phosphoprotein phosphatase activity)|GO:0005977(glycogen metabolic process)|GO:0005978(glycogen biosynthetic process)|GO:0005979(regulation of glycogen biosynthetic process)|GO:0005981(regulation of glycogen catabolic process)|GO:0019899(enzyme binding)|GO:0019903(protein phosphatase binding)|GO:0042587(glycogen granule)|GO:0043231(intracellular membrane-bounded organelle)	04910:Insulin signaling pathway	NM_001012072	NM_001012072	NM_001012072	Rn.162528	61.7081	114.037
A_64_P051159	SH3-domain binding protein 2	1.84794	0.885916	up	3.3903e-07	GO:0003674(molecular_function)|GO:0005575(cellular_component)|GO:0008150(biological_process)|GO:0017124(SH3 domain binding)	04650:Natural killer cell mediated cytotoxicity	NM_001100684	NM_001100684	NM_001100684	Rn.212791	103.28	190.854
A_42_P517399	epithelial membrane protein 3	1.8466	0.884872	up	1.344e-19	GO:0016021(integral to membrane)|GO:0016049(cell growth)		NM_030847	NM_030847	NM_030847	Rn.6782	326.528	602.967
A_44_P434817	kelch-like 7 (Drosophila)	1.84462	0.883324	up	0.0038796	GO:0005634(nucleus)|GO:0005730(nucleolus)|GO:0005737(cytoplasm)|GO:0005886(plasma membrane)|GO:0016567(protein ubiquitination)|GO:0031463(Cul3-RING ubiquitin ligase complex)|GO:0042803(protein homodimerization activity)		NM_001012187	NM_001012187	NM_001012187	Rn.8854	33.3311	61.4833
A_44_P463313	polo-like kinase 1	1.84462	0.883324	up	0.0038796	GO:0000086(G2/M transition of mitotic cell cycle)|GO:0000122(negative regulation of transcription from RNA polymerase II promoter)|GO:0000236(mitotic prometaphase)|GO:0000776(kinetochore)|GO:0000910(cytokinesis)|GO:0000922(spindle pole)|GO:0000942(condensed nuclear chromosome outer kinetochore)|GO:0001578(microtubule bundle formation)|GO:0004672(protein kinase activity)|GO:0004674(protein serine/…	04110:Cell cycle|04114:Oocyte meiosis|04914:Progesterone-mediated oocyte maturation	NM_017100	NM_017100	NM_017100	Rn.11034	33.3311	61.4833
A_44_P403866	GATA binding protein 2	1.84427	0.88305	up	0.010932	GO:0000122(negative regulation of transcription from RNA polymerase II promoter)|GO:0000980(RNA polymerase II distal enhancer sequence-specific DNA binding)|GO:0001077(RNA polymerase II core promoter proximal region sequence-specific DNA binding transcription factor activity involved in positive regulation of transcription)|GO:0001158(enhancer sequence-specific DNA binding)|GO:0001655(urogenital …		NM_033442	NM_033442	NM_033442	Rn.34322	25.9034	47.7729
A_64_P037338	granzyme C	1.84427	0.88305	up	0.010932	GO:0004252(serine-type endopeptidase activity)|GO:0006508(proteolysis)		NM_134332	NM_134332	NM_134332	Rn.88335	25.9034	47.7729
A_43_P15590	fibromodulin	1.8431	0.882131	up	3.4861e-05	GO:0003674(molecular_function)|GO:0005576(extracellular region)|GO:0005578(proteinaceous extracellular matrix)|GO:0005615(extracellular space)|GO:0005622(intracellular)|GO:0031012(extracellular matrix)|GO:0042060(wound healing)|GO:0042476(odontogenesis)		NM_080698	NM_080698	NM_080698	Rn.8778	68.687	126.597
A_64_P139365	lymphoid-restricted membrane protein	1.8431	0.882131	up	3.4861e-05	GO:0005783(endoplasmic reticulum)|GO:0030176(integral to endoplasmic reticulum membrane)		XM_575718	XM_575718	XM_575718		68.687	126.597
A_64_P144023	GRINL1A complex locus 1	1.83913	0.879026	up	6.4231e-10	GO:0005856(cytoskeleton)|GO:0016020(membrane)|GO:0030018(Z disc)|GO:0030054(cell junction)|GO:0030864(cortical actin cytoskeleton)|GO:0031234(extrinsic to internal side of plasma membrane)|GO:0031674(I band)|GO:0035556(intracellular signal transduction)		NM_001014211	NM_001014211	NM_001014211	Rn.2307	154.339	283.849
A_42_P695042	colony stimulating factor 1 (macrophage)	1.83799	0.878128	up	9.1936e-10	GO:0001503(ossification)|GO:0001954(positive regulation of cell-matrix adhesion)|GO:0003006(developmental process involved in reproduction)|GO:0005125(cytokine activity)|GO:0005157(macrophage colony-stimulating factor receptor binding)|GO:0005615(extracellular space)|GO:0005887(integral to plasma membrane)|GO:0006954(inflammatory response)|GO:0007275(multicellular organismal development)|GO:00080…	04060:Cytokine-cytokine receptor interaction|04380:Osteoclast differentiation|04640:Hematopoietic cell lineage|05323:Rheumatoid arthritis	NM_023981	NM_023981	NM_023981	Rn.83632	151.864	279.125
A_64_P009803	BTG family, member 2	1.83538	0.876081	up	4.4142e-13	GO:0001077(RNA polymerase II core promoter proximal region sequence-specific DNA binding transcription factor activity involved in positive regulation of transcription)|GO:0005515(protein binding)|GO:0005575(cellular_component)|GO:0006479(protein methylation)|GO:0006974(response to DNA damage stimulus)|GO:0008306(associative learning)|GO:0009612(response to mechanical stimulus)|GO:0009952(anterio…	03018:RNA degradation	NM_017259	NM_017259	NM_017259	Rn.27923	213.601	392.039
A_42_P766165	actin filament associated protein 1-like 1	1.83328	0.874428	up	1.6148e-07	GO:0002102(podosome)|GO:0005543(phospholipid binding)|GO:0005737(cytoplasm)|GO:0030054(cell junction)|GO:0071437(invadopodium)		NM_001106142	NM_001106142	NM_001106142	Rn.224736	112.259	205.803
A_42_P754888	delta-like 1 homolog (Drosophila)	1.83296	0.874178	up	0.045185	GO:0003674(molecular_function)|GO:0005575(cellular_component)|GO:0009790(embryo development)|GO:0009791(post-embryonic development)|GO:0009897(external side of plasma membrane)|GO:0030154(cell differentiation)|GO:0045746(negative regulation of Notch signaling pathway)|GO:0048706(embryonic skeletal system development)		NM_053744	NM_053744	NM_053744	Rn.14547	16.419	30.0954
A_44_P248133	transgelin 2	1.83191	0.87335	up	8.3111e-18	GO:0005886(plasma membrane)|GO:0007517(muscle organ development)|GO:0031965(nuclear membrane)		NM_001013127	NM_001013127	NM_001013127	Rn.104497	303.011	555.089
A_44_P333078	ADAMTS-like 2	1.82715	0.869593	up	0.00028685	GO:0004222(metalloendopeptidase activity)|GO:0005578(proteinaceous extracellular matrix)|GO:0008270(zinc ion binding)|GO:0030512(negative regulation of transforming growth factor beta receptor signaling pathway)		ENSRNOT00000036995	XM_001078833	XM_001078833	Rn.232087	54.4857	99.5535
A_43_P11236	lysosomal protein transmembrane 5	1.82671	0.86925	up	6.3007e-75	GO:0005764(lysosome)	04142:Lysosome	NM_053538	NM_053538	NM_053538	Rn.24799	1390.5	2540.04
A_44_P809032	leucine rich adaptor protein 1	1.82576	0.868498	up	0.02322	GO:0001819(positive regulation of cytokine production)|GO:0005515(protein binding)|GO:0005737(cytoplasm)|GO:0016477(cell migration)|GO:0031032(actomyosin structure organization)|GO:0042641(actomyosin)|GO:0043123(positive regulation of I-kappaB kinase/NF-kappaB cascade)		NM_001109263	NM_001109263	NM_001109263	Rn.59706	21.4008	39.0728
A_44_P410062	similar to Pyruvate kinase isozyme M2	1.82576	0.868498	up	0.02322			XR_146326	XR_146326	XR_146326		21.4008	39.0728
A_44_P526881	regulation of nuclear pre-mRNA domain containing 1B	1.82535	0.868175	up	0.00018217	GO:0000993(RNA polymerase II core binding)|GO:0005634(nucleus)|GO:0008284(positive regulation of cell proliferation)|GO:0010564(regulation of cell cycle process)|GO:0016591(DNA-directed RNA polymerase II, holoenzyme)|GO:0045944(positive regulation of transcription from RNA polymerase II promoter)|GO:0070940(dephosphorylation of RNA polymerase II C-terminal domain)		NM_001098727	NM_001098727	NM_001098727	Rn.4144	58.2318	106.294
A_64_P133657	T-cell immunoglobulin and mucin domain containing 2	1.8241	0.867181	up	3.2326e-06	GO:0005886(plasma membrane)|GO:0016021(integral to membrane)		NM_001013855	NM_001013855	NM_001013855	Rn.136665	90.3405	164.79
A_64_P093189	collagen, type XIV, alpha 1	1.82398	0.867086	up	0.00022482	GO:0003229(ventricular cardiac muscle tissue development)|GO:0005614(interstitial matrix)|GO:0005615(extracellular space)|GO:0030199(collagen fibril organization)|GO:0031012(extracellular matrix)|GO:0048873(homeostasis of number of cells within a tissue)|GO:0061050(regulation of cell growth involved in cardiac muscle cell development)	04974:Protein digestion and absorption	NM_001130548	NM_001130548	NM_001130548	Rn.99441	56.7504	103.511
A_42_P538268	chondroitin sulfate synthase 1	1.82289	0.866225	up	0.00034563	GO:0003674(molecular_function)|GO:0005575(cellular_component)|GO:0005576(extracellular region)|GO:0030206(chondroitin sulfate biosynthetic process)|GO:0030279(negative regulation of ossification)|GO:0031667(response to nutrient levels)|GO:0032580(Golgi cisterna membrane)|GO:0047238(glucuronosyl-N-acetylgalactosaminyl-proteoglycan 4-beta-N-acetylgalactosaminyltransferase activity)	00532:Glycosaminoglycan biosynthesis - chondroitin sulfate|01100:Metabolic pathways	NM_001106268	NM_001106268	NM_001106268	Rn.13788	53.5106	97.5438
A_42_P808945	musculoskeletal, embryonic nuclear protein 1	1.82281	0.866167	up	0.00087609	GO:0005634(nucleus)|GO:0005654(nucleoplasm)|GO:0030326(embryonic limb morphogenesis)|GO:0042060(wound healing)|GO:0042246(tissue regeneration)		NM_181368	NM_181368	NM_181368	Rn.203378	46.2773	84.3549
A_42_P577431	B-cell CLL/lymphoma 3	1.82264	0.866029	up	7.0226e-12	GO:0000060(protein import into nucleus, translocation)|GO:0002268(follicular dendritic cell differentiation)|GO:0002315(marginal zone B cell differentiation)|GO:0002455(humoral immune response mediated by circulating immunoglobulin)|GO:0002467(germinal center formation)|GO:0003677(DNA binding)|GO:0003700(sequence-specific DNA binding transcription factor activity)|GO:0005634(nucleus)|GO:0005737(c…		NM_001109422	NM_001109422	NM_001109422	Rn.198135	196.589	358.312
A_64_P139063	similar to Fascin (Singed-like protein)	1.82191	0.86545	up	8.6532e-09	GO:0001725(stress fiber)|GO:0001726(ruffle)|GO:0001889(liver development)|GO:0003779(actin binding)|GO:0005515(protein binding)|GO:0005737(cytoplasm)|GO:0005829(cytosol)|GO:0005886(plasma membrane)|GO:0005902(microvillus)|GO:0030027(lamellipodium)|GO:0030054(cell junction)|GO:0030175(filopodium)|GO:0030425(dendrite)|GO:0030426(growth cone)|GO:0030674(protein binding, bridging)|GO:0048870(cell mot…		NM_001100806	NM_001100806	NM_001100806	Rn.199526	138.693	252.685
A_44_P438675	pregnancy-associated plasma protein A	1.82117	0.864866	up	0.0056599	GO:0004175(endopeptidase activity)|GO:0005576(extracellular region)|GO:0005615(extracellular space)|GO:0008152(metabolic process)|GO:0008233(peptidase activity)|GO:0008237(metallopeptidase activity)|GO:0016020(membrane)|GO:0030154(cell differentiation)|GO:0032354(response to follicle-stimulating hormone stimulus)|GO:0051384(response to glucocorticoid stimulus)		NM_001107939	NM_001107939	NM_001107939	Rn.207940	32.1052	58.469
A_64_P155012	WNK lysine deficient protein kinase 4	1.82058	0.864397	up	0.00049116	GO:0004674(protein serine/threonine kinase activity)|GO:0005515(protein binding)|GO:0005524(ATP binding)|GO:0005575(cellular_component)|GO:0005737(cytoplasm)|GO:0005923(tight junction)|GO:0006468(protein phosphorylation)|GO:0006811(ion transport)|GO:0006821(chloride transport)|GO:0007243(intracellular protein kinase cascade)|GO:0008104(protein localization)|GO:0050794(regulation of cellular proce…		NM_175579	NM_175579	NM_175579	Rn.228251	51.0121	92.8715
A_42_P761277	family with sequence similarity 213, member A	1.81996	0.863907	up	0.00016916	GO:0016021(integral to membrane)		NM_001008297	NM_001008297	NM_001008297	Rn.35882	59.4739	108.24
A_64_P020466	collectin sub-family member 12	1.81934	0.863417	up	1.3644e-05	GO:0002221(pattern recognition receptor signaling pathway)|GO:0005581(collagen)|GO:0006910(phagocytosis, recognition)|GO:0006955(immune response)|GO:0008329(pattern recognition receptor activity)|GO:0016021(integral to membrane)|GO:0030169(low-density lipoprotein particle binding)|GO:0030246(carbohydrate binding)|GO:0046872(metal ion binding)	04145:Phagosome	NM_001025721	NM_001025721	NM_001025721	Rn.31273	79.6406	144.893
A_42_P683837	serine (or cysteine) peptidase inhibitor, clade B, member 6b	1.81932	0.863399	up	0.00058442	GO:0004867(serine-type endopeptidase inhibitor activity)|GO:0010951(negative regulation of endopeptidase activity)|GO:0030162(regulation of proteolysis)	05146:Amoebiasis	NM_001012214	NM_001012214	NM_001012214	Rn.115081	49.7824	90.5701
A_64_P015460	chemokine (C-C motif) ligand 4	1.8182	0.862508	up	0.015136	GO:0005615(extracellular space)|GO:0006954(inflammatory response)|GO:0006955(immune response)|GO:0008009(chemokine activity)|GO:0009636(response to toxin)|GO:0030595(leukocyte chemotaxis)|GO:0031726(CCR1 chemokine receptor binding)|GO:0031730(CCR5 chemokine receptor binding)|GO:0032760(positive regulation of tumor necrosis factor production)|GO:0043117(positive regulation of vascular permeability…	04060:Cytokine-cytokine receptor interaction|04062:Chemokine signaling pathway|04623:Cytosolic DNA-sensing pathway	NM_053858	NM_053858	NM_053858	Rn.37880	24.8995	45.2723
A_44_P465931	chloride intracellular channel 1	1.81688	0.861462	up	1.0661e-21	GO:0005247(voltage-gated chloride channel activity)|GO:0005254(chloride channel activity)|GO:0005634(nucleus)|GO:0005635(nuclear envelope)|GO:0005737(cytoplasm)|GO:0005739(mitochondrion)|GO:0005886(plasma membrane)|GO:0006821(chloride transport)|GO:0016020(membrane)|GO:0031965(nuclear membrane)|GO:0034707(chloride channel complex)|GO:0045669(positive regulation of osteoblast differentiation)|GO:0…		NM_001002807	NM_001002807	NM_001002807	Rn.203139	387.556	704.142
A_44_P1041312	feline sarcoma oncogene	1.81678	0.861387	up	0.00080405	GO:0004672(protein kinase activity)|GO:0004713(protein tyrosine kinase activity)|GO:0004715(non-membrane spanning protein tyrosine kinase activity)|GO:0005524(ATP binding)|GO:0005737(cytoplasm)|GO:0005925(focal adhesion)|GO:0006468(protein phosphorylation)|GO:0008360(regulation of cell shape)|GO:0010976(positive regulation of neuron projection development)|GO:0015630(microtubule cytoskeleton)|GO:…	04360:Axon guidance	NM_001108488	NM_001108488	NM_001108488	Rn.27239	47.537	86.3645
A_42_P569708	G-protein signaling modulator 3	1.81667	0.861293	up	9.5696e-05	GO:0005092(GDP-dissociation inhibitor activity)|GO:0005737(cytoplasm)|GO:0006955(immune response)|GO:0007165(signal transduction)|GO:0008277(regulation of G-protein coupled receptor protein signaling pathway)|GO:0030695(GTPase regulator activity)		NM_001003974	NM_001003974	NM_001003974	Rn.7475	64.4312	117.05
A_44_P168713	cysteine-rich protein 2	1.81657	0.861216	up	7.5106e-09	GO:0005938(cell cortex)|GO:0008270(zinc ion binding)|GO:0008284(positive regulation of cell proliferation)|GO:0030097(hemopoiesis)|GO:0031012(extracellular matrix)|GO:0046872(metal ion binding)		NM_022501	NM_022501	NM_022501	Rn.4267	141.414	256.888
A_64_P091747	aldehyde oxidase 1	1.81502	0.859982	up	8.6814e-05	GO:0004031(aldehyde oxidase activity)|GO:0005506(iron ion binding)|GO:0005737(cytoplasm)|GO:0005829(cytosol)|GO:0006805(xenobiotic metabolic process)|GO:0008762(UDP-N-acetylmuramate dehydrogenase activity)|GO:0009055(electron carrier activity)|GO:0017144(drug metabolic process)|GO:0043546(molybdopterin cofactor binding)|GO:0050660(flavin adenine dinucleotide binding)|GO:0051287(NAD binding)|GO:00…	00280:Valine, leucine and isoleucine degradation|00350:Tyrosine metabolism|00380:Tryptophan metabolism|00750:Vitamin B6 metabolism|00760:Nicotinate and nicotinamide metabolism|00982:Drug metabolism - cytochrome P450|01100:Metabolic pathways	NM_019363	NM_019363	NM_019363	Rn.15681	65.4362	118.768
A_64_P058859	troponin T type 2 (cardiac)	1.81476	0.859778	up	0.0035839	GO:0003779(actin binding)|GO:0005200(structural constituent of cytoskeleton)|GO:0005523(tropomyosin binding)|GO:0005737(cytoplasm)|GO:0005861(troponin complex)|GO:0005865(striated muscle thin filament)|GO:0006200(ATP catabolic process)|GO:0006936(muscle contraction)|GO:0006937(regulation of muscle contraction)|GO:0007507(heart development)|GO:0008016(regulation of heart contraction)|GO:0016887(AT…	04260:Cardiac muscle contraction|05410:Hypertrophic cardiomyopathy (HCM)|05414:Dilated cardiomyopathy	NM_012676	NM_012676	NM_012676	Rn.9965	36.0578	65.4362
A_44_P157408	selenoprotein W, 1	1.81153	0.857208	up	3.8952e-05	GO:0005737(cytoplasm)|GO:0008430(selenium binding)|GO:0010269(response to selenium ion)|GO:0016209(antioxidant activity)|GO:0045454(cell redox homeostasis)		NM_013027	NM_013027	NM_013027	Rn.37192	72.4146	131.181
A_44_P437966	amyloid P component, serum	1.80893	0.855133	up	1.5617e-27	GO:0005615(extracellular space)|GO:0006461(protein complex assembly)|GO:0031012(extracellular matrix)|GO:0043234(protein complex)|GO:0046872(metal ion binding)		NM_017170	NM_017170	NM_017170	Rn.109007	508.631	920.075
A_42_P821898	EF-hand calcium binding domain 7	1.80502	0.852014	up	0.00070591	GO:0005509(calcium ion binding)		NM_001191866	NM_001191866	NM_001191866	Rn.162071	49.7824	89.8582
A_44_P833796	kinase suppressor of ras 1	1.80236	0.849884	up	0.0017364	GO:0004674(protein serine/threonine kinase activity)|GO:0005078(MAP-kinase scaffold activity)|GO:0005524(ATP binding)|GO:0005622(intracellular)|GO:0031434(mitogen-activated protein kinase kinase binding)|GO:0035556(intracellular signal transduction)|GO:0043410(positive regulation of MAPK cascade)|GO:0046872(metal ion binding)		NM_001108284	NM_001108284	NM_001108284	Rn.179021	42.8032	77.1466
A_44_P588315	lymphatic vessel endothelial hyaluronan receptor 1	1.80218	0.849746	up	0.00031138	GO:0004888(transmembrane signaling receptor activity)|GO:0005540(hyaluronic acid binding)|GO:0005886(plasma membrane)|GO:0006027(glycosaminoglycan catabolic process)|GO:0007155(cell adhesion)|GO:0007165(signal transduction)|GO:0071944(cell periphery)		NM_001106286	NM_001106286	NM_001106286	Rn.22111	56.7504	102.275
A_44_P496327	perforin 1 (pore forming protein)	1.80126	0.849007	up	0.01976	GO:0002357(defense response to tumor cell)|GO:0002418(immune response to tumor cell)|GO:0003674(molecular_function)|GO:0005509(calcium ion binding)|GO:0005615(extracellular space)|GO:0005886(plasma membrane)|GO:0006915(apoptotic process)|GO:0007623(circadian rhythm)|GO:0016021(integral to membrane)|GO:0016023(cytoplasmic membrane-bounded vesicle)|GO:0019835(cytolysis)|GO:0022829(wide pore channel…	04650:Natural killer cell mediated cytotoxicity|04940:Type I diabetes mellitus|05320:Autoimmune thyroid disease|05330:Allograft rejection|05332:Graft-versus-host disease|05416:Viral myocarditis	NM_017330	NM_017330	NM_017330	Rn.11206	23.7629	42.8032
A_44_P189813	glycosyltransferase 25 domain containing 1	1.80049	0.848388	up	0.0048078	GO:0005788(endoplasmic reticulum lumen)|GO:0009103(lipopolysaccharide biosynthetic process)|GO:0016740(transferase activity)	00310:Lysine degradation|00514:Other types of O-glycan biosynthesis	NM_001106067	NM_001106067	NM_001106067	Rn.105830	34.8311	62.7129
A_44_P1010482	CD3e molecule, epsilon associated protein	1.80023	0.84818	up	2.9273e-07	GO:0005634(nucleus)|GO:0005730(nucleolus)|GO:0005736(DNA-directed RNA polymerase I complex)|GO:0005737(cytoplasm)|GO:0005739(mitochondrion)|GO:0009303(rRNA transcription)		NM_001109416	NM_001109416	NM_001109416	Rn.155132	115.273	207.518
A_44_P365436	myosin, light chain 9, regulatory	1.79982	0.847853	up	6.3718e-13	GO:0001725(stress fiber)|GO:0005509(calcium ion binding)|GO:0016460(myosin II complex)|GO:0030018(Z disc)	04270:Vascular smooth muscle contraction|04510:Focal adhesion|04530:Tight junction|04670:Leukocyte transendothelial migration|04810:Regulation of actin cytoskeleton	NM_001100885	NM_001100885	NM_001100885	Rn.6870	226.95	408.469
A_44_P323106	ATP-binding cassette, subfamily A (ABC1), member 1	1.7993	0.847435	up	0.023911	GO:0002790(peptide secretion)|GO:0005524(ATP binding)|GO:0005548(phospholipid transporter activity)|GO:0005794(Golgi apparatus)|GO:0005886(plasma membrane)|GO:0005887(integral to plasma membrane)|GO:0006497(protein lipidation)|GO:0006911(phagocytosis, engulfment)|GO:0007040(lysosome organization)|GO:0007186(G-protein coupled receptor signaling pathway)|GO:0007584(response to nutrient)|GO:0008203(…	02010:ABC transporters|04975:Fat digestion and absorption	NM_178095	NM_178095	NM_178095	Rn.231992	22.4053	40.3138
A_64_P048461	minichromosome maintenance complex component 3	1.7993	0.847435	up	0.023911	GO:0003677(DNA binding)|GO:0005524(ATP binding)|GO:0005634(nucleus)|GO:0005730(nucleolus)|GO:0005737(cytoplasm)|GO:0005813(centrosome)|GO:0006270(DNA-dependent DNA replication initiation)|GO:0042555(MCM complex)|GO:0043231(intracellular membrane-bounded organelle)|GO:0048471(perinuclear region of cytoplasm)	03030:DNA replication|04110:Cell cycle	NM_001191805	NM_001191805	NM_001191805	Rn.154788	22.4053	40.3138
A_64_P160403	platelet-derived growth factor receptor-like	1.7993	0.847435	up	0.023911	GO:0003674(molecular_function)|GO:0005575(cellular_component)|GO:0005576(extracellular region)|GO:0008150(biological_process)		NM_001011921	NM_001011921	NM_001011921	Rn.217523	22.4053	40.3138
A_44_P1043181	pleckstrin homology domain containing, family N member 1	1.7993	0.847435	up	0.023911	GO:0005543(phospholipid binding)		NM_001134523	NM_001134523	NM_001134523	Rn.207816	22.4053	40.3138
A_64_P016810	myosin IF	1.79876	0.847001	up	0.010721	GO:0002446(neutrophil mediated immunity)|GO:0003774(motor activity)|GO:0005524(ATP binding)|GO:0007162(negative regulation of cell adhesion)|GO:0016459(myosin complex)|GO:0030335(positive regulation of cell migration)|GO:0030864(cortical actin cytoskeleton)|GO:0031941(filamentous actin)|GO:0032956(regulation of actin cytoskeleton organization)|GO:0043312(neutrophil degranulation)|GO:0045088(regul…		NM_001108076	NM_001108076	NM_001108076	Rn.198774	28.6314	51.5009
A_44_P290591	poliovirus receptor-related 2	1.79876	0.847001	up	0.010721	GO:0001675(acrosome assembly)|GO:0002860(positive regulation of natural killer cell mediated cytotoxicity directed against tumor cell target)|GO:0002891(positive regulation of immunoglobulin mediated immune response)|GO:0003674(molecular_function)|GO:0005886(plasma membrane)|GO:0005911(cell-cell junction)|GO:0005915(zonula adherens)|GO:0007010(cytoskeleton organization)|GO:0007156(homophilic cell…	04514:Cell adhesion molecules (CAMs)|04520:Adherens junction	NM_001012064	NM_001012064	NM_001012064	Rn.203297	28.6314	51.5009
A_64_P057456	protein tyrosine phosphatase, receptor type, C-associated protein	1.79876	0.847001	up	0.010721	GO:0005886(plasma membrane)		NM_001024289	NM_001024289	NM_001024289	Rn.4188	28.6314	51.5009
A_42_P572521	complement component 5a receptor 1	1.79784	0.846264	up	3.7351e-05	GO:0001856(complement component C5a binding)|GO:0002430(complement receptor mediated signaling pathway)|GO:0004878(complement component C5a receptor activity)|GO:0004944(C5a anaphylatoxin receptor activity)|GO:0005886(plasma membrane)|GO:0006915(apoptotic process)|GO:0006935(chemotaxis)|GO:0006954(inflammatory response)|GO:0007186(G-protein coupled receptor signaling pathway)|GO:0007204(elevation…		NM_053619	NM_053619	NM_053619	Rn.10680	74.9094	134.675
A_42_P683634	SPARC-like 1 (hevin)	1.79395	0.843142	up	1.9476e-08	GO:0005509(calcium ion binding)|GO:0005578(proteinaceous extracellular matrix)|GO:0005615(extracellular space)|GO:0007165(signal transduction)|GO:0045202(synapse)		NM_012946	NM_012946	NM_012946	Rn.3091	140.163	251.447
A_64_P023587	lymphocyte antigen 96	1.79334	0.842651	up	0.0026109	GO:0001875(lipopolysaccharide receptor activity)|GO:0031663(lipopolysaccharide-mediated signaling pathway)|GO:0032496(response to lipopolysaccharide)|GO:0032497(detection of lipopolysaccharide)|GO:0046696(lipopolysaccharide receptor complex)	04620:Toll-like receptor signaling pathway|05145:Toxoplasmosis	NM_001024279	NM_001024279	NM_001024279	Rn.141496	40.3138	72.2964
A_44_P139869	transmembrane protein 176B	1.79315	0.842495	up	2.0053e-43	GO:0016021(integral to membrane)|GO:0030154(cell differentiation)|GO:0031965(nuclear membrane)|GO:2001199(negative regulation of dendritic cell differentiation)		NM_134390	NM_134390	NM_134390	Rn.26876	849.705	1523.65
A_64_P093452	similar to human chromosome 15 open reading frame 39	1.7929	0.842292	up	5.8342e-15			NM_001025011	NM_001025011	NM_001025011	Rn.59239	271.457	486.694
A_64_P107459	septin 6	1.79244	0.841927	up	0.0082575	GO:0005525(GTP binding)|GO:0005737(cytoplasm)|GO:0007049(cell cycle)|GO:0008021(synaptic vesicle)|GO:0031105(septin complex)|GO:0043679(axon terminus)		NM_001173429	NM_001173429	NM_001173429	Rn.48945	31.1005	55.7458
A_44_P496305	lysophosphatidic acid receptor 1	1.79155	0.841207	up	0.0014538	GO:0000187(activation of MAPK activity)|GO:0001965(G-protein alpha-subunit binding)|GO:0004930(G-protein coupled receptor activity)|GO:0005543(phospholipid binding)|GO:0005737(cytoplasm)|GO:0005886(plasma membrane)|GO:0007186(G-protein coupled receptor signaling pathway)|GO:0009986(cell surface)|GO:0010942(positive regulation of cell death)|GO:0010977(negative regulation of neuron projection deve…	04080:Neuroactive ligand-receptor interaction|04540:Gap junction	NM_053936	NM_053936	NM_053936	Rn.11200	45.2723	81.1075
A_44_P440178	lipoma HMGIC fusion partner	1.79133	0.841031	up	1.4075e-11	GO:0016021(integral to membrane)		NM_001109183	NM_001109183	NM_001109183	Rn.6635	204.024	365.475
A_64_P129048	guanine deaminase	1.79105	0.840807	up	4.9959e-27	GO:0006147(guanine catabolic process)|GO:0008270(zinc ion binding)|GO:0008892(guanine deaminase activity)|GO:0046872(metal ion binding)	00230:Purine metabolism|01100:Metabolic pathways	NM_031776	NM_031776	NM_031776	Rn.161897	518.199	928.122
A_64_P099134	LIM domain binding 2	1.79081	0.84061	up	0.00054311	GO:0000989(transcription factor binding transcription factor activity)|GO:0001942(hair follicle development)|GO:0003712(transcription cofactor activity)|GO:0005634(nucleus)|GO:0005667(transcription factor complex)|GO:0010669(epithelial structure maintenance)|GO:0019899(enzyme binding)|GO:0030274(LIM domain binding)|GO:0035019(somatic stem cell maintenance)|GO:0044089(positive regulation of cellul…		NM_001106009	NM_001106009	NM_001106009	Rn.94720	53.5106	95.8272
A_44_P289922	Cd48 molecule	1.78964	0.839669	up	0.00037485	GO:0003823(antigen binding)|GO:0004872(receptor activity)|GO:0005886(plasma membrane)|GO:0007165(signal transduction)|GO:0009897(external side of plasma membrane)|GO:0016021(integral to membrane)|GO:0042110(T cell activation)|GO:0043234(protein complex)|GO:0043499(eukaryotic cell surface binding)|GO:0045121(membrane raft)|GO:0045576(mast cell activation)|GO:0046658(anchored to plasma membrane)	04650:Natural killer cell mediated cytotoxicity	NM_139103	NM_139103	NM_139103	Rn.3705	56.7504	101.563
A_64_P055231	leprecan-like 2	1.78833	0.838613	up	4.4836e-05	GO:0003674(molecular_function)|GO:0005506(iron ion binding)|GO:0005575(cellular_component)|GO:0008150(biological_process)|GO:0008285(negative regulation of cell proliferation)|GO:0016706(oxidoreductase activity, acting on paired donors, with incorporation or reduction of molecular oxygen, 2-oxoglutarate as one donor, and incorporation of one atom each of oxygen into both donors)|GO:0031418(L-asco…		NM_001106620	NM_001106620	NM_001106620	Rn.15264	74.9094	133.963
A_44_P170527	frizzled family receptor 1	1.78663	0.837243	up	4.0451e-46	GO:0001934(positive regulation of protein phosphorylation)|GO:0001944(vasculature development)|GO:0003149(membranous septum morphogenesis)|GO:0003150(muscular septum morphogenesis)|GO:0003151(outflow tract morphogenesis)|GO:0004930(G-protein coupled receptor activity)|GO:0005102(receptor binding)|GO:0005737(cytoplasm)|GO:0005886(plasma membrane)|GO:0007199(G-protein coupled receptor signaling pat…	04310:Wnt signaling pathway|04916:Melanogenesis|05200:Pathways in cancer|05217:Basal cell carcinoma	NM_021266	NM_021266	NM_021266	Rn.6575	917.584	1639.39
A_44_P1013314	ISG15 ubiquitin-like modifier	1.78596	0.836699	up	1.7894e-12	GO:0019941(modification-dependent protein catabolic process)|GO:0031386(protein tag)|GO:0032020(ISG15-protein conjugation)	04622:RIG-I-like receptor signaling pathway	NM_001106700	NM_001106700	NM_001106700	Rn.198318	224.707	401.317
A_44_P344346	actin related protein 2/3 complex, subunit 1B	1.78532	0.836184	up	1.725e-08	GO:0003779(actin binding)|GO:0005737(cytoplasm)|GO:0005856(cytoskeleton)|GO:0030833(regulation of actin filament polymerization)	04666:Fc gamma R-mediated phagocytosis|04810:Regulation of actin cytoskeleton|05100:Bacterial invasion of epithelial cells	NM_019289	NM_019289	NM_019289	Rn.2090	143.889	256.888
A_64_P156448	similar to paired immunoglobin-like type 2 receptor beta	1.78463	0.835626	up	1.2237e-12			NM_001115044	NM_001115044	NM_001115044	Rn.154833	228.742	408.221
A_64_P008747	similar to AMSH-family protein	1.78337	0.834608	up	8.7783e-05			NM_001115048	NM_001115048	NM_001115048	Rn.216616	69.9428	124.734
A_64_P056415	cytochrome P450, family 2, subfamily j, polypeptide 4	1.7824	0.83382	up	7.3726e-13	GO:0001523(retinoid metabolic process)|GO:0003958(NADPH-hemoprotein reductase activity)|GO:0008392(arachidonic acid epoxygenase activity)|GO:0008404(arachidonic acid 14,15-epoxygenase activity)|GO:0008405(arachidonic acid 11,12-epoxygenase activity)|GO:0014070(response to organic cyclic compound)|GO:0019369(arachidonic acid metabolic process)|GO:0019373(epoxygenase P450 pathway)|GO:0043231(intrac…	00590:Arachidonic acid metabolism|00591:Linoleic acid metabolism|01100:Metabolic pathways	NM_023025	NM_023025	NM_023025	Rn.44992	233.24	415.727
A_64_P016828	myosin Ib	1.78232	0.833757	up	0.014264	GO:0000146(microfilament motor activity)|GO:0003774(motor activity)|GO:0003779(actin binding)|GO:0005516(calmodulin binding)|GO:0005524(ATP binding)|GO:0005546(phosphatidylinositol-4,5-bisphosphate binding)|GO:0005547(phosphatidylinositol-3,4,5-trisphosphate binding)|GO:0005737(cytoplasm)|GO:0005856(cytoskeleton)|GO:0005886(plasma membrane)|GO:0005903(brush border)|GO:0007399(nervous system devel…		NM_053986	NM_053986	NM_053986	Rn.36339	27.3676	48.7778
A_44_P817760	similar to Tetraspanin-15 (Tspan-15) (Transmembrane 4 superfamily member 15) (Tetraspan NET-7)	1.78232	0.833757	up	0.014264			NM_001115032	NM_001115032	NM_001115032	Rn.216503	27.3676	48.7778
A_64_P080817	Cd44 molecule	1.78185	0.833375	up	1.5212e-05	GO:0001558(regulation of cell growth)|GO:0001658(branching involved in ureteric bud morphogenesis)|GO:0001955(blood vessel maturation)|GO:0002246(wound healing involved in inflammatory response)|GO:0002906(negative regulation of mature B cell apoptotic process)|GO:0004415(hyalurononglucosaminidase activity)|GO:0004888(transmembrane signaling receptor activity)|GO:0005154(epidermal growth factor r…	04512:ECM-receptor interaction|04640:Hematopoietic cell lineage	NM_012924	NM_012924	NM_012924	Rn.1120	85.3598	152.098
A_64_P039170	translational machinery associated 7 homolog	1.78173	0.833277	up	1.0563e-08			NM_001126048	NM_001126048	NM_001126048	Rn.4334	149.377	266.149
A_44_P363229	G protein-coupled receptor kinase 5	1.78089	0.832597	up	0.040664	GO:0002029(desensitization of G-protein coupled receptor protein signaling pathway)|GO:0004674(protein serine/threonine kinase activity)|GO:0004703(G-protein coupled receptor kinase activity)|GO:0005524(ATP binding)|GO:0005575(cellular_component)|GO:0005634(nucleus)|GO:0005737(cytoplasm)|GO:0005886(plasma membrane)|GO:0006915(apoptotic process)|GO:0007217(tachykinin receptor signaling pathway)|GO…	04062:Chemokine signaling pathway|04144:Endocytosis	NM_030829	NM_030829	NM_030829	Rn.6500	19.1555	34.1138
A_64_P036676	Kruppel-like factor 6	1.77961	0.831562	up	9.0358e-06	GO:0003690(double-stranded DNA binding)|GO:0003700(sequence-specific DNA binding transcription factor activity)|GO:0005634(nucleus)|GO:0005737(cytoplasm)|GO:0006351(transcription, DNA-dependent)|GO:0008270(zinc ion binding)|GO:0019221(cytokine-mediated signaling pathway)|GO:0042060(wound healing)|GO:0045944(positive regulation of transcription from RNA polymerase II promoter)|GO:0046872(metal ion…		NM_031642	NM_031642	NM_031642	Rn.163355	90.3405	160.771
A_64_P120108	RT1 class I, locus CE12	1.77927	0.831283	up	0.0014937			NM_001008835	NM_001008835	NM_001008835	Rn.128939	46.2773	82.3396
A_44_P265709	interleukin 2 receptor, beta	1.77881	0.830915	up	0.030878	GO:0004911(interleukin-2 receptor activity)|GO:0009897(external side of plasma membrane)|GO:0009986(cell surface)|GO:0016021(integral to membrane)|GO:0019221(cytokine-mediated signaling pathway)|GO:0019976(interleukin-2 binding)|GO:0030101(natural killer cell activation)|GO:0038110(interleukin-2-mediated signaling pathway)|GO:0043066(negative regulation of apoptotic process)		NM_013195	NM_013195	NM_013195	Rn.5832	21.4008	38.0681
A_44_P1006261	non-metastatic cells 4, protein expressed in	1.77872	0.830841	up	1.3784e-34	GO:0003735(structural constituent of ribosome)|GO:0004550(nucleoside diphosphate kinase activity)|GO:0005524(ATP binding)|GO:0005739(mitochondrion)|GO:0005840(ribosome)|GO:0006183(GTP biosynthetic process)|GO:0006228(UTP biosynthetic process)|GO:0006241(CTP biosynthetic process)|GO:0006412(translation)|GO:0016491(oxidoreductase activity)|GO:0032403(protein complex binding)	00230:Purine metabolism|00240:Pyrimidine metabolism|01100:Metabolic pathways	NM_001109478	NM_001109478	NM_001109478	Rn.145946	691.11	1229.29
A_44_P480433	Kazal-type serine peptidase inhibitor domain 1	1.77546	0.828196	up	0.00089889	GO:0001558(regulation of cell growth)|GO:0005520(insulin-like growth factor binding)|GO:0005614(interstitial matrix)|GO:0030198(extracellular matrix organization)|GO:0031012(extracellular matrix)		NM_001033064	NM_001033064	NM_001033064	Rn.138194	51.0121	90.5701
A_44_P286788	neutrophil cytosolic factor 4	1.77445	0.827369	up	1.688e-06	GO:0005737(cytoplasm)|GO:0005829(cytosol)|GO:0007154(cell communication)|GO:0016020(membrane)|GO:0035091(phosphatidylinositol binding)|GO:0043020(NADPH oxidase complex)	04145:Phagosome|04380:Osteoclast differentiation|04670:Leukocyte transendothelial migration|05140:Leishmaniasis	NM_001127304	NM_001127304	NM_001127304	Rn.46120	106.294	188.612
A_44_P191941	peroxisomal biogenesis factor 6	1.77382	0.826857	up	0.013028	GO:0005524(ATP binding)|GO:0005737(cytoplasm)|GO:0005777(peroxisome)|GO:0005778(peroxisomal membrane)|GO:0005829(cytosol)|GO:0006200(ATP catabolic process)|GO:0006625(protein targeting to peroxisome)|GO:0007031(peroxisome organization)|GO:0008022(protein C-terminus binding)|GO:0016561(protein import into peroxisome matrix, translocation)|GO:0016887(ATPase activity)|GO:0017111(nucleoside-triphosph…	04146:Peroxisome	NM_057125	NM_057125	NM_057125	Rn.10675	28.6314	50.7868
A_44_P457548	poly (ADP-ribose) polymerase family, member 9	1.77382	0.826857	up	0.013028	GO:0003950(NAD+ ADP-ribosyltransferase activity)|GO:0005634(nucleus)|GO:0005737(cytoplasm)|GO:0060330(regulation of response to interferon-gamma)		NM_001103351	NM_001103351	NM_001103351	Rn.2158	28.6314	50.7868
A_44_P822041	similar to proteolipid protein 2	1.77341	0.826528	up	0.0027942			XM_001062327	XM_001062327	XM_001062327		41.5411	73.6695
A_44_P445238	solute carrier family 4, sodium bicarbonate cotransporter, member 7	1.77106	0.824617	up	0.024124	GO:0005452(inorganic anion exchanger activity)|GO:0005737(cytoplasm)|GO:0006814(sodium ion transport)|GO:0007601(visual perception)|GO:0015293(symporter activity)|GO:0016021(integral to membrane)|GO:0016323(basolateral plasma membrane)|GO:0016324(apical plasma membrane)|GO:0021747(cochlear nucleus development)|GO:0031410(cytoplasmic vesicle)|GO:0032420(stereocilium)|GO:0046666(retinal cell progra…		NM_058211	NM_058211	NM_058211	Rn.26856	23.7629	42.0856
A_64_P158123	protocadherin 18	1.76933	0.823203	up	0.0011229			NM_001100524	NM_001100524	NM_001100524	Rn.61115	49.7824	88.0815
A_44_P182020	proteasome (prosome, macropain) subunit, beta type 8 (large multifunctional peptidase 7)	1.76911	0.823024	up	1.0039e-06	GO:0004298(threonine-type endopeptidase activity)|GO:0005634(nucleus)|GO:0005737(cytoplasm)|GO:0005839(proteasome core complex)|GO:0019882(antigen processing and presentation)|GO:0045444(fat cell differentiation)|GO:0051603(proteolysis involved in cellular protein catabolic process)	03050:Proteasome	NM_080767	NM_080767	NM_080767	Rn.203098	112.259	198.599
A_44_P292503	activating transcription factor 6 beta	1.76887	0.822826	up	0.021291	GO:0005622(intracellular)|GO:0005634(nucleus)|GO:0005730(nucleolus)|GO:0005925(focal adhesion)	04141:Protein processing in endoplasmic reticulum	NM_001002809	NM_001002809	NM_001002809	Rn.18179	24.8995	44.044
A_64_P120432	histocompatibility (minor) HA-1	1.76887	0.822826	up	0.021291	GO:0005622(intracellular)|GO:0035556(intracellular signal transduction)|GO:0046872(metal ion binding)		NM_001108067	NM_001108067	NM_001108067	Rn.35286	24.8995	44.044
A_42_P736315	receptor (chemosensory) transporter protein 4	1.76827	0.822339	up	7.793e-08	GO:0001580(detection of chemical stimulus involved in sensory perception of bitter taste)|GO:0005737(cytoplasm)|GO:0006612(protein targeting to membrane)		NM_001108321	NM_001108321	NM_001108321	Rn.4244	135.68	239.918
A_42_P661992	uncharacterized LOC100911030	1.76519	0.81982	up	0.0066813			XR_145794	XR_145794	XR_145794	Rn.107400	34.8311	61.4833
A_64_P110690	unc-93 homolog B1 (C. elegans)	1.76307	0.818089	up	5.9134e-18	GO:0002224(toll-like receptor signaling pathway)|GO:0003674(molecular_function)|GO:0005575(cellular_component)|GO:0005764(lysosome)|GO:0005768(endosome)|GO:0005783(endoplasmic reticulum)|GO:0006886(intracellular protein transport)|GO:0008150(biological_process)|GO:0019886(antigen processing and presentation of exogenous peptide antigen via MHC class II)|GO:0032009(early phagosome)|GO:0034138(toll…		NM_001108513	NM_001108513	NM_001108513	Rn.204473	354.644	625.263
A_64_P139000	single stranded DNA binding protein 4	1.76016	0.815703	up	9.3816e-31			NM_001014236	NM_001014236	NM_001014236	Rn.15844	636.531	1120.39
A_64_P119633	plasminogen activator, tissue	1.75984	0.815447	up	2.1992e-50	GO:0001666(response to hypoxia)|GO:0003674(molecular_function)|GO:0004252(serine-type endopeptidase activity)|GO:0005615(extracellular space)|GO:0005737(cytoplasm)|GO:0006508(proteolysis)|GO:0009986(cell surface)|GO:0014909(smooth muscle cell migration)|GO:0030141(secretory granule)|GO:0031012(extracellular matrix)|GO:0031639(plasminogen activation)|GO:0035249(synaptic transmission, glutamatergic…	04610:Complement and coagulation cascades	NM_013151	NM_013151	NM_013151	Rn.107102	1067.7	1878.98
A_44_P306307	hemoglobin, beta	1.75973	0.815353	up	9.1808e-20	GO:0004601(peroxidase activity)|GO:0005344(oxygen transporter activity)|GO:0005506(iron ion binding)|GO:0005833(hemoglobin complex)|GO:0006749(glutathione metabolic process)|GO:0010942(positive regulation of cell death)|GO:0015671(oxygen transport)|GO:0019825(oxygen binding)|GO:0020037(heme binding)|GO:0030492(hemoglobin binding)|GO:0031720(haptoglobin binding)|GO:0031721(hemoglobin alpha binding…	05143:African trypanosomiasis|05144:Malaria	NM_033234	NM_033234	NM_033234	Rn.202945	396.781	698.226
A_43_P10944	similar to immunoglobulin superfamily containing leucine-rich repeat	1.75957	0.815223	up	4.6728e-38			NM_001126300	NM_001126300	NM_001126300	Rn.216524	797.564	1403.37
A_64_P002156	regulator of G-protein signaling 2	1.75908	0.814819	up	3.9315e-08	GO:0003674(molecular_function)|GO:0005096(GTPase activator activity)|GO:0005575(cellular_component)|GO:0005730(nucleolus)|GO:0005737(cytoplasm)|GO:0005829(cytosol)|GO:0005886(plasma membrane)|GO:0006417(regulation of translation)|GO:0007049(cell cycle)|GO:0007283(spermatogenesis)|GO:0008150(biological_process)|GO:0009898(internal side of plasma membrane)|GO:0010519(negative regulation of phosphol…		NM_053453	NM_053453	NM_053453	Rn.1892	144.893	254.879
A_42_P535644	ADAM metallopeptidase with thrombospondin type 1 motif, 1	1.75751	0.813537	up	5.3966e-14	GO:0001542(ovulation from ovarian follicle)|GO:0001822(kidney development)|GO:0004222(metalloendopeptidase activity)|GO:0005604(basement membrane)|GO:0006508(proteolysis)|GO:0008152(metabolic process)|GO:0008201(heparin binding)|GO:0008270(zinc ion binding)|GO:0031012(extracellular matrix)|GO:0031410(cytoplasmic vesicle)|GO:0046872(metal ion binding)|GO:0060347(heart trabecula formation)		NM_024400	NM_024400	NM_024400	Rn.7897	272.577	479.058
A_64_P077426	ankyrin repeat domain 13B	1.7559	0.812212	up	1.6129e-06			XM_001080794	XM_001080794	XM_001080794	Rn.232134	111.255	195.352
A_44_P355928	cathepsin S	1.75541	0.811806	up	9.7508e-29	GO:0001656(metanephros development)|GO:0002250(adaptive immune response)|GO:0005764(lysosome)|GO:0006508(proteolysis)|GO:0008233(peptidase activity)|GO:0008234(cysteine-type peptidase activity)|GO:0009986(cell surface)|GO:0016020(membrane)|GO:0043231(intracellular membrane-bounded organelle)|GO:0045453(bone resorption)|GO:0051930(regulation of sensory perception of pain)|GO:0097067(cellular respo…	04142:Lysosome|04145:Phagosome|04612:Antigen processing and presentation	NM_017320	NM_017320	NM_017320	Rn.11347	598.842	1051.21
A_64_P084088	cytochrome b reductase 1	1.75423	0.810842	up	0.00062779	GO:0000293(ferric-chelate reductase activity)|GO:0010039(response to iron ion)|GO:0016021(integral to membrane)|GO:0022900(electron transport chain)|GO:0031526(brush border membrane)|GO:0046872(metal ion binding)		NM_001011954	NM_001011954	NM_001011954	Rn.203500	56.7504	99.5535
A_64_P083369	serpin peptidase inhibitor, clade A (alpha-1 antiproteinase, antitrypsin), member 10	1.74899	0.80652	up	0.00045114	GO:0004867(serine-type endopeptidase inhibitor activity)|GO:0005576(extracellular region)|GO:0007596(blood coagulation)|GO:0010951(negative regulation of endopeptidase activity)|GO:0030162(regulation of proteolysis)|GO:0042246(tissue regeneration)|GO:0060046(regulation of acrosome reaction)		NM_133617	NM_133617	NM_133617	Rn.10502	60.4646	105.752
A_42_P816479	glutaredoxin (thioltransferase)	1.74859	0.806195	up	7.2004e-08	GO:0005634(nucleus)|GO:0005737(cytoplasm)|GO:0005739(mitochondrion)|GO:0009055(electron carrier activity)|GO:0015035(protein disulfide oxidoreductase activity)|GO:0022900(electron transport chain)|GO:0045454(cell redox homeostasis)|GO:0047485(protein N-terminus binding)		NM_022278	NM_022278	NM_022278	Rn.1484	142.65	249.438
A_64_P117700	GATA binding protein 3	1.74844	0.806071	up	0.0024155	GO:0000122(negative regulation of transcription from RNA polymerase II promoter)|GO:0000790(nuclear chromatin)|GO:0000902(cell morphogenesis)|GO:0000976(transcription regulatory region sequence-specific DNA binding)|GO:0000977(RNA polymerase II regulatory region sequence-specific DNA binding)|GO:0000979(RNA polymerase II core promoter sequence-specific DNA binding)|GO:0000987(core promoter proxim…		NM_133293	NM_133293	NM_133293	Rn.229174	45.2723	79.156
A_64_P076217	basic helix-loop-helix family, member e22	1.74773	0.805484	up	0.021855	GO:0000981(sequence-specific DNA binding RNA polymerase II transcription factor activity)|GO:0003682(chromatin binding)|GO:0005634(nucleus)|GO:0021540(corpus callosum morphogenesis)|GO:0021952(central nervous system projection neuron axonogenesis)|GO:0021957(corticospinal tract morphogenesis)|GO:0021960(anterior commissure morphogenesis)|GO:0030182(neuron differentiation)|GO:0042803(protein homod…		NM_001108940	NM_001108940	NM_001108940	Rn.161818	25.9034	45.2723
A_64_P046358	similar to RIKEN cDNA 1700001F09	1.74773	0.805484	up	0.021855			XM_001069250	XM_001069250	XM_001069250		25.9034	45.2723
A_42_P622436	tubulin, alpha 1A	1.74721	0.805055	up	1.468e-43	GO:0003924(GTPase activity)|GO:0005198(structural molecule activity)|GO:0005515(protein binding)|GO:0005525(GTP binding)|GO:0005874(microtubule)|GO:0005881(cytoplasmic microtubule)|GO:0007017(microtubule-based process)|GO:0007018(microtubule-based movement)|GO:0015630(microtubule cytoskeleton)|GO:0019904(protein domain specific binding)|GO:0046982(protein heterodimerization activity)|GO:0051258(p…	04145:Phagosome|04540:Gap junction	NM_022298	NM_022298	NM_022298	Rn.233737	944.804	1650.77
A_64_P048927	hemoglobin, epsilon 2	1.74649	0.804462	up	0	GO:0005833(hemoglobin complex)|GO:0020037(heme binding)|GO:0031721(hemoglobin alpha binding)|GO:0051291(protein heterooligomerization)		NM_001024805	NM_001024805	NM_001024805	Rn.215837	3774.29	6591.77
A_44_P134213	tropomyosin 1, alpha	1.74619	0.804207	up	3.4117e-40	GO:0001701(in utero embryonic development)|GO:0001725(stress fiber)|GO:0003065(positive regulation of heart rate by epinephrine)|GO:0003779(actin binding)|GO:0005737(cytoplasm)|GO:0006936(muscle contraction)|GO:0008092(cytoskeletal protein binding)|GO:0009790(embryo development)|GO:0015629(actin cytoskeleton)|GO:0030016(myofibril)|GO:0031941(filamentous actin)|GO:0032059(bleb)|GO:0032587(ruffle m…	04260:Cardiac muscle contraction|05410:Hypertrophic cardiomyopathy (HCM)|05414:Dilated cardiomyopathy	NM_001034069	NM_001034069	NM_001034069	Rn.87540	870.819	1520.61
A_44_P947743	G protein-coupled receptor 126	1.74391	0.802327	up	0.033752	GO:0004930(G-protein coupled receptor activity)|GO:0005886(plasma membrane)|GO:0007218(neuropeptide signaling pathway)|GO:0016021(integral to membrane)		XM_218313	XM_218313	XM_218313	Rn.100820	22.4053	39.0728
A_64_P139873	rhomboid 5 homolog 2 (Drosophila)	1.74391	0.802327	up	0.033752	GO:0004252(serine-type endopeptidase activity)|GO:0006508(proteolysis)|GO:0016021(integral to membrane)		NM_001107067	NM_001107067	NM_001107067	Rn.141168	22.4053	39.0728
A_64_P052835	interleukin 16	1.74373	0.802179	up	0.00011866	GO:0003674(molecular_function)|GO:0005125(cytokine activity)|GO:0005575(cellular_component)|GO:0005622(intracellular)|GO:0005634(nucleus)|GO:0005737(cytoplasm)|GO:0005886(plasma membrane)|GO:0008150(biological_process)|GO:0030595(leukocyte chemotaxis)|GO:0050930(induction of positive chemotaxis)		NM_001105749	NM_001105749	NM_001105749	Rn.104665	73.6695	128.46
A_42_P493824	docking protein 1	1.74114	0.800034	up	0.00018479	GO:0005057(receptor signaling protein activity)|GO:0005158(insulin receptor binding)|GO:0005543(phospholipid binding)|GO:0005737(cytoplasm)|GO:0007169(transmembrane receptor protein tyrosine kinase signaling pathway)|GO:0007243(intracellular protein kinase cascade)|GO:0007265(Ras protein signal transduction)		NM_001025416	NM_001025416	NM_001025416	Rn.117974	69.9428	121.78
A_44_P497302	ST6 (alpha-N-acetyl-neuraminyl-2,3-beta-galactosyl-1,3)-N-acetylgalactosaminide alpha-2,6-sialyltransferase 2	1.7394	0.798588	up	0.0059092	GO:0006486(protein glycosylation)|GO:0008373(sialyltransferase activity)|GO:0030173(integral to Golgi membrane)		NM_001031652	NM_001031652	NM_001031652	Rn.53257	38.0681	66.2155
A_42_P566264	MFNG O-fucosylpeptide 3-beta-N-acetylglucosaminyltransferase	1.73653	0.796207	up	0.00080882	GO:0003674(molecular_function)|GO:0005575(cellular_component)|GO:0008150(biological_process)|GO:0032092(positive regulation of protein binding)|GO:0045747(positive regulation of Notch signaling pathway)	00514:Other types of O-glycan biosynthesis|04330:Notch signaling pathway	NM_199110	NM_199110	NM_199110	Rn.102109	56.7504	98.5487
A_44_P419746	DENN/MADD domain containing 1C	1.73647	0.796156	up	9.41e-05	GO:0017112(Rab guanyl-nucleotide exchange factor activity)		NM_001126289	NM_001126289	NM_001126289	Rn.162357	77.1466	133.963
A_44_P306964	RNA binding motif, single stranded interacting protein 1	1.73635	0.796056	up	0.01177	GO:0000166(nucleotide binding)|GO:0003677(DNA binding)|GO:0003723(RNA binding)|GO:0005634(nucleus)|GO:0006260(DNA replication)		NM_001012184	NM_001012184	NM_001012184	Rn.98522	32.1052	55.7458
A_44_P1017481	TIMP metallopeptidase inhibitor 2	1.73613	0.795875	up	6.0628e-76	GO:0005178(integrin binding)|GO:0005576(extracellular region)|GO:0005604(basement membrane)|GO:0005615(extracellular space)|GO:0005634(nucleus)|GO:0007283(spermatogenesis)|GO:0007417(central nervous system development)|GO:0007568(aging)|GO:0008047(enzyme activator activity)|GO:0008191(metalloendopeptidase inhibitor activity)|GO:0008285(negative regulation of cell proliferation)|GO:0009986(cell su…		NM_021989	NM_021989	NM_021989	Rn.10161	1721.51	2988.77
A_44_P533778	leucine zipper protein 1	1.73496	0.794903	up	0.0048312	GO:0003281(ventricular septum development)|GO:0005634(nucleus)|GO:0021503(neural fold bending)|GO:0060840(artery development)		NM_030830	NM_030830	NM_030830	Rn.154410	40.3138	69.9428
A_42_P508921	aquaporin 3	1.73347	0.793666	up	6.607e-69	GO:0002684(positive regulation of immune system process)|GO:0005737(cytoplasm)|GO:0005886(plasma membrane)|GO:0005911(cell-cell junction)|GO:0006833(water transport)|GO:0015250(water channel activity)|GO:0015254(glycerol channel activity)|GO:0015793(glycerol transport)|GO:0015840(urea transport)|GO:0016021(integral to membrane)|GO:0016323(basolateral plasma membrane)|GO:0032526(response to retino…	04962:Vasopressin-regulated water reabsorption	NM_031703	NM_031703	NM_031703	Rn.11109	1567.78	2717.7
A_64_P105417	Fc receptor-like A	1.73276	0.793073	up	0.010595	GO:0005576(extracellular region)|GO:0005737(cytoplasm)|GO:0030154(cell differentiation)		NM_001100682	NM_001100682	NM_001100682	Rn.144949	33.3311	57.7549
A_44_P295118	family with sequence similarity 53, member A	1.73185	0.792316	up	0.040784			NM_001107228	NM_001107228	NM_001107228	Rn.19744	21.4008	37.0631
A_64_P043536	melan-A	1.73185	0.792316	up	0.040784	GO:0005789(endoplasmic reticulum membrane)|GO:0005794(Golgi apparatus)|GO:0005802(trans-Golgi network)|GO:0042470(melanosome)		NM_001106348	NM_001106348	NM_001106348	Rn.12340	21.4008	37.0631
A_64_P014183	cysteine-rich protein 1 (intestinal)	1.7297	0.790519	up	1.8274e-21	GO:0003680(AT DNA binding)|GO:0005737(cytoplasm)|GO:0006915(apoptotic process)|GO:0006955(immune response)|GO:0008270(zinc ion binding)|GO:0008301(DNA binding, bending)|GO:0010033(response to organic substance)|GO:0010043(response to zinc ion)|GO:0010468(regulation of gene expression)|GO:0042277(peptide binding)|GO:0046872(metal ion binding)|GO:0060741(prostate gland stromal morphogenesis)|GO:007…		NM_001134933	NM_001134933	NM_001134933	Rn.8405	465.276	804.787
A_44_P417190	ribonuclease P 40 subunit (human)	1.72881	0.78978	up	0.031722	GO:0004526(ribonuclease P activity)|GO:0005730(nucleolus)|GO:0008033(tRNA processing)	03008:Ribosome biogenesis in eukaryotes|03013:RNA transport	NM_001013055	NM_001013055	NM_001013055	Rn.23660	23.7629	41.0816
A_44_P353618	S100 calcium binding protein A9	1.72881	0.78978	up	0.031722	GO:0002523(leukocyte migration involved in inflammatory response)|GO:0002544(chronic inflammatory response)|GO:0003674(molecular_function)|GO:0005509(calcium ion binding)|GO:0005615(extracellular space)|GO:0005634(nucleus)|GO:0005730(nucleolus)|GO:0005737(cytoplasm)|GO:0005856(cytoskeleton)|GO:0005886(plasma membrane)|GO:0006914(autophagy)|GO:0006917(induction of apoptosis)|GO:0006919(activation …		NM_053587	NM_053587	NM_053587	Rn.6703	23.7629	41.0816
A_64_P064621	transient receptor potential cation channel, subfamily C, member 6	1.72881	0.78978	up	0.031722	GO:0005216(ion channel activity)|GO:0005261(cation channel activity)|GO:0005886(plasma membrane)|GO:0007204(elevation of cytosolic calcium ion concentration)|GO:0015279(store-operated calcium channel activity)|GO:0016021(integral to membrane)|GO:0032414(positive regulation of ion transmembrane transporter activity)|GO:0034220(ion transmembrane transport)|GO:0036057(slit diaphragm)|GO:0051928(posi…		NM_053559	NM_053559	NM_053559	Rn.105986	23.7629	41.0816
A_64_P019200	similar to novel protein	1.72852	0.789538	up	0.00061475			NM_001109280	NM_001109280	NM_001109280	Rn.53684	60.4646	104.514
A_44_P465329	mal, T-cell differentiation protein	1.72844	0.789473	up	1.297e-06	GO:0005783(endoplasmic reticulum)|GO:0006886(intracellular protein transport)|GO:0006917(induction of apoptosis)|GO:0016021(integral to membrane)|GO:0019898(extrinsic to membrane)|GO:0019911(structural constituent of myelin sheath)|GO:0042552(myelination)|GO:0045121(membrane raft)		NM_012798	NM_012798	NM_012798	Rn.10174	120.776	208.755
A_44_P190568	CD83 molecule	1.72679	0.788092	up	3.702e-05	GO:0009897(external side of plasma membrane)|GO:0014070(response to organic cyclic compound)|GO:0032713(negative regulation of interleukin-4 production)|GO:0032733(positive regulation of interleukin-10 production)|GO:0032743(positive regulation of interleukin-2 production)|GO:0043372(positive regulation of CD4-positive, alpha-beta T cell differentiation)		NM_001108410	NM_001108410	NM_001108410	Rn.20096	88.0815	152.098
A_64_P094515	ribosomal protein L28-like	1.72673	0.788039	up	5.2223e-16	GO:0003735(structural constituent of ribosome)|GO:0005840(ribosome)|GO:0006412(translation)		NM_001270388	NM_001270388	NM_001270388	Rn.234206	340.143	587.333
A_44_P184685	SERTA domain containing 1	1.72616	0.787566	up	0.0060413	GO:0045893(positive regulation of transcription, DNA-dependent)		NM_001007735	NM_001007735	NM_001007735	Rn.103853	39.0728	67.4459
A_44_P463749	RAS, dexamethasone-induced 1	1.726	0.787435	up	1.6774e-05	GO:0003924(GTPase activity)|GO:0005515(protein binding)|GO:0005525(GTP binding)|GO:0005634(nucleus)|GO:0005737(cytoplasm)|GO:0005886(plasma membrane)|GO:0007263(nitric oxide mediated signal transduction)|GO:0007264(small GTPase mediated signal transduction)|GO:0045892(negative regulation of transcription, DNA-dependent)|GO:0048471(perinuclear region of cytoplasm)		NM_001270954	NM_001270954	NM_001270954	Rn.54720	96.0568	165.794
A_42_P643259	EPS8-like 1	1.72403	0.785788	up	0.00032066			NM_001108467	NM_001108467	NM_001108467	Rn.138370	67.4459	116.279
A_64_P067884	tripartite motif-containing 47	1.72111	0.783336	up	4.5026e-09	GO:0005622(intracellular)|GO:0008270(zinc ion binding)|GO:0046872(metal ion binding)		NM_001109585	NM_001109585	NM_001109585	Rn.198921	180.45	310.574
A_44_P256301	gremlin 1	1.72103	0.783273	up	2.272e-12	GO:0000902(cell morphogenesis)|GO:0001525(angiogenesis)|GO:0001658(branching involved in ureteric bud morphogenesis)|GO:0002042(cell migration involved in sprouting angiogenesis)|GO:0002092(positive regulation of receptor internalization)|GO:0002689(negative regulation of leukocyte chemotaxis)|GO:0003257(positive regulation of transcription from RNA polymerase II promoter involved in myocardial p…		NM_019282	NM_019282	NM_019282	Rn.42929	258.359	444.643
A_64_P268234	SPC24, NDC80 kinetochore complex component, homolog (S. cerevisiae), pseudogene 1	1.72065	0.782956	up	1.3392e-05			XM_003750448	XM_003750448	XM_003750448		99.5535	171.297
A_64_P147659	tumor protein p53 inducible protein 13	1.71904	0.781599	up	0.029777	GO:0005737(cytoplasm)|GO:0005886(plasma membrane)|GO:0016021(integral to membrane)		NM_001105818	NM_001105818	NM_001105818	Rn.17771	24.8995	42.8032
A_42_P753215	synaptojanin 2	1.71538	0.778531	up	4.7205e-05	GO:0000166(nucleotide binding)|GO:0003676(nucleic acid binding)|GO:0003723(RNA binding)|GO:0004439(phosphatidylinositol-4,5-bisphosphate 5-phosphatase activity)|GO:0004445(inositol-polyphosphate 5-phosphatase activity)|GO:0005737(cytoplasm)|GO:0005881(cytoplasmic microtubule)|GO:0007420(brain development)|GO:0016311(dephosphorylation)|GO:0017124(SH3 domain binding)|GO:0030165(PDZ domain binding)|…	00562:Inositol phosphate metabolism|01100:Metabolic pathways|04070:Phosphatidylinositol signaling system	NM_032071	NM_032071	NM_032071	Rn.10868	88.0815	151.094
A_44_P1011716	adenosine A2B receptor	1.71405	0.777407	up	0.014182	GO:0001609(G-protein coupled adenosine receptor activity)|GO:0002882(positive regulation of chronic inflammatory response to non-antigenic stimulus)|GO:0004930(G-protein coupled receptor activity)|GO:0005886(plasma membrane)|GO:0007189(adenylate cyclase-activating G-protein coupled receptor signaling pathway)|GO:0008284(positive regulation of cell proliferation)|GO:0008285(negative regulation of …	04020:Calcium signaling pathway|04080:Neuroactive ligand-receptor interaction|04270:Vascular smooth muscle contraction	NM_017161	NM_017161	NM_017161	Rn.89544	32.1052	55.0298
A_44_P546537	nucleobindin 2	1.71405	0.777407	up	0.014182	GO:0003677(DNA binding)|GO:0005164(tumor necrosis factor receptor binding)|GO:0005509(calcium ion binding)|GO:0005576(extracellular region)|GO:0005634(nucleus)|GO:0005640(nuclear outer membrane)|GO:0005737(cytoplasm)|GO:0005783(endoplasmic reticulum)|GO:0005793(endoplasmic reticulum-Golgi intermediate compartment)|GO:0005794(Golgi apparatus)|GO:0005797(Golgi medial cisterna)		NM_021663	NM_021663	NM_021663	Rn.41602	32.1052	55.0298
A_42_P551104	coiled-coil domain containing 80	1.71397	0.777338	up	6.4177e-17	GO:0001968(fibronectin binding)|GO:0005539(glycosaminoglycan binding)|GO:0005604(basement membrane)|GO:0005614(interstitial matrix)|GO:0008201(heparin binding)|GO:0010811(positive regulation of cell-substrate adhesion)|GO:0030198(extracellular matrix organization)|GO:0031012(extracellular matrix)		NM_022543	NM_022543	NM_022543	Rn.2193	372.837	639.03
A_44_P506980	potassium channel, subfamily K, member 13	1.71393	0.777307	up	0.010641	GO:0005244(voltage-gated ion channel activity)|GO:0005267(potassium channel activity)|GO:0016021(integral to membrane)		NM_022293	NM_022293	NM_022293	Rn.53793	34.8311	59.6979
A_64_P124249	similar to Calponin-2 (Calponin H2, smooth muscle) (Neutral calponin)	1.71393	0.777307	up	0.010641			XM_003754274	XM_003754274	XM_003754274	Rn.43993	34.8311	59.6979
A_44_P1053404	Fc fragment of IgE, high affinity I, receptor for; gamma polypeptide	1.71345	0.776906	up	1.5965e-55	GO:0001798(positive regulation of type IIa hypersensitivity)|GO:0001805(positive regulation of type III hypersensitivity)|GO:0001812(positive regulation of type I hypersensitivity)|GO:0002283(neutrophil activation involved in immune response)|GO:0002431(Fc receptor mediated stimulatory signaling pathway)|GO:0002554(serotonin secretion by platelet)|GO:0005887(integral to plasma membrane)|GO:000691…	04650:Natural killer cell mediated cytotoxicity|04664:Fc epsilon RI signaling pathway|05310:Asthma	NM_001131001	NM_001131001	NM_001131001	Rn.201810	1316.78	2256.24
A_42_P739079	armadillo repeat containing, X-linked 2	1.71193	0.775627	up	0.0007874			NM_001014274	NM_001014274	NM_001014274	Rn.15754	60.4646	103.511
A_44_P1020608	interferon-induced protein 44	1.71088	0.774735	up	2.5716e-09	GO:0005737(cytoplasm)		NM_001107729	NM_001107729	NM_001107729	Rn.43876	190.854	326.528
A_64_P077806	lipoyl(octanoyl) transferase 2 (putative)	1.70928	0.773392	up	3.5477e-05	GO:0005739(mitochondrion)|GO:0006464(cellular protein modification process)|GO:0009107(lipoate biosynthetic process)|GO:0016415(octanoyltransferase activity)|GO:0033819(lipoyl(octanoyl) transferase activity)	00785:Lipoic acid metabolism|01100:Metabolic pathways	NM_001108917	NM_001108917	NM_001108917	Rn.22440	92.33	157.818
A_42_P828695	glutathione peroxidase 8	1.70694	0.771415	up	2.1339e-07	GO:0004602(glutathione peroxidase activity)|GO:0006979(response to oxidative stress)	00480:Glutathione metabolism|00590:Arachidonic acid metabolism	NM_001106411	NM_001106411	NM_001106411	Rn.106264	146.131	249.438
A_42_P500080	natural killer cell group 7 sequence	1.70569	0.770353	up	0.00043379	GO:0003674(molecular_function)|GO:0005575(cellular_component)|GO:0008150(biological_process)|GO:0016021(integral to membrane)		NM_133540	NM_133540	NM_133540	Rn.20448	67.4459	115.042
A_44_P459492	LIM domain only 2	1.70365	0.768626	up	0.02221	GO:0000977(RNA polymerase II regulatory region sequence-specific DNA binding)|GO:0000981(sequence-specific DNA binding RNA polymerase II transcription factor activity)|GO:0001102(RNA polymerase II activating transcription factor binding)|GO:0001190(RNA polymerase II transcription factor binding transcription factor activity involved in positive regulation of transcription)|GO:0001228(RNA polymera…		NM_001037358	NM_001037358	NM_001037358	Rn.155591	28.6314	48.7778
A_64_P143202	myoferlin	1.70344	0.76845	up	2.9265e-06	GO:0001778(plasma membrane repair)|GO:0005543(phospholipid binding)|GO:0005886(plasma membrane)|GO:0005901(caveola)|GO:0016021(integral to membrane)|GO:0030947(regulation of vascular endothelial growth factor receptor signaling pathway)|GO:0031410(cytoplasmic vesicle)|GO:0034605(cellular response to heat)|GO:0043231(intracellular membrane-bounded organelle)|GO:0070062(extracellular vesicular exos…		NM_001191636	NM_001191636	NM_001191636	Rn.73651	119.772	204.024
A_43_P15904	Fc fragment of IgG, high affinity Ia, receptor (CD64)	1.70305	0.768123	up	4.1209e-19	GO:0001788(antibody-dependent cellular cytotoxicity)|GO:0001798(positive regulation of type IIa hypersensitivity)|GO:0001805(positive regulation of type III hypersensitivity)|GO:0005886(plasma membrane)|GO:0006898(receptor-mediated endocytosis)|GO:0006910(phagocytosis, recognition)|GO:0006911(phagocytosis, engulfment)|GO:0007166(cell surface receptor signaling pathway)|GO:0009617(response to bact…	04145:Phagosome|04380:Osteoclast differentiation|04640:Hematopoietic cell lineage|04666:Fc gamma R-mediated phagocytosis|05140:Leishmaniasis|05150:Staphylococcus aureus infection|05322:Systemic lupus erythematosus	NM_001100836	NM_001100836	NM_001100836	Rn.16643	437.612	745.276
A_44_P1033819	general transcription factor IIH, polypeptide 2	1.70281	0.767914	up	2.0473e-05	GO:0002031(G-protein coupled receptor internalization)|GO:0004672(protein kinase activity)|GO:0005675(holo TFIIH complex)|GO:0006281(DNA repair)|GO:0006355(regulation of transcription, DNA-dependent)|GO:0006366(transcription from RNA polymerase II promoter)|GO:0006468(protein phosphorylation)|GO:0008094(DNA-dependent ATPase activity)|GO:0008270(zinc ion binding)|GO:0008353(RNA polymerase II carbo…	03022:Basal transcription factors|03420:Nucleotide excision repair	NM_001077428	NM_001077428	NM_001077428	Rn.144260	99.5535	169.52
A_44_P283941	Rho, GDP dissociation inhibitor (GDI) beta	1.70178	0.767047	up	1.2446e-86	GO:0005094(Rho GDP-dissociation inhibitor activity)|GO:0005737(cytoplasm)	04722:Neurotrophin signaling pathway|04962:Vasopressin-regulated water reabsorption	NM_001009600	NM_001009600	NM_001009600	Rn.15842	2140.44	3642.57
A_64_P066544	small integral membrane protein 3	1.70153	0.766834	up	3.6878e-11	GO:0007399(nervous system development)|GO:0016021(integral to membrane)		NM_173126	NM_173126	NM_173126	Rn.8865	240.923	409.938
A_43_P12051	cytochrome P450, family 4, subfamily f, polypeptide 1	1.70114	0.766502	up	0	GO:0005506(iron ion binding)|GO:0005789(endoplasmic reticulum membrane)|GO:0006690(icosanoid metabolic process)|GO:0008391(arachidonic acid monooxygenase activity)|GO:0009055(electron carrier activity)|GO:0009636(response to toxin)|GO:0019369(arachidonic acid metabolic process)|GO:0020037(heme binding)|GO:0043231(intracellular membrane-bounded organelle)|GO:0050544(arachidonic acid binding)|GO:00…	00590:Arachidonic acid metabolism|01100:Metabolic pathways	NM_019623	NM_019623	NM_019623	Rn.5722	5425.39	9229.35
A_64_P128438	interferon regulatory factor 1	1.70033	0.765814	up	1.9701e-12	GO:0000790(nuclear chromatin)|GO:0000975(regulatory region DNA binding)|GO:0000978(RNA polymerase II core promoter proximal region sequence-specific DNA binding)|GO:0003677(DNA binding)|GO:0003700(sequence-specific DNA binding transcription factor activity)|GO:0005515(protein binding)|GO:0005634(nucleus)|GO:0005737(cytoplasm)|GO:0006351(transcription, DNA-dependent)|GO:0006355(regulation of trans…	05160:Hepatitis C	NM_012591	NM_012591	NM_012591	Rn.6396	273.334	464.758
A_43_P12315	purinergic receptor P2Y, G-protein coupled, 12	1.70031	0.765801	up	0.030302	GO:0001609(G-protein coupled adenosine receptor activity)|GO:0001621(ADP receptor activity)|GO:0001973(adenosine receptor signaling pathway)|GO:0005739(mitochondrion)|GO:0005901(caveola)|GO:0007186(G-protein coupled receptor signaling pathway)|GO:0007188(adenylate cyclase-modulating G-protein coupled receptor signaling pathway)|GO:0008347(glial cell migration)|GO:0009897(external side of plasma m…		NM_022800	NM_022800	NM_022800	Rn.64592	25.9034	44.044
A_64_P065200	hypothetical protein LOC690899	1.6998	0.765369	up	4.9672e-23			NM_001044300	NM_001044300	NM_001044300	Rn.19946	539.817	917.584
A_44_P281086	SIVA1, apoptosis-inducing factor	1.69875	0.764475	up	2.3132e-10	GO:0001618(viral receptor activity)|GO:0005164(tumor necrosis factor receptor binding)|GO:0005175(CD27 receptor binding)|GO:0005654(nucleoplasm)|GO:0005737(cytoplasm)|GO:0005739(mitochondrion)|GO:0006917(induction of apoptosis)|GO:0006924(activation-induced cell death of T cells)|GO:0008270(zinc ion binding)|GO:0008635(activation of cysteine-type endopeptidase activity involved in apoptotic proce…		NM_001100982	NM_001100982	NM_001100982	Rn.23843	222.697	378.307
A_44_P332328	fibrinogen alpha chain	1.69829	0.764083	up	0.00017474	GO:0003674(molecular_function)|GO:0005102(receptor binding)|GO:0005577(fibrinogen complex)|GO:0005615(extracellular space)|GO:0005737(cytoplasm)|GO:0005938(cell cortex)|GO:0007165(signal transduction)|GO:0007596(blood coagulation)|GO:0009897(external side of plasma membrane)|GO:0030168(platelet activation)|GO:0030674(protein binding, bridging)|GO:0031091(platelet alpha granule)|GO:0042246(tissue …	04610:Complement and coagulation cascades	NM_001008724	NM_001008724	NM_001008724	Rn.98846	78.1514	132.724
A_44_P388720	follistatin-like 3 (secreted glycoprotein)	1.6965	0.762561	up	0.038939	GO:0001503(ossification)|GO:0001822(kidney development)|GO:0001968(fibronectin binding)|GO:0002244(hemopoietic progenitor cell differentiation)|GO:0005615(extracellular space)|GO:0005634(nucleus)|GO:0005794(Golgi apparatus)|GO:0006351(transcription, DNA-dependent)|GO:0006357(regulation of transcription from RNA polymerase II promoter)|GO:0007283(spermatogenesis)|GO:0008584(male gonad development)…		ENSRNOT00000012578		FQ227961	Rn.48835	23.7629	40.3138
A_64_P145571	leukocyte immunoglobulin-like receptor, subfamily A (with TM domain), member 5	1.69467	0.761004	up	0.00825			NM_001076793	NM_001076793	NM_001076793	Rn.16731	39.0728	66.2155
A_64_P046948	RUN domain containing 3A	1.69467	0.761004	up	0.00825	GO:0005829(cytosol)|GO:0005886(plasma membrane)|GO:0030250(guanylate cyclase activator activity)|GO:0030828(positive regulation of cGMP biosynthetic process)|GO:0031284(positive regulation of guanylate cyclase activity)|GO:0051428(peptide hormone receptor binding)		NM_198758	NM_198758	NM_198758	Rn.102473	39.0728	66.2155
A_44_P393551	gap junction protein, alpha 1	1.69302	0.7596	up	0.0025941	GO:0000139(Golgi membrane)|GO:0001649(osteoblast differentiation)|GO:0001701(in utero embryonic development)|GO:0001764(neuron migration)|GO:0001947(heart looping)|GO:0002070(epithelial cell maturation)|GO:0002088(lens development in camera-type eye)|GO:0003294(atrial ventricular junction remodeling)|GO:0004871(signal transducer activity)|GO:0005102(receptor binding)|GO:0005243(gap junction chann…	04540:Gap junction|05412:Arrhythmogenic right ventricular cardiomyopathy (ARVC)	NM_012567	NM_012567	NM_012567	Rn.10346	51.0121	86.3645
A_64_P002506	Rho guanine nucleotide exchange factor (GEF) 5	1.69095	0.757838	up	0.02777	GO:0002408(myeloid dendritic cell chemotaxis)|GO:0005737(cytoplasm)|GO:0005886(plasma membrane)|GO:0030036(actin cytoskeleton organization)|GO:0032319(regulation of Rho GTPase activity)|GO:0032321(positive regulation of Rho GTPase activity)|GO:0071803(positive regulation of podosome assembly)		ENSRNOT00000044780	XM_342676	XM_342676	Rn.89839	27.3676	46.2773
A_42_P522638	PQ loop repeat containing 3	1.69079	0.757701	up	0.0011816			NM_001034952	NM_001034952	NM_001034952	Rn.12743	59.4739	100.558
A_64_P148433	interferon, alpha-inducible protein 27	1.69063	0.75756	up	0	GO:0003674(molecular_function)|GO:0005575(cellular_component)|GO:0005739(mitochondrion)|GO:0006919(activation of cysteine-type endopeptidase activity involved in apoptotic process)|GO:0032355(response to estradiol stimulus)|GO:0034097(response to cytokine stimulus)|GO:0060135(maternal process involved in female pregnancy)|GO:0097190(apoptotic signaling pathway)		NM_203410	NM_203410	NM_203410	Rn.3867	4515.32	7633.73
A_43_P15738	phosphoprotein enriched in astrocytes 15A	1.68904	0.756205	up	0.0060449	GO:0003674(molecular_function)|GO:0005575(cellular_component)|GO:0005737(cytoplasm)|GO:0006915(apoptotic process)|GO:0008643(carbohydrate transport)|GO:0042981(regulation of apoptotic process)|GO:0043066(negative regulation of apoptotic process)|GO:0043278(response to morphine)|GO:0046325(negative regulation of glucose import)		NM_001013231	NM_001013231	NM_001013231	Rn.155339	42.8032	72.2964
A_64_P013226	lymphocyte-specific protein 1	1.68886	0.756048	up	6.148e-28	GO:0004871(signal transducer activity)|GO:0005794(Golgi apparatus)|GO:0005886(plasma membrane)|GO:0006935(chemotaxis)|GO:0006952(defense response)		NM_001025420	NM_001025420	NM_001025420	Rn.101608	682.112	1151.99
A_44_P868418	immunoglobulin superfamily, member 3	1.68806	0.755364	up	0.0034222			NM_001106455	NM_001106455	NM_001106455	Rn.165978	48.7778	82.3396
A_44_P482595	F11 receptor	1.68767	0.755037	up	1.398e-09	GO:0005515(protein binding)|GO:0005886(plasma membrane)|GO:0005923(tight junction)|GO:0007155(cell adhesion)|GO:0016021(integral to membrane)|GO:0019048(virus-host interaction)|GO:0030855(epithelial cell differentiation)	04514:Cell adhesion molecules (CAMs)|04530:Tight junction|04670:Leukocyte transendothelial migration	NM_053796	NM_053796	NM_053796	Rn.107273	208.985	352.699
A_44_P271720	CD151 molecule (Raph blood group)	1.68739	0.754795	up	0.00023511	GO:0016021(integral to membrane)|GO:0016477(cell migration)|GO:0042098(T cell proliferation)		NM_022523	NM_022523	NM_022523	Rn.1465	77.1466	130.177
A_44_P283339	transmembrane emp24 protein transport domain containing 3	1.68739	0.754795	up	0.00023511	GO:0005783(endoplasmic reticulum)|GO:0005789(endoplasmic reticulum membrane)|GO:0005793(endoplasmic reticulum-Golgi intermediate compartment)|GO:0005794(Golgi apparatus)|GO:0015031(protein transport)|GO:0016021(integral to membrane)|GO:0030126(COPI vesicle coat)|GO:0032580(Golgi cisterna membrane)|GO:0033116(endoplasmic reticulum-Golgi intermediate compartment membrane)		NM_001004249	NM_001004249	NM_001004249	Rn.98226	77.1466	130.177
A_64_P116485	patatin-like phospholipase domain containing 2	1.68729	0.754705	up	3.9149e-16	GO:0004806(triglyceride lipase activity)|GO:0005811(lipid particle)|GO:0005829(cytosol)|GO:0005886(plasma membrane)|GO:0006629(lipid metabolic process)|GO:0010891(negative regulation of sequestering of triglyceride)|GO:0010898(positive regulation of triglyceride catabolic process)|GO:0016021(integral to membrane)|GO:0016787(hydrolase activity)|GO:0019433(triglyceride catabolic process)|GO:0050253…		NM_001108509	NM_001108509	NM_001108509	Rn.19196	378.079	637.928
A_64_P052670	gelsolin	1.68655	0.754078	up	9.0746e-42	GO:0001726(ruffle)|GO:0003779(actin binding)|GO:0005576(extracellular region)|GO:0005615(extracellular space)|GO:0005829(cytosol)|GO:0006915(apoptotic process)|GO:0007568(aging)|GO:0008154(actin polymerization or depolymerization)|GO:0014003(oligodendrocyte development)|GO:0015629(actin cytoskeleton)|GO:0016192(vesicle-mediated transport)|GO:0030027(lamellipodium)|GO:0030041(actin filament polyme…	04666:Fc gamma R-mediated phagocytosis|04810:Regulation of actin cytoskeleton	NM_001004080	NM_001004080	NM_001004080	Rn.103770	1047.71	1767.01
A_64_P058923	testis derived transcript	1.68436	0.752199	up	9.9728e-15	GO:0005737(cytoplasm)|GO:0005886(plasma membrane)|GO:0005925(focal adhesion)|GO:0008270(zinc ion binding)|GO:0008285(negative regulation of cell proliferation)|GO:0030054(cell junction)|GO:0043234(protein complex)|GO:0046872(metal ion binding)		NM_001039344	NM_001039344	NM_001039344	Rn.44847	344.26	579.858
A_64_P025839	2 ' -5 ' oligoadenylate synthetase 1K	1.6837	0.751635	up	0.0072261	GO:0003725(double-stranded RNA binding)|GO:0005524(ATP binding)|GO:0006955(immune response)|GO:0016779(nucleotidyltransferase activity)|GO:0051607(defense response to virus)		NM_001009489	NM_001009489	NM_001009489	Rn.154804	41.5411	69.9428
A_64_P049619	G protein-coupled receptor 183	1.6837	0.751635	up	0.0072261	GO:0002313(mature B cell differentiation involved in immune response)|GO:0003674(molecular_function)|GO:0005575(cellular_component)|GO:0005886(plasma membrane)|GO:0006959(humoral immune response)|GO:0007186(G-protein coupled receptor signaling pathway)|GO:0008142(oxysterol binding)|GO:0008150(biological_process)|GO:0016021(integral to membrane)|GO:0030890(positive regulation of B cell proliferati…		NM_001109386	NM_001109386	NM_001109386	Rn.179130	41.5411	69.9428
A_44_P1053321	guanylate binding protein 2, interferon-inducible	1.68129	0.749566	up	6.6441e-13	GO:0000139(Golgi membrane)|GO:0003924(GTPase activity)|GO:0005525(GTP binding)|GO:0005634(nucleus)		NM_133624	NM_133624	NM_133624	Rn.25736	299.162	502.978
A_44_P499231	N-myc (and STAT) interactor	1.67994	0.748406	up	0.00087051	GO:0003674(molecular_function)|GO:0005575(cellular_component)|GO:0005634(nucleus)|GO:0005730(nucleolus)|GO:0005737(cytoplasm)|GO:0008150(biological_process)		NM_001034148	NM_001034148	NM_001034148	Rn.18496	64.4312	108.24
A_44_P530813	caspase 3	1.67878	0.747409	up	0.0019868	GO:0001666(response to hypoxia)|GO:0001782(B cell homeostasis)|GO:0001836(release of cytochrome c from mitochondria)|GO:0004190(aspartic-type endopeptidase activity)|GO:0004197(cysteine-type endopeptidase activity)|GO:0004861(cyclin-dependent protein kinase inhibitor activity)|GO:0005515(protein binding)|GO:0005634(nucleus)|GO:0005730(nucleolus)|GO:0005737(cytoplasm)|GO:0005739(mitochondrion)|GO:…	04010:MAPK signaling pathway|04115:p53 signaling pathway|04210:Apoptosis|04650:Natural killer cell mediated cytotoxicity|05010:Alzheimer's disease|05012:Parkinson's disease|05014:Amyotrophic lateral sclerosis (ALS)|05016:Huntington's disease|05145:Toxoplasmosis|05146:Amoebiasis|05200:Pathways in cancer|05210:Colorectal cancer|05416:Viral myocarditis	NM_012922	NM_012922	NM_012922	Rn.10562	55.7458	93.5846
A_44_P193945	bone marrow stromal cell antigen 1	1.67854	0.747206	up	0.00033912	GO:0000166(nucleotide binding)|GO:0003674(molecular_function)|GO:0003953(NAD+ nucleosidase activity)|GO:0005575(cellular_component)|GO:0005886(plasma membrane)|GO:0008150(biological_process)|GO:0031225(anchored to membrane)	00760:Nicotinate and nicotinamide metabolism|01100:Metabolic pathways|04020:Calcium signaling pathway|04970:Salivary secretion|04972:Pancreatic secretion	NM_030848	NM_030848	NM_030848	Rn.10728	74.9094	125.738
A_42_P528844	acyl-CoA synthetase long-chain family member 5	1.6763	0.745284	up	1.0208e-06	GO:0001676(long-chain fatty acid metabolic process)|GO:0004467(long-chain fatty acid-CoA ligase activity)|GO:0005524(ATP binding)|GO:0005739(mitochondrion)|GO:0005741(mitochondrial outer membrane)|GO:0005743(mitochondrial inner membrane)|GO:0005783(endoplasmic reticulum)|GO:0005789(endoplasmic reticulum membrane)|GO:0006631(fatty acid metabolic process)|GO:0007584(response to nutrient)|GO:0008654…	00071:Fatty acid metabolism|01100:Metabolic pathways|03320:PPAR signaling pathway|04146:Peroxisome|04920:Adipocytokine signaling pathway	NM_053607	NM_053607	NM_053607	Rn.105862	140.163	234.956
A_64_P116954	RT1 class I, locus CE3	1.67346	0.74283	up	1.9566e-05		04144:Endocytosis|04145:Phagosome|04514:Cell adhesion molecules (CAMs)|04612:Antigen processing and presentation|04940:Type I diabetes mellitus|05320:Autoimmune thyroid disease|05330:Allograft rejection|05332:Graft-versus-host disease|05416:Viral myocarditis	NM_001008841	NM_001008841	NM_001008841	Rn.40130	107.762	180.334
A_42_P515797	doublecortin-like kinase 2	1.67302	0.742458	up	0.0090518	GO:0004674(protein serine/threonine kinase activity)|GO:0005524(ATP binding)|GO:0005622(intracellular)|GO:0005737(cytoplasm)|GO:0005856(cytoskeleton)|GO:0035556(intracellular signal transduction)		NM_001009691	NM_001009691	NM_001009691	Rn.23327	40.3138	67.4459
A_44_P147123	ring finger and CCCH-type domains 1	1.67068	0.740435	up	0.013857	GO:0000932(cytoplasmic mRNA processing body)|GO:0000956(nuclear-transcribed mRNA catabolic process)|GO:0002634(regulation of germinal center formation)|GO:0002635(negative regulation of germinal center formation)|GO:0003730(mRNA 3'-UTR binding)|GO:0005737(cytoplasm)|GO:0008270(zinc ion binding)|GO:0010494(cytoplasmic stress granule)|GO:0010608(posttranscriptional regulation of gene expression)|GO…		ENSRNOT00000003689	XM_001057889	XM_001057889	Rn.137848	36.0578	60.241
A_42_P784063	keratin 8	1.66705	0.737298	up	0.0055245	GO:0005198(structural molecule activity)|GO:0005515(protein binding)|GO:0005654(nucleoplasm)|GO:0005737(cytoplasm)|GO:0005882(intermediate filament)|GO:0006915(apoptotic process)|GO:0016010(dystrophin-associated glycoprotein complex)|GO:0016363(nuclear matrix)|GO:0030018(Z disc)|GO:0032403(protein complex binding)|GO:0033209(tumor necrosis factor-mediated signaling pathway)|GO:0042383(sarcolemma)…		NM_199370	NM_199370	NM_199370	Rn.11083	46.2773	77.1466
A_64_P019280	phosphoinositide-3-kinase interacting protein 1	1.66697	0.737227	up	8.9813e-06	GO:0014067(negative regulation of phosphatidylinositol 3-kinase cascade)|GO:0016021(integral to membrane)|GO:0043553(negative regulation of phosphatidylinositol 3-kinase activity)		NM_001017453	NM_001017453	NM_001017453	Rn.138969	118.535	197.594
A_64_P086655	EGF-containing fibulin-like extracellular matrix protein 2	1.66628	0.736634	up	2.4233e-21	GO:0004888(transmembrane signaling receptor activity)|GO:0005509(calcium ion binding)|GO:0007596(blood coagulation)|GO:0016020(membrane)		NM_001005907	NM_001005907	NM_001005907	Rn.16151	541.826	902.835
A_43_P17022	transmembrane protein 173	1.66512	0.735627	up	4.0627e-09	GO:0002218(activation of innate immune response)|GO:0002230(positive regulation of defense response to virus by host)|GO:0005741(mitochondrial outer membrane)|GO:0005777(peroxisome)|GO:0005783(endoplasmic reticulum)|GO:0005789(endoplasmic reticulum membrane)|GO:0005794(Golgi apparatus)|GO:0008134(transcription factor binding)|GO:0019901(protein kinase binding)|GO:0031625(ubiquitin protein ligase …	04622:RIG-I-like receptor signaling pathway|04623:Cytosolic DNA-sensing pathway	NM_001109122	NM_001109122	NM_001109122	Rn.41472	208.985	347.986
A_42_P704383	brain and reproductive organ-expressed (TNFRSF1A modulator)	1.66408	0.734727	up	0.0002079	GO:0000152(nuclear ubiquitin ligase complex)|GO:0005164(tumor necrosis factor receptor binding)|GO:0005634(nucleus)|GO:0005737(cytoplasm)|GO:0006302(double-strand break repair)|GO:0006915(apoptotic process)|GO:0006974(response to DNA damage stimulus)|GO:0010212(response to ionizing radiation)|GO:0016568(chromatin modification)|GO:0031572(G2/M transition DNA damage checkpoint)|GO:0031593(polyubiqu…		NM_199270	NM_199270	NM_199270	Rn.224501	83.3448	138.693
A_42_P685330	adaptor-related protein complex 1, sigma 2 subunit	1.6628	0.733611	up	0.0046143	GO:0003674(molecular_function)|GO:0005575(cellular_component)|GO:0006886(intracellular protein transport)|GO:0008150(biological_process)|GO:0008565(protein transporter activity)|GO:0016192(vesicle-mediated transport)|GO:0030117(membrane coat)	04142:Lysosome	NM_001127531	NM_001127531	NM_001127531	Rn.17309	48.7778	81.1075
A_44_P494439	cyclin M2	1.6628	0.733611	up	0.0046143	GO:0010960(magnesium ion homeostasis)|GO:0015693(magnesium ion transport)|GO:0016021(integral to membrane)|GO:0016323(basolateral plasma membrane)		NM_001011942	NM_001011942	NM_001011942	Rn.205139	48.7778	81.1075
A_43_P11370	proteolipid protein 2 (colonic epithelium-enriched)	1.66011	0.731282	up	2.5495e-22	GO:0005886(plasma membrane)|GO:0016021(integral to membrane)|GO:0019956(chemokine binding)		NM_207601	NM_207601	NM_207601	Rn.96974	578.014	959.569
A_44_P431092	cytochrome P450, family 2, subfamily d, polypeptide 4	1.6594	0.730664	up	0.0014982	GO:0004497(monooxygenase activity)|GO:0004509(steroid 21-monooxygenase activity)|GO:0005506(iron ion binding)|GO:0005575(cellular_component)|GO:0005737(cytoplasm)|GO:0005739(mitochondrion)|GO:0005789(endoplasmic reticulum membrane)|GO:0007565(female pregnancy)|GO:0008144(drug binding)|GO:0008202(steroid metabolic process)|GO:0008391(arachidonic acid monooxygenase activity)|GO:0009055(electron car…	00982:Drug metabolism - cytochrome P450	FQ211703		FQ211703	Rn.26060	61.4833	102.026
A_44_P474101	solute carrier family 7 (cationic amino acid transporter, y+ system), member 1	1.65814	0.729569	up	0.017357	GO:0003333(amino acid transmembrane transport)|GO:0005886(plasma membrane)|GO:0015181(arginine transmembrane transporter activity)|GO:0015326(cationic amino acid transmembrane transporter activity)|GO:0015802(basic amino acid transport)|GO:0015807(L-amino acid transport)|GO:0015809(arginine transport)|GO:0016021(integral to membrane)|GO:0032006(regulation of TOR signaling cascade)		NM_013111	NM_013111	NM_013111	Rn.9439	34.8311	57.7549
A_64_P022447	solute carrier family 4, sodium borate transporter, member 11	1.65705	0.728614	up	1.4581e-14	GO:0005272(sodium channel activity)|GO:0005351(sugar:hydrogen symporter activity)|GO:0005452(inorganic anion exchanger activity)|GO:0006814(sodium ion transport)|GO:0009401(phosphoenolpyruvate-dependent sugar phosphotransferase system)|GO:0015106(bicarbonate transmembrane transporter activity)|GO:0015252(hydrogen ion channel activity)|GO:0015701(bicarbonate transport)|GO:0015992(proton transport)…		NM_001107775	NM_001107775	NM_001107775	Rn.162720	365.092	604.974
A_64_P017577	coiled-coil domain containing 64B	1.65595	0.727663	up	0.024995	GO:0017137(Rab GTPase binding)		NM_001106982	NM_001106982	NM_001106982	Rn.83293	31.1005	51.5009
A_44_P404591	HOP homeobox	1.65488	0.726728	up	3.2517e-09	GO:0000122(negative regulation of transcription from RNA polymerase II promoter)|GO:0001829(trophectodermal cell differentiation)|GO:0003700(sequence-specific DNA binding transcription factor activity)|GO:0005634(nucleus)|GO:0006351(transcription, DNA-dependent)|GO:0007507(heart development)|GO:0008016(regulation of heart contraction)|GO:0016575(histone deacetylation)|GO:0043393(regulation of pro…		NM_133621	NM_133621	NM_133621	Rn.2989	217.441	359.84
A_44_P400520	nuclear transcription factor-Y gamma	1.65464	0.726519	up	0.0069416	GO:0003677(DNA binding)|GO:0003700(sequence-specific DNA binding transcription factor activity)|GO:0005634(nucleus)|GO:0006351(transcription, DNA-dependent)|GO:0006355(regulation of transcription, DNA-dependent)|GO:0016602(CCAAT-binding factor complex)|GO:0043565(sequence-specific DNA binding)|GO:0045893(positive regulation of transcription, DNA-dependent)|GO:0046982(protein heterodimerization ac…	04612:Antigen processing and presentation	NM_012866	NM_012866	NM_012866	Rn.1457	45.2723	74.9094
A_64_P013324	transcription factor 7-like 1 (T-cell specific, HMG-box)	1.65423	0.726161	up	0.035922	GO:0003674(molecular_function)|GO:0003677(DNA binding)|GO:0003682(chromatin binding)|GO:0003700(sequence-specific DNA binding transcription factor activity)|GO:0005575(cellular_component)|GO:0005634(nucleus)|GO:0008013(beta-catenin binding)|GO:0008150(biological_process)|GO:0008595(anterior/posterior axis specification, embryo)|GO:0035019(somatic stem cell maintenance)|GO:0043588(skin development…	04310:Wnt signaling pathway|04520:Adherens junction|04916:Melanogenesis|05200:Pathways in cancer|05210:Colorectal cancer|05213:Endometrial cancer|05215:Prostate cancer|05216:Thyroid cancer|05217:Basal cell carcinoma|05221:Acute myeloid leukemia|05412:Arrhythmogenic right ventricular cardiomyopathy (ARVC)	NM_001107865	NM_001107865	NM_001107865	Rn.33103	27.3676	45.2723
A_43_P11776	glutathione S-transferase mu 1	1.65398	0.725939	up	0.00064665	GO:0004364(glutathione transferase activity)|GO:0005496(steroid binding)|GO:0005576(extracellular region)|GO:0005737(cytoplasm)|GO:0006749(glutathione metabolic process)|GO:0007608(sensory perception of smell)|GO:0010226(response to lithium ion)|GO:0018916(nitrobenzene metabolic process)|GO:0019899(enzyme binding)|GO:0035690(cellular response to drug)|GO:0042178(xenobiotic catabolic process)|GO:0…	00480:Glutathione metabolism|00980:Metabolism of xenobiotics by cytochrome P450|00982:Drug metabolism - cytochrome P450	NM_017014	NM_017014	NM_017014	Rn.202944	72.4146	119.772
A_44_P472994	annexin A5	1.65349	0.725512	up	1.0618e-13	GO:0005509(calcium ion binding)|GO:0005515(protein binding)|GO:0005544(calcium-dependent phospholipid binding)|GO:0005622(intracellular)|GO:0005737(cytoplasm)|GO:0005886(plasma membrane)|GO:0007596(blood coagulation)|GO:0009897(external side of plasma membrane)|GO:0010033(response to organic substance)|GO:0014704(intercalated disc)|GO:0030971(receptor tyrosine kinase binding)|GO:0042383(sarcolemm…		NM_013132	NM_013132	NM_013132	Rn.3318	344.26	569.23
A_64_P083399	collagen, type XI, alpha 1	1.65241	0.724575	up	0.041756	GO:0001502(cartilage condensation)|GO:0001503(ossification)|GO:0002063(chondrocyte development)|GO:0003007(heart morphogenesis)|GO:0005201(extracellular matrix structural constituent)|GO:0005581(collagen)|GO:0005592(collagen type XI)|GO:0006029(proteoglycan metabolic process)|GO:0007601(visual perception)|GO:0007605(sensory perception of sound)|GO:0030199(collagen fibril organization)|GO:0031012(…	04510:Focal adhesion|04512:ECM-receptor interaction|04974:Protein digestion and absorption|05146:Amoebiasis	NM_013117	NM_013117	NM_013117	Rn.260	25.9034	42.8032
A_64_P010318	myc target 1	1.65241	0.724575	up	0.041756			NM_001106207	NM_001106207	NM_001106207	Rn.55418	25.9034	42.8032
A_64_P098921	cell division cycle associated 3	1.651	0.723344	up	0.021161	GO:0005829(cytosol)|GO:0007067(mitosis)|GO:0016567(protein ubiquitination)|GO:0051301(cell division)		NM_001007648	NM_001007648	NM_001007648	Rn.129078	33.3311	55.0298
A_43_P20541	embryonic ectoderm development	1.64989	0.722373	up	0.046665	GO:0001739(sex chromatin)|GO:0003682(chromatin binding)|GO:0005634(nucleus)|GO:0006349(regulation of gene expression by genetic imprinting)|GO:0016571(histone methylation)|GO:0035098(ESC/E(Z) complex)|GO:0042054(histone methyltransferase activity)|GO:0042802(identical protein binding)|GO:0045120(pronucleus)		NM_001106278	NM_001106278	NM_001106278	Rn.3939	24.8995	41.0816
A_42_P535152	similar to development and differentiation enhancing factor-like 1	1.64874	0.721363	up	6.5638e-05		04144:Endocytosis|04666:Fc gamma R-mediated phagocytosis	XM_001069024	XM_001069024	XM_001069024		100.558	165.794
A_64_P003596	myosin, light chain 12B, regulatory	1.64786	0.720596	up	1.0778e-20	GO:0001725(stress fiber)|GO:0005509(calcium ion binding)|GO:0008360(regulation of cell shape)|GO:0016459(myosin complex)|GO:0016460(myosin II complex)|GO:0030018(Z disc)|GO:0043234(protein complex)|GO:0045177(apical part of cell)	04510:Focal adhesion|04530:Tight junction|04670:Leukocyte transendothelial migration|04810:Regulation of actin cytoskeleton	NM_017343	NM_017343	NM_017343	Rn.214633	550.473	907.104
A_44_P141919	cadherin 6	1.64739	0.720179	up	1.6607e-07	GO:0005509(calcium ion binding)|GO:0005634(nucleus)|GO:0005730(nucleolus)|GO:0005737(cytoplasm)|GO:0005886(plasma membrane)|GO:0005887(integral to plasma membrane)|GO:0007156(homophilic cell adhesion)|GO:0008585(female gonad development)|GO:0016339(calcium-dependent cell-cell adhesion)		NM_012927	NM_012927	NM_012927	Rn.10390	173.522	285.858
A_43_P13924	epithelial membrane protein 2	1.64658	0.719472	up	9.3183e-11	GO:0016021(integral to membrane)		NM_001007721	NM_001007721	NM_001007721	Rn.21730	266.38	438.616
A_64_P048408	RT1 class I, locus T24, gene 1	1.64648	0.719382	up	0.0020309	GO:0006955(immune response)|GO:0019882(antigen processing and presentation)|GO:0042612(MHC class I protein complex)	04144:Endocytosis|04145:Phagosome|04514:Cell adhesion molecules (CAMs)|04612:Antigen processing and presentation|04940:Type I diabetes mellitus|05320:Autoimmune thyroid disease|05330:Allograft rejection|05332:Graft-versus-host disease|05416:Viral myocarditis	NM_001008858	NM_001008858	NM_001008858	Rn.215807	60.4646	99.5535
A_64_P065032	leprecan-like 4	1.64606	0.719013	up	0.0037178	GO:0000795(synaptonemal complex)		NM_021581	NM_021581	NM_021581	Rn.90100	53.5106	88.0815
A_44_P1029397	bone marrow stromal cell antigen 2	1.64602	0.718984	up	1.6929e-10	GO:0002737(negative regulation of plasmacytoid dendritic cell cytokine production)|GO:0004871(signal transducer activity)|GO:0005515(protein binding)|GO:0005622(intracellular)|GO:0005737(cytoplasm)|GO:0005770(late endosome)|GO:0005794(Golgi apparatus)|GO:0005886(plasma membrane)|GO:0007165(signal transduction)|GO:0008191(metalloendopeptidase inhibitor activity)|GO:0009615(response to virus)|GO:00…		NM_198134	NM_198134	NM_198134	Rn.234068	259.363	426.918
A_64_P004695	HID1 domain containing	1.64533	0.71838	up	2.1529e-07	GO:0000138(Golgi trans cisterna)|GO:0003674(molecular_function)|GO:0005575(cellular_component)|GO:0005737(cytoplasm)|GO:0005797(Golgi medial cisterna)|GO:0005886(plasma membrane)|GO:0006886(intracellular protein transport)|GO:0008150(biological_process)|GO:0031001(response to brefeldin A)		XM_001081678	XM_001081678	XM_001081678		171.297	281.841
A_44_P1000232	SH3 domain binding glutamic acid-rich protein-like 3	1.64449	0.717636	up	9.288e-25	GO:0005737(cytoplasm)|GO:0009055(electron carrier activity)|GO:0015035(protein disulfide oxidoreductase activity)|GO:0045454(cell redox homeostasis)		NM_001106688	NM_001106688	NM_001106688	Rn.18564	673.851	1108.14
A_44_P538165	F-box only protein 23	1.64437	0.717531	up	0.0016929	GO:0016021(integral to membrane)		NM_001013138	NM_001013138	NM_001013138	Rn.39086	62.9491	103.511
A_44_P503022	huntingtin interacting protein 1	1.64424	0.71742	up	0.0012608	GO:0005737(cytoplasm)|GO:0005794(Golgi apparatus)|GO:0006897(endocytosis)|GO:0006915(apoptotic process)|GO:0006917(induction of apoptosis)|GO:0006919(activation of cysteine-type endopeptidase activity involved in apoptotic process)|GO:0016021(integral to membrane)|GO:0030118(clathrin coat)|GO:0030136(clathrin-coated vesicle)|GO:0030276(clathrin binding)|GO:0035091(phosphatidylinositol binding)|GO…	05016:Huntington's disease	NM_001100475	NM_001100475	NM_001100475	Rn.836	66.4411	109.245
A_64_P110838	apolipoprotein L, 3	1.64315	0.716464	up	0.00011973	GO:0005576(extracellular region)|GO:0006869(lipid transport)|GO:0008289(lipid binding)|GO:0042157(lipoprotein metabolic process)		NM_001013175	NM_001013175	NM_001013175	Rn.145692	94.8225	155.808
A_64_P140081	TSC22 domain family, member 4	1.64244	0.715838	up	0.025344	GO:0003700(sequence-specific DNA binding transcription factor activity)|GO:0005634(nucleus)|GO:0005737(cytoplasm)|GO:0006351(transcription, DNA-dependent)|GO:0006970(response to osmotic stress)		NM_001044284	NM_001044284	NM_001044284	Rn.21359	32.1052	52.7308
A_64_P047281	protein kinase C, beta	1.64042	0.714064	up	0.007423	GO:0003682(chromatin binding)|GO:0004697(protein kinase C activity)|GO:0005080(protein kinase C binding)|GO:0005246(calcium channel regulator activity)|GO:0005515(protein binding)|GO:0005524(ATP binding)|GO:0005634(nucleus)|GO:0005737(cytoplasm)|GO:0005813(centrosome)|GO:0005829(cytosol)|GO:0005886(plasma membrane)|GO:0006351(transcription, DNA-dependent)|GO:0006357(regulation of transcription fr…	04010:MAPK signaling pathway|04012:ErbB signaling pathway|04020:Calcium signaling pathway|04062:Chemokine signaling pathway|04070:Phosphatidylinositol signaling system|04270:Vascular smooth muscle contraction|04310:Wnt signaling pathway|04370:VEGF signaling pathway|04510:Focal adhesion|04530:Tight junction|04540:Gap junction|04650:Natural killer cell mediated cytotoxicity|04662:B cell receptor si…	NM_001172305	NM_001172305	NM_001172305	Rn.91118	46.2773	75.9141
A_44_P423613	EH-domain containing 4	1.63777	0.711737	up	1.2178e-07	GO:0003924(GTPase activity)|GO:0005509(calcium ion binding)|GO:0005525(GTP binding)|GO:0005783(endoplasmic reticulum)|GO:0005886(plasma membrane)|GO:0006907(pinocytosis)|GO:0030100(regulation of endocytosis)|GO:0032456(endocytic recycling)|GO:0048471(perinuclear region of cytoplasm)|GO:0050731(positive regulation of peptidyl-tyrosine phosphorylation)|GO:0051260(protein homooligomerization)|GO:005…	04144:Endocytosis	NM_139324	NM_139324	NM_139324	Rn.7379	182.05	298.158
A_44_P1042783	tropomyosin 2, beta	1.63686	0.710929	up	5.7295e-10	GO:0003779(actin binding)|GO:0005737(cytoplasm)|GO:0005856(cytoskeleton)|GO:0043462(regulation of ATPase activity)	04260:Cardiac muscle contraction|05410:Hypertrophic cardiomyopathy (HCM)|05414:Dilated cardiomyopathy	NM_001024345	NM_001024345	NM_001024345	Rn.17580	250.442	409.938
A_42_P773606	protein phosphatase, Mg2+/Mn2+ dependent, 1N	1.63645	0.710571	up	0.00016924	GO:0000287(magnesium ion binding)|GO:0004721(phosphoprotein phosphatase activity)|GO:0030145(manganese ion binding)		NM_001106231	NM_001106231	NM_001106231	Rn.32751	92.33	151.094
A_42_P802358	family with sequence similarity 110, member B	1.63586	0.71005	up	2.2815e-05	GO:0005634(nucleus)|GO:0005737(cytoplasm)|GO:0005739(mitochondrion)|GO:0005815(microtubule organizing center)		NM_001024341	NM_001024341	NM_001024341	Rn.20088	117.283	191.859
A_43_P11838	cysteine and glycine-rich protein 1	1.63572	0.709926	up	5.2886e-26	GO:0005634(nucleus)|GO:0007399(nervous system development)|GO:0008270(zinc ion binding)|GO:0046872(metal ion binding)		NM_017148	NM_017148	NM_017148	Rn.108075	727.434	1189.88
A_64_P127609	slit homolog 3 (Drosophila)	1.63504	0.709327	up	0.0039326	GO:0003674(molecular_function)|GO:0005509(calcium ion binding)|GO:0005615(extracellular space)|GO:0005739(mitochondrion)|GO:0007411(axon guidance)|GO:0007420(brain development)|GO:0008285(negative regulation of cell proliferation)|GO:0009887(organ morphogenesis)|GO:0010629(negative regulation of gene expression)|GO:0016020(membrane)|GO:0021510(spinal cord development)|GO:0021834(chemorepulsion in…	04360:Axon guidance	NM_031321	NM_031321	NM_031321	Rn.12298	54.4857	89.0864
A_64_P004269	dopey family member 2	1.63369	0.708132	up	0.033126			NM_001191660	NM_001191660	NM_001191660	Rn.52409	29.8575	48.7778
A_42_P772157	interleukin 6 receptor	1.63369	0.708132	up	0.033126	GO:0004896(cytokine receptor activity)|GO:0004897(ciliary neurotrophic factor receptor activity)|GO:0004915(interleukin-6 receptor activity)|GO:0005138(interleukin-6 receptor binding)|GO:0005576(extracellular region)|GO:0005615(extracellular space)|GO:0005896(interleukin-6 receptor complex)|GO:0008284(positive regulation of cell proliferation)|GO:0009986(cell surface)|GO:0010332(response to gamma…	04060:Cytokine-cytokine receptor interaction|04630:Jak-STAT signaling pathway|04640:Hematopoietic cell lineage	NM_017020	NM_017020	NM_017020	Rn.1716	29.8575	48.7778
A_64_P029174	ubiquitin-conjugating enzyme E2E 2	1.63081	0.705592	up	1.703e-06	GO:0004842(ubiquitin-protein ligase activity)|GO:0032020(ISG15-protein conjugation)|GO:0042296(ISG15 ligase activity)|GO:0070534(protein K63-linked ubiquitination)|GO:0070936(protein K48-linked ubiquitination)|GO:0070979(protein K11-linked ubiquitination)	04120:Ubiquitin mediated proteolysis|04141:Protein processing in endoplasmic reticulum	NM_001108371	NM_001108371	NM_001108371	Rn.15203	151.864	247.662
A_42_P497225	milk fat globule-EGF factor 8 protein	1.63072	0.705512	up	0.0002992	GO:0001525(angiogenesis)|GO:0001786(phosphatidylserine binding)|GO:0005178(integrin binding)|GO:0005576(extracellular region)|GO:0005615(extracellular space)|GO:0006910(phagocytosis, recognition)|GO:0006911(phagocytosis, engulfment)|GO:0007155(cell adhesion)|GO:0007338(single fertilization)|GO:0008284(positive regulation of cell proliferation)|GO:0008429(phosphatidylethanolamine binding)|GO:00098…		NM_012811	NM_012811	NM_012811	Rn.3742	86.7185	141.414
A_44_P440514	RT1 class I, locus CE4	1.62991	0.704793	up	1.8029e-10		04144:Endocytosis|04145:Phagosome|04514:Cell adhesion molecules (CAMs)|04612:Antigen processing and presentation|04940:Type I diabetes mellitus|05320:Autoimmune thyroid disease|05330:Allograft rejection|05332:Graft-versus-host disease|05416:Viral myocarditis	NM_001008842	NM_001008842	NM_001008842	Rn.215620	270.337	440.625
A_44_P477322	reticulon 4	1.62986	0.70475	up	0.00065803	GO:0001525(angiogenesis)|GO:0005515(protein binding)|GO:0005635(nuclear envelope)|GO:0005737(cytoplasm)|GO:0005783(endoplasmic reticulum)|GO:0005886(plasma membrane)|GO:0007399(nervous system development)|GO:0007413(axonal fasciculation)|GO:0007568(aging)|GO:0010977(negative regulation of neuron projection development)|GO:0014823(response to activity)|GO:0016021(integral to membrane)|GO:0021553(o…		NM_031831	NM_031831	NM_031831	Rn.1348	77.1466	125.738
A_64_P025007	CTP synthase	1.62919	0.704152	up	1.4818e-06	GO:0003674(molecular_function)|GO:0003883(CTP synthase activity)|GO:0005575(cellular_component)|GO:0006241(CTP biosynthetic process)|GO:0008150(biological_process)	00240:Pyrimidine metabolism|01100:Metabolic pathways	NM_001134873	NM_001134873	NM_001134873	Rn.162834	154.339	251.447
A_64_P156319	beta-globin	1.62781	0.702936	up	2.7802e-45	GO:0005344(oxygen transporter activity)|GO:0005506(iron ion binding)|GO:0005833(hemoglobin complex)|GO:0019825(oxygen binding)|GO:0020037(heme binding)	05143:African trypanosomiasis|05144:Malaria	NM_001111269	NM_001111269	NM_001111269	Rn.224543	1333.37	2170.49
A_43_P16740	osteoglycin	1.62579	0.701141	up	1.3465e-11	GO:0005615(extracellular space)|GO:0031012(extracellular matrix)|GO:0048662(negative regulation of smooth muscle cell proliferation)		NM_001106103	NM_001106103	NM_001106103	Rn.103114	307.618	500.123
A_44_P303762	NFKB inhibitor interacting Ras-like 2	1.62536	0.700764	up	0.018963	GO:0003924(GTPase activity)|GO:0005525(GTP binding)|GO:0007264(small GTPase mediated signal transduction)|GO:0016020(membrane)		NM_001105839	NM_001105839	NM_001105839	Rn.90866	37.0631	60.241
A_42_P817417	poliovirus receptor	1.62536	0.700764	up	0.018963	GO:0001618(viral receptor activity)|GO:0002860(positive regulation of natural killer cell mediated cytotoxicity directed against tumor cell target)|GO:0005634(nucleus)|GO:0005730(nucleolus)|GO:0005886(plasma membrane)|GO:0009986(cell surface)|GO:0016021(integral to membrane)|GO:0016337(cell-cell adhesion)|GO:0016477(cell migration)|GO:0030054(cell junction)|GO:0042271(susceptibility to natural ki…	04514:Cell adhesion molecules (CAMs)	NM_017076	NM_017076	NM_017076	Rn.10677	37.0631	60.241
A_44_P1007215	uridine phosphorylase 1	1.62461	0.700093	up	5.5747e-07	GO:0004850(uridine phosphorylase activity)|GO:0005737(cytoplasm)|GO:0006220(pyrimidine nucleotide metabolic process)|GO:0008152(metabolic process)|GO:0009166(nucleotide catabolic process)|GO:0042149(cellular response to glucose starvation)|GO:0046108(uridine metabolic process)	00240:Pyrimidine metabolism|00983:Drug metabolism - other enzymes|01100:Metabolic pathways	NM_001030025	NM_001030025	NM_001030025	Rn.101932	169.04	274.624
A_44_P929844	Lix1 homolog (mouse)-like	1.62438	0.699892	up	0.0018505	GO:0003674(molecular_function)|GO:0005575(cellular_component)|GO:0008150(biological_process)		NM_001024303	NM_001024303	NM_001024303	Rn.3632	65.4362	106.294
A_64_P125676	spectrin, beta, non-erythrocytic 4	1.62321	0.698852	up	0.0030455	GO:0002028(regulation of sodium ion transport)|GO:0003674(molecular_function)|GO:0003779(actin binding)|GO:0005575(cellular_component)|GO:0005737(cytoplasm)|GO:0005886(plasma membrane)|GO:0005912(adherens junction)|GO:0007409(axonogenesis)|GO:0007605(sensory perception of sound)|GO:0007628(adult walking behavior)|GO:0008091(spectrin)|GO:0008150(biological_process)|GO:0009566(fertilization)|GO:001…		NM_001100845	NM_001100845	NM_001100845	Rn.63104	59.4739	96.5388
A_44_P325508	annexin A3	1.62292	0.698589	up	9.0455e-11	GO:0004859(phospholipase inhibitor activity)|GO:0005509(calcium ion binding)|GO:0005544(calcium-dependent phospholipid binding)|GO:0005737(cytoplasm)|GO:0005886(plasma membrane)|GO:0006909(phagocytosis)|GO:0010595(positive regulation of endothelial cell migration)|GO:0016020(membrane)|GO:0019834(phospholipase A2 inhibitor activity)|GO:0021766(hippocampus development)|GO:0030424(axon)|GO:0030425(d…		NM_012823	NM_012823	NM_012823	Rn.6589	284.854	462.294
A_43_P12832	nucleolar protein 3 (apoptosis repressor with CARD domain)	1.62287	0.698552	up	0.0081008	GO:0001666(response to hypoxia)|GO:0005730(nucleolus)|GO:0005739(mitochondrion)|GO:0006397(mRNA processing)|GO:0008380(RNA splicing)|GO:0016528(sarcoplasm)|GO:0042802(identical protein binding)|GO:0042981(regulation of apoptotic process)|GO:0043066(negative regulation of apoptotic process)|GO:0043154(negative regulation of cysteine-type endopeptidase activity involved in apoptotic process)		NM_053516	NM_053516	NM_053516	Rn.86956	47.537	77.1466
A_64_P102807	RT1 class Ib, locus T18	1.62232	0.698055	up	7.6631e-16		04144:Endocytosis|04145:Phagosome|04514:Cell adhesion molecules (CAMs)|04612:Antigen processing and presentation|04940:Type I diabetes mellitus|05320:Autoimmune thyroid disease|05330:Allograft rejection|05332:Graft-versus-host disease|05416:Viral myocarditis	NM_001002821	NM_001002821	NM_001002821	Rn.230441	441.1	715.604
A_64_P019638	protein kinase C, eta	1.62079	0.696701	up	1.5978e-05	GO:0004699(calcium-independent protein kinase C activity)|GO:0005524(ATP binding)|GO:0005737(cytoplasm)|GO:0005829(cytosol)|GO:0005886(plasma membrane)|GO:0006468(protein phosphorylation)|GO:0010744(positive regulation of macrophage derived foam cell differentiation)|GO:0016020(membrane)|GO:0017160(Ral GTPase binding)|GO:0019899(enzyme binding)|GO:0034351(negative regulation of glial cell apoptot…	04270:Vascular smooth muscle contraction|04530:Tight junction	NM_031085	NM_031085	NM_031085	Rn.10398	126.977	205.803
A_42_P778587	guanine nucleotide binding protein (G protein), gamma transducing activity polypeptide 2	1.62	0.695992	up	2.2718e-08	GO:0003674(molecular_function)|GO:0003924(GTPase activity)|GO:0004871(signal transducer activity)|GO:0005575(cellular_component)|GO:0005834(heterotrimeric G-protein complex)|GO:0006184(GTP catabolic process)|GO:0007186(G-protein coupled receptor signaling pathway)|GO:0008150(biological_process)	04062:Chemokine signaling pathway	NM_001135767	NM_001135767	NM_001135767	Rn.37315	213.601	346.033
A_43_P11749	hemopoietic cell kinase	1.61996	0.695956	up	1.2044e-16	GO:0004713(protein tyrosine kinase activity)|GO:0004715(non-membrane spanning protein tyrosine kinase activity)|GO:0005524(ATP binding)|GO:0005634(nucleus)|GO:0005764(lysosome)|GO:0005794(Golgi apparatus)|GO:0005829(cytosol)|GO:0005884(actin filament)|GO:0005901(caveola)|GO:0005925(focal adhesion)|GO:0006887(exocytosis)|GO:0006909(phagocytosis)|GO:0006954(inflammatory response)|GO:0008284(positiv…	04062:Chemokine signaling pathway|04666:Fc gamma R-mediated phagocytosis	NM_013185	NM_013185	NM_013185	Rn.10945	469.003	759.765
A_42_P576953	phospholipase A1 member A	1.61964	0.695676	up	4.4194e-05	GO:0005576(extracellular region)|GO:0016042(lipid catabolic process)|GO:0016787(hydrolase activity)		NM_138882	NM_138882	NM_138882	Rn.10696	114.153	184.887
A_64_P034128	neuronal regeneration related protein	1.6166	0.69296	up	0.0049614	GO:0005634(nucleus)|GO:0005737(cytoplasm)|GO:0017015(regulation of transforming growth factor beta receptor signaling pathway)|GO:0031103(axon regeneration)|GO:0045664(regulation of neuron differentiation)		NM_178096	NM_178096	NM_178096	Rn.8180	54.4857	88.0815
A_42_P454311	DIX domain containing 1	1.61651	0.69288	up	0.010447	GO:0003779(actin binding)|GO:0004871(signal transducer activity)|GO:0005622(intracellular)|GO:0005737(cytoplasm)|GO:0005829(cytosol)|GO:0005925(focal adhesion)|GO:0005938(cell cortex)|GO:0007049(cell cycle)|GO:0007275(multicellular organismal development)|GO:0019904(protein domain specific binding)|GO:0021695(cerebellar cortex development)|GO:0021795(cerebral cortex cell migration)|GO:0021799(cer…		NM_001037654	NM_001037654	NM_001037654	Rn.8331	45.2723	73.1829
A_44_P522682	ADP-ribosylation factor 6	1.61631	0.692707	up	0.04177	GO:0001726(ruffle)|GO:0001889(liver development)|GO:0005525(GTP binding)|GO:0005737(cytoplasm)|GO:0005768(endosome)|GO:0005769(early endosome)|GO:0005794(Golgi apparatus)|GO:0005886(plasma membrane)|GO:0005938(cell cortex)|GO:0006915(apoptotic process)|GO:0007264(small GTPase mediated signal transduction)|GO:0010008(endosome membrane)|GO:0015031(protein transport)|GO:0016192(vesicle-mediated tran…	04144:Endocytosis|04666:Fc gamma R-mediated phagocytosis	NM_024152	NM_024152	NM_024152	Rn.6993	28.6314	46.2773
A_44_P541053	fibulin 5	1.61608	0.692497	up	0.0014685	GO:0000042(protein targeting to Golgi)|GO:0001558(regulation of cell growth)|GO:0005509(calcium ion binding)|GO:0005515(protein binding)|GO:0005615(extracellular space)|GO:0005737(cytoplasm)|GO:0007155(cell adhesion)|GO:0008022(protein C-terminus binding)|GO:0030198(extracellular matrix organization)|GO:0031012(extracellular matrix)|GO:0034394(protein localization at cell surface)|GO:0048251(elas…		NM_019153	NM_019153	NM_019153	Rn.1699	69.9428	113.033
A_64_P028374	Cd276 molecule	1.61605	0.69247	up	1.76e-08	GO:0005102(receptor binding)|GO:0009897(external side of plasma membrane)|GO:0016021(integral to membrane)|GO:0030501(positive regulation of bone mineralization)|GO:0042102(positive regulation of T cell proliferation)|GO:0042110(T cell activation)|GO:0042130(negative regulation of T cell proliferation)|GO:0045077(negative regulation of interferon-gamma biosynthetic process)|GO:0045078(positive re…	04514:Cell adhesion molecules (CAMs)	NM_182824	NM_182824	NM_182824	Rn.76129	219.452	354.644
A_44_P1007105	phosphatidic acid phosphatase type 2B	1.6156	0.692074	up	5.1348e-06	GO:0001568(blood vessel development)|GO:0001702(gastrulation with mouth forming second)|GO:0001933(negative regulation of protein phosphorylation)|GO:0005178(integrin binding)|GO:0005789(endoplasmic reticulum membrane)|GO:0006644(phospholipid metabolic process)|GO:0007155(cell adhesion)|GO:0008195(phosphatidate phosphatase activity)|GO:0016020(membrane)|GO:0016021(integral to membrane)|GO:0016311…	00561:Glycerolipid metabolism|00564:Glycerophospholipid metabolism|00565:Ether lipid metabolism|00600:Sphingolipid metabolism|01100:Metabolic pathways|04666:Fc gamma R-mediated phagocytosis|04975:Fat digestion and absorption	NM_138905	NM_138905	NM_138905	Rn.12038	143.889	232.468
A_64_P130469	transmembrane protein 27	1.6151	0.691626	up	0	GO:0005737(cytoplasm)|GO:0006508(proteolysis)|GO:0008237(metallopeptidase activity)|GO:0008241(peptidyl-dipeptidase activity)|GO:0016020(membrane)|GO:0016021(integral to membrane)		NM_020976	NM_020976	NM_020976	Rn.32298	8588.7	13871.6
A_64_P124149	collagen, type V, alpha 3	1.61397	0.690613	up	0.0055408	GO:0005201(extracellular matrix structural constituent)|GO:0005588(collagen type V)|GO:0007160(cell-matrix adhesion)|GO:0008201(heparin binding)|GO:0031012(extracellular matrix)|GO:0043394(proteoglycan binding)	04510:Focal adhesion|04512:ECM-receptor interaction|04974:Protein digestion and absorption|05146:Amoebiasis	NM_021760	NM_021760	NM_021760	Rn.38654	53.5106	86.3645
A_64_P012141	MRG/MORF4L binding protein	1.61341	0.690114	up	0.0026465	GO:0005634(nucleus)		NM_001173739	NM_001173739	NM_001173739	Rn.198184	62.9491	101.563
A_64_P104009	ribonucleotide reductase M2	1.60832	0.685554	up	3.8539e-05	GO:0000278(mitotic cell cycle)|GO:0003674(molecular_function)|GO:0004748(ribonucleoside-diphosphate reductase activity, thioredoxin disulfide as acceptor)|GO:0005635(nuclear envelope)|GO:0005971(ribonucleoside-diphosphate reductase complex)|GO:0006206(pyrimidine base metabolic process)|GO:0006260(DNA replication)|GO:0008284(positive regulation of cell proliferation)|GO:0009186(deoxyribonucleoside…	00230:Purine metabolism|00240:Pyrimidine metabolism|00480:Glutathione metabolism|01100:Metabolic pathways|04115:p53 signaling pathway	NM_001025740	NM_001025740	NM_001025740	Rn.144946	119.772	192.632
A_64_P036352	carbonyl reductase 1	1.60527	0.682812	up	4.2194e-11	GO:0000166(nucleotide binding)|GO:0001542(ovulation from ovarian follicle)|GO:0004090(carbonyl reductase (NADPH) activity)|GO:0005634(nucleus)|GO:0005829(cytosol)|GO:0005886(plasma membrane)|GO:0005902(microvillus)|GO:0016655(oxidoreductase activity, acting on NADH or NADPH, quinone or similar compound as acceptor)|GO:0017144(drug metabolic process)|GO:0018205(peptidyl-lysine modification)|GO:003…	00590:Arachidonic acid metabolism|01100:Metabolic pathways	NM_019170	NM_019170	NM_019170	Rn.3425	310.339	498.176
A_42_P827204	cytoskeleton-associated protein 4	1.60511	0.68267	up	0.0019192	GO:0005783(endoplasmic reticulum)|GO:0005811(lipid particle)	04141:Protein processing in endoplasmic reticulum	NM_001108740	NM_001108740	NM_001108740	Rn.99508	68.687	110.25
A_44_P904810	NCK associated protein 1 like	1.60503	0.682597	up	0.019301	GO:0001782(B cell homeostasis)|GO:0002262(myeloid cell homeostasis)|GO:0005829(cytosol)|GO:0006461(protein complex assembly)|GO:0030011(maintenance of cell polarity)|GO:0030295(protein kinase activator activity)|GO:0030593(neutrophil chemotaxis)|GO:0030675(Rac GTPase activator activity)|GO:0030838(positive regulation of actin filament polymerization)|GO:0030866(cortical actin cytoskeleton organiz…	04810:Regulation of actin cytoskeleton	NM_001108119	NM_001108119	NM_001108119	Rn.149002	39.0728	62.7129
A_64_P082067	interferon-induced protein with tetratricopeptide repeats 3	1.60472	0.682318	up	0.014377	GO:0005737(cytoplasm)|GO:0005739(mitochondrion)|GO:0008285(negative regulation of cell proliferation)|GO:0009615(response to virus)|GO:0035457(cellular response to interferon-alpha)|GO:0035458(cellular response to interferon-beta)|GO:0042802(identical protein binding)|GO:0043066(negative regulation of apoptotic process)		NM_001007694	NM_001007694	NM_001007694	Rn.35775	42.8032	68.687
A_43_P12791	CD93 molecule	1.60449	0.682113	up	2.7998e-07	GO:0001849(complement component C1q binding)|GO:0005509(calcium ion binding)|GO:0005886(plasma membrane)|GO:0009986(cell surface)|GO:0016021(integral to membrane)|GO:0016023(cytoplasmic membrane-bounded vesicle)|GO:0016337(cell-cell adhesion)|GO:0030246(carbohydrate binding)		NM_053383	NM_053383	NM_053383	Rn.162695	188.612	302.626
A_44_P1013006	six transmembrane epithelial antigen of the prostate 1	1.60366	0.681367	up	4.4722e-06	GO:0016021(integral to membrane)		NM_001106629	NM_001106629	NM_001106629	Rn.51773	150.86	241.928
A_64_P060695	hypermethylated in cancer 1	1.60294	0.680722	up	2.86e-05	GO:0000122(negative regulation of transcription from RNA polymerase II promoter)|GO:0000785(chromatin)|GO:0003700(sequence-specific DNA binding transcription factor activity)|GO:0005634(nucleus)|GO:0005730(nucleolus)|GO:0005737(cytoplasm)|GO:0008630(DNA damage response, signal transduction resulting in induction of apoptosis)|GO:0030178(negative regulation of Wnt receptor signaling pathway)|GO:00…		NM_001107021	NM_001107021	NM_001107021	Rn.11570	125.738	201.551
A_42_P631493	cold shock domain protein A	1.60158	0.679496	up	1.8658e-09	GO:0000122(negative regulation of transcription from RNA polymerase II promoter)|GO:0001701(in utero embryonic development)|GO:0003677(DNA binding)|GO:0003697(single-stranded DNA binding)|GO:0003730(mRNA 3'-UTR binding)|GO:0005634(nucleus)|GO:0005737(cytoplasm)|GO:0005844(polysome)|GO:0005921(gap junction)|GO:0006351(transcription, DNA-dependent)|GO:0007283(spermatogenesis)|GO:0008584(male gonad …	04530:Tight junction	NM_031979	NM_031979	NM_031979	Rn.3306	260.356	416.98
A_64_P044663	ras-related C3 botulinum toxin substrate 2 (rho family, small GTP binding protein Rac2)	1.60126	0.679211	up	3.8e-19	GO:0003924(GTPase activity)|GO:0005525(GTP binding)|GO:0005635(nuclear envelope)|GO:0005737(cytoplasm)|GO:0006184(GTP catabolic process)|GO:0006935(chemotaxis)|GO:0007264(small GTPase mediated signal transduction)|GO:0008284(positive regulation of cell proliferation)|GO:0016020(membrane)|GO:0030031(cell projection assembly)|GO:0030036(actin cytoskeleton organization)|GO:0045453(bone resorption)|G…	04010:MAPK signaling pathway|04062:Chemokine signaling pathway|04310:Wnt signaling pathway|04360:Axon guidance|04370:VEGF signaling pathway|04510:Focal adhesion|04520:Adherens junction|04650:Natural killer cell mediated cytotoxicity|04662:B cell receptor signaling pathway|04664:Fc epsilon RI signaling pathway|04666:Fc gamma R-mediated phagocytosis|04670:Leukocyte transendothelial migration|04810:…	NM_001008384	NM_001008384	NM_001008384	Rn.2863	577.134	924.144
A_64_P052394	similar to TDPOZ3	1.60003	0.678102	up	0.042327			NM_001100985	NM_001100985	NM_001100985	Rn.215717	29.8575	47.7729
A_64_P160785	small nuclear ribonucleoprotein polypeptide G	1.59906	0.677222	up	2.9343e-14	GO:0005683(U7 snRNP)|GO:0005689(U12-type spliceosomal complex)|GO:0071013(catalytic step 2 spliceosome)		NM_001135085	NM_001135085	NM_001135085	Rn.2397	419.702	671.128
A_64_P163822	CDC28 protein kinase regulatory subunit 2	1.59854	0.676752	up	0.0014621	GO:0003674(molecular_function)|GO:0005575(cellular_component)|GO:0007049(cell cycle)|GO:0007127(meiosis I)|GO:0008150(biological_process)|GO:0016301(kinase activity)|GO:0016538(cyclin-dependent protein kinase regulator activity)	05200:Pathways in cancer|05222:Small cell lung cancer	NM_001126083	NM_001126083	NM_001126083	Rn.6116	73.6695	117.763
A_64_P016249	retinoic acid receptor, beta	1.59824	0.676486	up	0.018626	GO:0000122(negative regulation of transcription from RNA polymerase II promoter)|GO:0001657(ureteric bud development)|GO:0003417(growth plate cartilage development)|GO:0003700(sequence-specific DNA binding transcription factor activity)|GO:0003708(retinoic acid receptor activity)|GO:0005515(protein binding)|GO:0005634(nucleus)|GO:0008144(drug binding)|GO:0008285(negative regulation of cell prolif…		NM_031529	NM_031529	NM_031529	Rn.220045	40.3138	64.4312
A_44_P1034375	prostaglandin F2 receptor negative regulator	1.59522	0.673759	up	3.2222e-05	GO:0005515(protein binding)|GO:0005789(endoplasmic reticulum membrane)|GO:0005794(Golgi apparatus)|GO:0016021(integral to membrane)|GO:0017148(negative regulation of translation)|GO:0034389(lipid particle organization)		NM_019243	NM_019243	NM_019243	Rn.6332	126.977	202.556
A_64_P082341	solute carrier family 5 (sodium/myo-inositol cotransporter), member 3	1.59476	0.67334	up	5.158e-25	GO:0006020(inositol metabolic process)|GO:0007422(peripheral nervous system development)|GO:0015798(myo-inositol transport)|GO:0043576(regulation of respiratory gaseous exchange)		NM_053715	NM_053715	NM_053715	Rn.208396	785.069	1252
A_64_P032502	hemoglobin alpha, adult chain 2	1.59419	0.672828	up	1.2145e-37	GO:0001540(beta-amyloid binding)|GO:0001701(in utero embryonic development)|GO:0004601(peroxidase activity)|GO:0005344(oxygen transporter activity)|GO:0005506(iron ion binding)|GO:0005515(protein binding)|GO:0005833(hemoglobin complex)|GO:0010942(positive regulation of cell death)|GO:0019825(oxygen binding)|GO:0020037(heme binding)|GO:0022627(cytosolic small ribosomal subunit)|GO:0031720(haptoglo…	05143:African trypanosomiasis|05144:Malaria	NM_013096	NM_013096	NM_013096	Rn.107334	1211.8	1931.84
A_43_P12403	Gardner-Rasheed feline sarcoma viral (v-fgr) oncogene homolog	1.59398	0.67263	up	0.017627	GO:0001784(phosphotyrosine binding)|GO:0004713(protein tyrosine kinase activity)|GO:0004715(non-membrane spanning protein tyrosine kinase activity)|GO:0005515(protein binding)|GO:0005524(ATP binding)|GO:0005743(mitochondrial inner membrane)|GO:0005758(mitochondrial intermembrane space)|GO:0005829(cytosol)|GO:0005856(cytoskeleton)|GO:0005886(plasma membrane)|GO:0007229(integrin-mediated signaling …	04062:Chemokine signaling pathway	NM_024145	NM_024145	NM_024145	Rn.11309	41.5411	66.2155
A_44_P279208	eukaryotic translation initiation factor 4 gamma, 3	1.59388	0.67254	up	0.00030797	GO:0001934(positive regulation of protein phosphorylation)|GO:0003677(DNA binding)|GO:0003723(RNA binding)|GO:0007128(meiotic prophase I)|GO:0007283(spermatogenesis)|GO:0016070(RNA metabolic process)|GO:0045727(positive regulation of translation)	03013:RNA transport|05416:Viral myocarditis	NM_001106693	NM_001106693	NM_001106693	Rn.220142	96.0568	153.103
A_44_P992908	heat shock protein 1	1.59361	0.672294	up	9.2801e-16	GO:0000502(proteasome complex)|GO:0001525(angiogenesis)|GO:0005080(protein kinase C binding)|GO:0005515(protein binding)|GO:0005622(intracellular)|GO:0005634(nucleus)|GO:0005737(cytoplasm)|GO:0005819(spindle)|GO:0005886(plasma membrane)|GO:0006469(negative regulation of protein kinase activity)|GO:0006950(response to stress)|GO:0007243(intracellular protein kinase cascade)|GO:0008426(protein kina…	04010:MAPK signaling pathway|04370:VEGF signaling pathway|05146:Amoebiasis	NM_031970	NM_031970	NM_031970	Rn.3841	476.759	759.765
A_64_P041526	high mobility group box 2	1.59268	0.67146	up	1.1356e-05	GO:0000793(condensed chromosome)|GO:0001938(positive regulation of endothelial cell proliferation)|GO:0003677(DNA binding)|GO:0003684(damaged DNA binding)|GO:0003690(double-stranded DNA binding)|GO:0003700(sequence-specific DNA binding transcription factor activity)|GO:0005615(extracellular space)|GO:0005634(nucleus)|GO:0005737(cytoplasm)|GO:0006288(base-excision repair, DNA ligation)|GO:0006357(…		NM_017187	NM_017187	NM_017187	Rn.2874	142.65	227.197
A_64_P029805	jun B proto-oncogene	1.59011	0.669124	up	2.1691e-28	GO:0000977(RNA polymerase II regulatory region sequence-specific DNA binding)|GO:0001570(vasculogenesis)|GO:0001649(osteoblast differentiation)|GO:0001701(in utero embryonic development)|GO:0001829(trophectodermal cell differentiation)|GO:0003677(DNA binding)|GO:0003690(double-stranded DNA binding)|GO:0003700(sequence-specific DNA binding transcription factor activity)|GO:0005634(nucleus)|GO:0005…	04380:Osteoclast differentiation	NM_021836	NM_021836	NM_021836	Rn.15806	911.081	1448.72
A_64_P093899	E74-like factor 3	1.5899	0.66894	up	1.732e-25	GO:0001824(blastocyst development)|GO:0003677(DNA binding)|GO:0003700(sequence-specific DNA binding transcription factor activity)|GO:0003713(transcription coactivator activity)|GO:0005634(nucleus)|GO:0005730(nucleolus)|GO:0005737(cytoplasm)|GO:0005794(Golgi apparatus)|GO:0006351(transcription, DNA-dependent)|GO:0006355(regulation of transcription, DNA-dependent)|GO:0006954(inflammatory response)…		NM_001024768	NM_001024768	NM_001024768	Rn.3063	812.713	1292.14
A_64_P123346	xanthine dehydrogenase	1.58914	0.668248	up	2.5427e-13	GO:0001933(negative regulation of protein phosphorylation)|GO:0001937(negative regulation of endothelial cell proliferation)|GO:0004854(xanthine dehydrogenase activity)|GO:0004855(xanthine oxidase activity)|GO:0005506(iron ion binding)|GO:0005576(extracellular region)|GO:0005777(peroxisome)|GO:0005829(cytosol)|GO:0006919(activation of cysteine-type endopeptidase activity involved in apoptotic pro…	00230:Purine metabolism|00232:Caffeine metabolism|00983:Drug metabolism - other enzymes|01100:Metabolic pathways|04146:Peroxisome	NM_017154	NM_017154	NM_017154	Rn.202951	400.55	636.531
A_64_P164926	hypothetical protein LOC691931	1.58808	0.667288	up	0.00080147			NM_001109651	NM_001109651	NM_001109651	Rn.198615	84.3549	133.963
A_64_P096684	M2 pyruvate kinase-like	1.58801	0.66722	up	6.9626e-07		00010:Glycolysis / Gluconeogenesis|00230:Purine metabolism|00620:Pyruvate metabolism|01100:Metabolic pathways|04930:Type II diabetes mellitus	XM_003751952	XM_003751952	XM_003751952		184.887	293.602
A_64_P032928	lymphocyte cytosolic protein 1	1.58788	0.667105	up	1.9003e-17	GO:0001726(ruffle)|GO:0001891(phagocytic cup)|GO:0002286(T cell activation involved in immune response)|GO:0003674(molecular_function)|GO:0005509(calcium ion binding)|GO:0005575(cellular_component)|GO:0005737(cytoplasm)|GO:0005829(cytosol)|GO:0005884(actin filament)|GO:0005886(plasma membrane)|GO:0015629(actin cytoskeleton)|GO:0031100(organ regeneration)|GO:0033157(regulation of intracellular pro…		NM_001012044	NM_001012044	NM_001012044	Rn.14256	542.611	861.603
A_64_P132261	cytochrome P450, family 2, subfamily c, polypeptide 24	1.58705	0.666348	up	6.0187e-09			NM_001271354	NM_001271354	NM_001271354	Rn.154468	253.163	401.782
A_64_P024506	EH-domain containing 2	1.58477	0.664275	up	0.00031703	GO:0003924(GTPase activity)|GO:0005509(calcium ion binding)|GO:0005524(ATP binding)|GO:0005525(GTP binding)|GO:0005886(plasma membrane)|GO:0006897(endocytosis)|GO:0016020(membrane)|GO:0019904(protein domain specific binding)|GO:0030866(cortical actin cytoskeleton organization)|GO:0032456(endocytic recycling)|GO:0048471(perinuclear region of cytoplasm)|GO:0055038(recycling endosome membrane)	04144:Endocytosis	NM_001024897	NM_001024897	NM_001024897	Rn.16016	98.3155	155.808
A_44_P178252	chemokine (C-C motif) ligand 21	1.58458	0.664097	up	5.0108e-06	GO:0001768(establishment of T cell polarity)|GO:0001954(positive regulation of cell-matrix adhesion)|GO:0002407(dendritic cell chemotaxis)|GO:0005576(extracellular region)|GO:0006955(immune response)|GO:0008009(chemokine activity)|GO:0009897(external side of plasma membrane)|GO:0030838(positive regulation of actin filament polymerization)|GO:0031274(positive regulation of pseudopodium assembly)|G…	04062:Chemokine signaling pathway	NM_001008513	NM_001008513	NM_001008513	Rn.39658	158.05	250.442
A_64_P063896	selenoprotein M	1.58256	0.662256	up	4.9106e-07	GO:0005634(nucleus)|GO:0005730(nucleolus)|GO:0005737(cytoplasm)|GO:0005783(endoplasmic reticulum)|GO:0005794(Golgi apparatus)		NM_001115013	NM_001115013	NM_001115013	Rn.8166	193.111	305.609
A_42_P598560	solute carrier family 31 (copper transporters), member 2	1.58234	0.662057	up	1.0455e-27			NM_001033693	NM_001033693	NM_001033693	Rn.15570	908.947	1438.26
A_64_P058869	troponin T type 1 (skeletal, slow)	1.58203	0.661775	up	0.036803	GO:0003009(skeletal muscle contraction)|GO:0005523(tropomyosin binding)|GO:0005861(troponin complex)|GO:0006937(regulation of muscle contraction)|GO:0031014(troponin T binding)|GO:0031444(slow-twitch skeletal muscle fiber contraction)|GO:0045932(negative regulation of muscle contraction)		NM_134388	NM_134388	NM_134388	Rn.13846	33.3311	52.7308
A_44_P541461	aminolevulinate, delta-, synthase 2	1.58144	0.66124	up	0.00051665	GO:0001666(response to hypoxia)|GO:0003870(5-aminolevulinate synthase activity)|GO:0005739(mitochondrion)|GO:0005743(mitochondrial inner membrane)|GO:0005759(mitochondrial matrix)|GO:0006782(protoporphyrinogen IX biosynthetic process)|GO:0006783(heme biosynthetic process)|GO:0006879(cellular iron ion homeostasis)|GO:0007565(female pregnancy)|GO:0007595(lactation)|GO:0010288(response to lead ion)|…	00260:Glycine, serine and threonine metabolism|00860:Porphyrin and chlorophyll metabolism|01100:Metabolic pathways	NM_013197	NM_013197	NM_013197	Rn.32517	92.33	146.014
A_44_P468258	caspase 1	1.57856	0.658607	up	0.0015794	GO:0001666(response to hypoxia)|GO:0001774(microglial cell activation)|GO:0004197(cysteine-type endopeptidase activity)|GO:0005515(protein binding)|GO:0005576(extracellular region)|GO:0005634(nucleus)|GO:0005737(cytoplasm)|GO:0006508(proteolysis)|GO:0006915(apoptotic process)|GO:0006917(induction of apoptosis)|GO:0007494(midgut development)|GO:0007520(myoblast fusion)|GO:0007613(memory)|GO:000821…	04621:NOD-like receptor signaling pathway|04623:Cytosolic DNA-sensing pathway|05014:Amyotrophic lateral sclerosis (ALS)	NM_012762	NM_012762	NM_012762	Rn.37508	77.1466	121.78
A_44_P272301	matrix-remodelling associated 8	1.57791	0.658018	up	3.7597e-15	GO:0016021(integral to membrane)		NM_001007002	NM_001007002	NM_001007002	Rn.2457	478.653	755.273
A_42_P762829	CCAAT/enhancer binding protein (C/EBP), delta	1.57626	0.656502	up	1.1192e-24	GO:0003677(DNA binding)|GO:0003700(sequence-specific DNA binding transcription factor activity)|GO:0005634(nucleus)|GO:0006351(transcription, DNA-dependent)|GO:0006357(regulation of transcription from RNA polymerase II promoter)|GO:0042803(protein homodimerization activity)|GO:0043565(sequence-specific DNA binding)|GO:0044212(transcription regulatory region DNA binding)|GO:0045444(fat cell differ…		NM_013154	NM_013154	NM_013154	Rn.202620	818.45	1290.09
A_64_P032579	RAB27A, member RAS oncogene family	1.57585	0.656128	up	0.0029878	GO:0001750(photoreceptor outer segment)|GO:0003924(GTPase activity)|GO:0005515(protein binding)|GO:0005525(GTP binding)|GO:0005764(lysosome)|GO:0005770(late endosome)|GO:0005794(Golgi apparatus)|GO:0006605(protein targeting)|GO:0006887(exocytosis)|GO:0007264(small GTPase mediated signal transduction)|GO:0007596(blood coagulation)|GO:0016192(vesicle-mediated transport)|GO:0016324(apical plasma mem…		NM_017317	NM_017317	NM_017317	Rn.37360	68.687	108.24
A_64_P035362	dual specificity phosphatase 14	1.57539	0.65571	up	1.3641e-06	GO:0004725(protein tyrosine phosphatase activity)|GO:0008138(protein tyrosine/serine/threonine phosphatase activity)|GO:0017017(MAP kinase tyrosine/serine/threonine phosphatase activity)|GO:0035335(peptidyl-tyrosine dephosphorylation)	04010:MAPK signaling pathway	NM_001079893	NM_001079893	NM_001079893	Rn.25406	182.05	286.801
A_64_P050650	SRY (sex determining region Y)-box 4	1.57533	0.655656	up	4.5126e-07	GO:0000976(transcription regulatory region sequence-specific DNA binding)|GO:0001046(core promoter sequence-specific DNA binding)|GO:0001071(nucleic acid binding transcription factor activity)|GO:0001077(RNA polymerase II core promoter proximal region sequence-specific DNA binding transcription factor activity involved in positive regulation of transcription)|GO:0001105(RNA polymerase II transcri…		NM_001271205	NM_001271205	NM_001271205	Rn.228627	198.715	313.042
A_44_P1051724	hephaestin	1.57523	0.655561	up	1.9149e-05	GO:0005507(copper ion binding)|GO:0005886(plasma membrane)|GO:0006825(copper ion transport)|GO:0016021(integral to membrane)|GO:0016491(oxidoreductase activity)|GO:0030218(erythrocyte differentiation)|GO:0048471(perinuclear region of cytoplasm)|GO:0055072(iron ion homeostasis)		NM_133304	NM_133304	NM_133304	Rn.43849	142.65	224.707
A_42_P826115	suppressor APC domain containing 2	1.57522	0.65555	up	0.021073	GO:0005634(nucleus)|GO:0005730(nucleolus)|GO:0005737(cytoplasm)		NM_001109418	NM_001109418	NM_001109418	Rn.42084	41.5411	65.4362
A_64_P006625	MHC class I RT1.Aa alpha-chain	1.57501	0.655357	up	1.4507e-39			NM_001134701	NM_001134701	NM_001134701	Rn.203332	1353.31	2131.48
A_64_P143111	DEAD (Asp-Glu-Ala-Asp) box polypeptide 59	1.57387	0.654319	up	0.031986	GO:0003676(nucleic acid binding)|GO:0003723(RNA binding)|GO:0005524(ATP binding)|GO:0005622(intracellular)|GO:0008026(ATP-dependent helicase activity)|GO:0046872(metal ion binding)		NM_001190820	NM_001190820	NM_001190820	Rn.34313	36.0578	56.7504
A_44_P1028549	caspase 4, apoptosis-related cysteine peptidase	1.57387	0.654318	up	0.00028392	GO:0005515(protein binding)|GO:0006915(apoptotic process)|GO:0006919(activation of cysteine-type endopeptidase activity involved in apoptotic process)|GO:0006954(inflammatory response)|GO:0043005(neuron projection)|GO:0043025(neuronal cell body)|GO:0043066(negative regulation of apoptotic process)|GO:0043234(protein complex)|GO:0097110(scaffold protein binding)		NM_053736	NM_053736	NM_053736	Rn.16195	103.28	162.549
A_64_P091038	RT1 class I, locus CE11	1.57155	0.65219	up	8.8231e-07			NM_001008834	NM_001008834	NM_001008834	Rn.233729	190.854	299.937
A_44_P991532	RT1 class II, locus Da	1.57137	0.652021	up	1.3194e-40	GO:0003674(molecular_function)|GO:0005575(cellular_component)|GO:0005764(lysosome)|GO:0005765(lysosomal membrane)|GO:0005886(plasma membrane)|GO:0008150(biological_process)|GO:0031902(late endosome membrane)	04145:Phagosome|04514:Cell adhesion molecules (CAMs)|04612:Antigen processing and presentation|04640:Hematopoietic cell lineage|04672:Intestinal immune network for IgA production|04940:Type I diabetes mellitus|05140:Leishmaniasis|05145:Toxoplasmosis|05150:Staphylococcus aureus infection|05310:Asthma|05320:Autoimmune thyroid disease|05322:Systemic lupus erythematosus|05323:Rheumatoid arthritis|053…	NM_001008847	NM_001008847	NM_001008847	Rn.103146	1406.35	2209.9
A_42_P542960	RAS-like, estrogen-regulated, growth-inhibitor	1.5693	0.650121	up	0.00065583	GO:0003924(GTPase activity)|GO:0005525(GTP binding)|GO:0005634(nucleus)|GO:0005737(cytoplasm)|GO:0005829(cytosol)|GO:0007264(small GTPase mediated signal transduction)|GO:0008285(negative regulation of cell proliferation)|GO:0009725(response to hormone stimulus)|GO:0016020(membrane)|GO:0030308(negative regulation of cell growth)		ENSRNOT00000030850	XM_578417	XM_578417	Rn.19093	92.33	144.893
A_64_P081788	olfactomedin-like 3	1.56855	0.649436	up	3.742e-19	GO:0005576(extracellular region)|GO:0007275(multicellular organismal development)		NM_001107708	NM_001107708	NM_001107708	Rn.106761	637.66	1000.2
A_44_P149720	Rho GTPase activating protein 15	1.56839	0.649288	up	0.048293	GO:0005543(phospholipid binding)|GO:0005737(cytoplasm)|GO:0007165(signal transduction)|GO:0008360(regulation of cell shape)|GO:0016020(membrane)|GO:0030675(Rac GTPase activator activity)|GO:0032855(positive regulation of Rac GTPase activity)		NM_001013917	NM_001013917	NM_001013917	Rn.15607	31.1005	48.7778
A_64_P088393	hemoglobin, beta adult major chain	1.56827	0.649171	up	0	GO:0005344(oxygen transporter activity)|GO:0005833(hemoglobin complex)|GO:0010999(regulation of eIF2 alpha phosphorylation by heme)|GO:0015671(oxygen transport)|GO:0030097(hemopoiesis)|GO:0048821(erythrocyte development)	05143:African trypanosomiasis|05144:Malaria	NM_198776	NM_198776	NM_198776	Rn.36966	8469.34	13282.2
A_44_P714007	cell death-inducing DFFA-like effector c	1.56797	0.648896	up	0.011489	GO:0005634(nucleus)|GO:0005737(cytoplasm)|GO:0005783(endoplasmic reticulum)|GO:0005811(lipid particle)|GO:0005829(cytosol)|GO:0005925(focal adhesion)|GO:0006351(transcription, DNA-dependent)|GO:0006355(regulation of transcription, DNA-dependent)|GO:0006915(apoptotic process)|GO:0006917(induction of apoptosis)		NM_001024333	NM_001024333	NM_001024333	Rn.33794	51.0121	79.9853
A_42_P483564	protein tyrosine phosphatase, receptor type, C	1.56552	0.646638	up	0.0034832	GO:0000187(activation of MAPK activity)|GO:0001915(negative regulation of T cell mediated cytotoxicity)|GO:0001916(positive regulation of T cell mediated cytotoxicity)|GO:0001960(negative regulation of cytokine-mediated signaling pathway)|GO:0002244(hemopoietic progenitor cell differentiation)|GO:0002378(immunoglobulin biosynthetic process)|GO:0002711(positive regulation of T cell mediated immuni…	04514:Cell adhesion molecules (CAMs)|04660:T cell receptor signaling pathway|04666:Fc gamma R-mediated phagocytosis|05340:Primary immunodeficiency	NM_138507	NM_138507	NM_138507	Rn.90166	68.687	107.531
A_64_P003059	RAB17, member RAS oncogene family	1.56506	0.646221	up	0.00044021	GO:0005525(GTP binding)|GO:0005622(intracellular)|GO:0007264(small GTPase mediated signal transduction)|GO:0015031(protein transport)|GO:0019003(GDP binding)		NM_001109363	NM_001109363	NM_001109363	Rn.24214	99.5535	155.808
A_44_P172814	tubulin, beta 5 class I	1.56503	0.646188	up	2.5109e-19	GO:0003924(GTPase activity)|GO:0005200(structural constituent of cytoskeleton)|GO:0005515(protein binding)|GO:0005525(GTP binding)|GO:0005634(nucleus)|GO:0005641(nuclear envelope lumen)|GO:0005737(cytoplasm)|GO:0005874(microtubule)|GO:0005886(plasma membrane)|GO:0007017(microtubule-based process)|GO:0007018(microtubule-based movement)|GO:0008150(biological_process)|GO:0009987(cellular process)|GO…	04145:Phagosome|04540:Gap junction	NM_173102	NM_173102	NM_173102	Rn.2458	651.123	1019.02
A_44_P288241	mesenteric estrogen-dependent adipogenesis	1.56444	0.64565	up	0.0057018	GO:0005737(cytoplasm)|GO:0045600(positive regulation of fat cell differentiation)		ENSRNOT00000001205	XM_001059692	XM_001059692	Rn.228939	61.7081	96.5388
A_44_P239212	similar to RIKEN cDNA 1700088E04	1.56444	0.64565	up	0.0057018			NM_001007708	NM_001007708	NM_001007708	Rn.24486	61.7081	96.5388
A_42_P728472	ribosomal protein S4, X-linked	1.56352	0.644802	up	2.1979e-31	GO:0003674(molecular_function)|GO:0003735(structural constituent of ribosome)|GO:0005575(cellular_component)|GO:0005840(ribosome)|GO:0005844(polysome)|GO:0006412(translation)|GO:0007275(multicellular organismal development)|GO:0008150(biological_process)|GO:0008284(positive regulation of cell proliferation)|GO:0015935(small ribosomal subunit)|GO:0019843(rRNA binding)|GO:0022627(cytosolic small ri…	03010:Ribosome	NM_001007600	NM_001007600	NM_001007600	Rn.40171	1099.72	1719.44
A_43_P12143	CAP-GLY domain containing linker protein 2	1.56319	0.644497	up	4.7497e-19	GO:0005515(protein binding)|GO:0005875(microtubule associated complex)|GO:0005881(cytoplasmic microtubule)|GO:0007026(negative regulation of microtubule depolymerization)|GO:0008017(microtubule binding)|GO:0030425(dendrite)|GO:0042599(lamellar body)|GO:0051010(microtubule plus-end binding)		NM_021997	NM_021997	NM_021997	Rn.10893	644.696	1007.78
A_64_P149119	raftlin lipid raft linker 1	1.56088	0.642358	up	3.6566e-07	GO:0045121(membrane raft)		NM_001135011	NM_001135011	NM_001135011	Rn.204423	211.243	329.724
A_43_P15784	cytochrome P450, family 4, subfamily a, polypeptide 3	1.55964	0.641212	up	0	GO:0001822(kidney development)|GO:0005506(iron ion binding)|GO:0005789(endoplasmic reticulum membrane)|GO:0008391(arachidonic acid monooxygenase activity)|GO:0009055(electron carrier activity)|GO:0018685(alkane 1-monooxygenase activity)|GO:0019369(arachidonic acid metabolic process)|GO:0020037(heme binding)|GO:0043231(intracellular membrane-bounded organelle)|GO:0043651(linoleic acid metabolic pr…	00071:Fatty acid metabolism|00590:Arachidonic acid metabolism|00830:Retinol metabolism|01100:Metabolic pathways|03320:PPAR signaling pathway|04270:Vascular smooth muscle contraction	NM_175760	NM_175760	NM_175760	Rn.33492	4682.63	7303.22
A_44_P618385	EF-hand domain family, member D2	1.55336	0.635391	up	0.0015972	GO:0005509(calcium ion binding)|GO:0045121(membrane raft)		NM_001031648	NM_001031648	NM_001031648	Rn.92713	83.3448	129.464
A_44_P428455	cytoglobin	1.55235	0.634455	up	6.8512e-55	GO:0004601(peroxidase activity)|GO:0005344(oxygen transporter activity)|GO:0005506(iron ion binding)|GO:0005737(cytoplasm)|GO:0006979(response to oxidative stress)|GO:0019825(oxygen binding)|GO:0020037(heme binding)|GO:0043005(neuron projection)|GO:0043025(neuronal cell body)		NM_130744	NM_130744	NM_130744	Rn.105938	2043.22	3171.79
A_43_P16529	growth arrest and DNA-damage-inducible, beta	1.55213	0.634249	up	1.3109e-06	GO:0000186(activation of MAPKK activity)|GO:0005634(nucleus)|GO:0006469(negative regulation of protein kinase activity)|GO:0006950(response to stress)|GO:0051726(regulation of cell cycle)	04010:MAPK signaling pathway|04110:Cell cycle|04115:p53 signaling pathway	NM_001008321	NM_001008321	NM_001008321	Rn.35886	196.589	305.132
A_64_P039888	ATP-binding cassette, subfamily B (MDR/TAP), member 1B	1.55209	0.634208	up	0.0093432	GO:0000139(Golgi membrane)|GO:0001666(response to hypoxia)|GO:0005215(transporter activity)|GO:0005515(protein binding)|GO:0005524(ATP binding)|GO:0005739(mitochondrion)|GO:0006810(transport)|GO:0006855(drug transmembrane transport)|GO:0007595(lactation)|GO:0008559(xenobiotic-transporting ATPase activity)|GO:0010212(response to ionizing radiation)|GO:0014045(establishment of endothelial blood-bra…	02010:ABC transporters|04976:Bile secretion	NM_012623	NM_012623	NM_012623	Rn.144554	56.7504	88.0815
A_43_P19763	toll-like receptor 2	1.55134	0.633517	up	4.5043e-05	GO:0001666(response to hypoxia)|GO:0002224(toll-like receptor signaling pathway)|GO:0002238(response to molecule of fungal origin)|GO:0002282(microglial cell activation involved in immune response)|GO:0002687(positive regulation of leukocyte migration)|GO:0002752(cell surface pattern recognition receptor signaling pathway)|GO:0002755(MyD88-dependent toll-like receptor signaling pathway)|GO:000487…	04145:Phagosome|04620:Toll-like receptor signaling pathway|05140:Leishmaniasis|05142:Chagas disease (American trypanosomiasis)|05144:Malaria|05145:Toxoplasmosis|05146:Amoebiasis|05323:Rheumatoid arthritis	NM_198769	NM_198769	NM_198769	Rn.46387	140.163	217.441
A_42_P673905	similar to RIKEN cDNA 3010026O09	1.55127	0.633452	up	0.0026797	GO:0003674(molecular_function)|GO:0005575(cellular_component)|GO:0008150(biological_process)		NM_001109030	NM_001109030	NM_001109030	Rn.12838	75.9141	117.763
A_44_P198935	vasodilator-stimulated phosphoprotein	1.55102	0.633218	up	0.026419	GO:0001843(neural tube closure)|GO:0005522(profilin binding)|GO:0005737(cytoplasm)|GO:0005886(plasma membrane)|GO:0005925(focal adhesion)|GO:0007411(axon guidance)|GO:0030027(lamellipodium)|GO:0030036(actin cytoskeleton organization)|GO:0030175(filopodium)	04510:Focal adhesion|04666:Fc gamma R-mediated phagocytosis|04670:Leukocyte transendothelial migration	NM_001108475	NM_001108475	NM_001108475	Rn.98750	41.5411	64.4312
A_64_P024297	glia maturation factor, gamma	1.55019	0.632446	up	1.9408e-15	GO:0003779(actin binding)|GO:0005622(intracellular)|GO:0008083(growth factor activity)|GO:0019207(kinase regulator activity)|GO:0042325(regulation of phosphorylation)		NM_181091	NM_181091	NM_181091	Rn.15333	533.492	827.014
A_43_P12940	BCL2-antagonist/killer 1	1.5493	0.631612	up	5.136e-08	GO:0001776(leukocyte homeostasis)|GO:0001782(B cell homeostasis)|GO:0001783(B cell apoptotic process)|GO:0001836(release of cytochrome c from mitochondria)|GO:0001974(blood vessel remodeling)|GO:0002262(myeloid cell homeostasis)|GO:0002352(B cell negative selection)|GO:0005515(protein binding)|GO:0005622(intracellular)|GO:0005739(mitochondrion)|GO:0005783(endoplasmic reticulum)|GO:0005829(cytosol…	04141:Protein processing in endoplasmic reticulum	NM_053812	NM_053812	NM_053812	Rn.14598	251.447	389.565
A_43_P12519	S100 calcium binding protein A10	1.54917	0.631495	up	1.0229e-23	GO:0001558(regulation of cell growth)|GO:0005509(calcium ion binding)|GO:0005515(protein binding)|GO:0005783(endoplasmic reticulum)|GO:0019897(extrinsic to plasma membrane)|GO:0045595(regulation of cell differentiation)|GO:0051099(positive regulation of binding)|GO:0071229(cellular response to acid)		NM_031114	NM_031114	NM_031114	Rn.4083	854.637	1323.98
A_44_P988121	family with sequence similarity 114, member A1	1.54815	0.630542	up	3.7329e-06			XM_001078310	XM_001078310	XM_001078310	Rn.145122	182.05	281.841
A_44_P133453	similar to myosin regulatory light chain-like	1.54747	0.629908	up	9.5612e-10			XR_146147	XR_146147	XR_146147	Rn.232687	319.012	493.661
A_42_P672907	tetraspanin 8	1.5469	0.629379	up	1.2885e-05	GO:0016021(integral to membrane)|GO:0030195(negative regulation of blood coagulation)		NM_133526	NM_133526	NM_133526	Rn.6087	162.549	251.447
A_64_P023336	similar to L-lactate dehydrogenase A chain (LDH-A) (LDH muscle subunit) (LDH-M)	1.5458	0.628354	up	9.785e-25			XR_146319	XR_146319	XR_146319		903.952	1397.33
A_64_P119572	retinoic acid receptor, gamma	1.54549	0.62806	up	1.8181e-11	GO:0000122(negative regulation of transcription from RNA polymerase II promoter)|GO:0002063(chondrocyte development)|GO:0003417(growth plate cartilage development)|GO:0003430(growth plate cartilage chondrocyte growth)|GO:0003677(DNA binding)|GO:0003700(sequence-specific DNA binding transcription factor activity)|GO:0003707(steroid hormone receptor activity)|GO:0003708(retinoic acid receptor activ…		NM_001135249	NM_001135249	NM_001135249	Rn.198797	387.556	598.962
A_64_P104282	src-like adaptor	1.54513	0.627729	up	0.048891	GO:0005768(endosome)		NM_178097	NM_178097	NM_178097	Rn.35223	33.3311	51.5009
A_64_P062545	transmembrane protein 132A	1.54473	0.627356	up	5.0311e-05	GO:0000139(Golgi membrane)|GO:0005515(protein binding)|GO:0005783(endoplasmic reticulum)|GO:0005789(endoplasmic reticulum membrane)|GO:0005794(Golgi apparatus)|GO:0007420(brain development)|GO:0016021(integral to membrane)|GO:0043069(negative regulation of programmed cell death)		NM_178021	NM_178021	NM_178021	Rn.160719	141.414	218.446
[truncated: 601 more rows]
