# Supplementary material for: Alteration of Gene Expression Profile in Kidney of Spontaneously Hypertensive Rats Treated with Protein Hydrolysate of Blue Mussel (Mytilus edulis) by DNA Microarray Analysis
Source: PLoS One. 2015 Oct 30;10(10):e0142016. doi: 10.1371/journal.pone.0142016 (PMC4627735; doi:10.1371/journal.pone.0142016)
Supplement: S7 Table — (XLS) [file pone.0142016.s008.xls]

## Sheet: Table S7
Table S7. GO analyses of the differently expressed genes in the kidney of SHRs between control and high-dose groups.
GO Id	Function	GO_term	Gene number	p value of Fisher's exact test
GO:0000166	molecular_function	nucleotide binding	113	0.00263759
GO:0046872	molecular_function	metal ion binding	92	0.126098
GO:0005524	molecular_function	ATP binding	89	0.00114595
GO:0003674	molecular_function	molecular_function	85	0.657778
GO:0005515	molecular_function	protein binding	82	0.00826723
GO:0008270	molecular_function	zinc ion binding	77	0.0477687
GO:0003677	molecular_function	DNA binding	68	0.00670673
GO:0004872	molecular_function	receptor activity	65	0.00121453
GO:0003700	molecular_function	sequence-specific DNA binding transcription factor activity	50	0.000339433
GO:0005509	molecular_function	calcium ion binding	45	2.58173e-05
GO:0042803	molecular_function	protein homodimerization activity	44	0.00677962
GO:0016787	molecular_function	hydrolase activity	43	0.192911
GO:0043565	molecular_function	sequence-specific DNA binding	39	0.000652983
GO:0004871	molecular_function	signal transducer activity	38	0.0366052
GO:0005488	molecular_function	binding	31	0.485104
GO:0004674	molecular_function	protein serine/threonine kinase activity	30	0.0013299
GO:0042802	molecular_function	identical protein binding	29	0.0481216
GO:0046982	molecular_function	protein heterodimerization activity	26	0.0313547
GO:0004930	molecular_function	G-protein coupled receptor activity	25	0.0509543
GO:0005215	molecular_function	transporter activity	24	5.29303e-06
GO:0016491	molecular_function	oxidoreductase activity	24	0.39279
GO:0005525	molecular_function	GTP binding	22	0.281772
GO:0003676	molecular_function	nucleic acid binding	21	0.904766
GO:0016740	molecular_function	transferase activity	21	0.68881
GO:0003723	molecular_function	RNA binding	20	0.729768
GO:0008134	molecular_function	transcription factor binding	19	0.122638
GO:0004672	molecular_function	protein kinase activity	18	0.0236496
GO:0008201	molecular_function	heparin binding	18	3.58529e-06
GO:0005102	molecular_function	receptor binding	17	0.0127533
GO:0000287	molecular_function	magnesium ion binding	16	0.0223379
GO:0008233	molecular_function	peptidase activity	16	0.794867
GO:0019904	molecular_function	protein domain specific binding	16	0.302935
GO:0003779	molecular_function	actin binding	15	0.227222
GO:0019901	molecular_function	protein kinase binding	15	0.553891
GO:0044212	molecular_function	transcription regulatory region DNA binding	15	0.0379568
GO:0003682	molecular_function	chromatin binding	14	0.233241
GO:0004984	molecular_function	olfactory receptor activity	14	0.19269
GO:0020037	molecular_function	heme binding	14	0.00840078
GO:0005198	molecular_function	structural molecule activity	13	0.0235412
GO:0019899	molecular_function	enzyme binding	13	0.424586
GO:0032403	molecular_function	protein complex binding	13	0.619881
GO:0003690	molecular_function	double-stranded DNA binding	12	0.0357915
GO:0003824	molecular_function	catalytic activity	12	0.741055
GO:0008022	molecular_function	protein C-terminus binding	12	0.387723
GO:0005178	molecular_function	integrin binding	11	0.00126334
GO:0005244	molecular_function	voltage-gated ion channel activity	11	0.00486438
GO:0016772	molecular_function	transferase activity, transferring phosphorus-containing groups	11	0.195343
GO:0016887	molecular_function	ATPase activity	11	0.0896346
GO:0046983	molecular_function	protein dimerization activity	11	0.00966104
GO:0003924	molecular_function	GTPase activity	10	0.500051
GO:0004842	molecular_function	ubiquitin-protein ligase activity	10	0.731619
GO:0016301	molecular_function	kinase activity	10	0.3606
GO:0016746	molecular_function	transferase activity, transferring acyl groups	10	0.0278079
GO:0017124	molecular_function	SH3 domain binding	10	0.058678
GO:0004725	molecular_function	protein tyrosine phosphatase activity	9	0.0439769
GO:0005179	molecular_function	hormone activity	9	0.00368469
GO:0005529	molecular_function	carbohydrate binding	9	0.117904
GO:0030165	molecular_function	PDZ domain binding	9	0.035843
GO:0051082	molecular_function	unfolded protein binding	9	0.110066
GO:0004252	molecular_function	serine-type endopeptidase activity	8	0.2259
GO:0005216	molecular_function	ion channel activity	8	0.113603
GO:0005247	molecular_function	voltage-gated chloride channel activity	8	9.26168e-07
GO:0008083	molecular_function	growth factor activity	8	0.202978
GO:0008289	molecular_function	lipid binding	8	0.338111
GO:0015293	molecular_function	symporter activity	8	0.0973069
GO:0047485	molecular_function	protein N-terminus binding	8	0.181053
GO:0001664	molecular_function	G-protein coupled receptor binding	7	0.00903687
GO:0003707	molecular_function	steroid hormone receptor activity	7	0.00374616
GO:0004867	molecular_function	serine-type endopeptidase inhibitor activity	7	0.0670737
GO:0005506	molecular_function	iron ion binding	7	0.098249
GO:0005516	molecular_function	calmodulin binding	7	0.268334
GO:0016820	molecular_function	hydrolase activity, acting on acid anhydrides, catalyzing transmembrane movement of substances	7	0.0029061
GO:0016829	molecular_function	lyase activity	7	0.255004
GO:0030246	molecular_function	carbohydrate binding	7	0.000615388
GO:0031625	molecular_function	ubiquitin protein ligase binding	7	0.598493
GO:0043499	molecular_function	eukaryotic cell surface binding	7	0.000175171
GO:0003713	molecular_function	transcription coactivator activity	6	0.774233
GO:0003735	molecular_function	structural constituent of ribosome	6	0.999872
GO:0005080	molecular_function	protein kinase C binding	6	0.0128781
GO:0005254	molecular_function	chloride channel activity	6	0.000924715
GO:0008092	molecular_function	cytoskeletal protein binding	6	0.0317007
GO:0009055	molecular_function	electron carrier activity	6	0.735003
GO:0016874	molecular_function	ligase activity	6	0.9589
GO:0030414	molecular_function	peptidase inhibitor activity	6	0.0425906
GO:0001077	molecular_function	RNA polymerase II core promoter proximal region sequence-specific DNA binding transcription factor activity involved in positive regulation of transcription	5	0.199482
GO:0003705	molecular_function	RNA polymerase II distal enhancer sequence-specific DNA binding transcription factor activity	5	0.331106
GO:0003743	molecular_function	translation initiation factor activity	5	0.296922
GO:0005096	molecular_function	GTPase activator activity	5	0.610533
GO:0005125	molecular_function	cytokine activity	5	0.434551
GO:0008009	molecular_function	chemokine activity	5	0.0277822
GO:0008144	molecular_function	drug binding	5	0.331106
GO:0008565	molecular_function	protein transporter activity	5	0.296922
GO:0015297	molecular_function	antiporter activity	5	0.0227048
GO:0016757	molecular_function	transferase activity, transferring glycosyl groups	5	0.666097
GO:0016791	molecular_function	phosphatase activity	5	0.199482
GO:0031072	molecular_function	heat shock protein binding	5	0.468459
GO:0035091	molecular_function	phosphatidylinositol binding	5	0.199482
GO:0042277	molecular_function	peptide binding	5	0.417415
GO:0042626	molecular_function	ATPase activity, coupled to transmembrane movement of substances	5	0.0144445
GO:0048306	molecular_function	calcium-dependent protein binding	5	0.0726782
GO:0004222	molecular_function	metalloendopeptidase activity	4	0.570195
GO:0004693	molecular_function	cyclin-dependent protein kinase activity	4	0.0708497
GO:0004709	molecular_function	MAP kinase kinase kinase activity	4	0.00704694
GO:0004713	molecular_function	protein tyrosine kinase activity	4	0.635844
GO:0004722	molecular_function	protein serine/threonine phosphatase activity	4	0.156026
GO:0005085	molecular_function	guanyl-nucleotide exchange factor activity	4	0.651199
GO:0005158	molecular_function	insulin receptor binding	4	0.0958516
GO:0005249	molecular_function	voltage-gated potassium channel activity	4	0.362841
GO:0005344	molecular_function	oxygen transporter activity	4	0.000663422
GO:0005388	molecular_function	calcium-transporting ATPase activity	4	0.000237076
GO:0005504	molecular_function	fatty acid binding	4	0.0326043
GO:0005507	molecular_function	copper ion binding	4	0.264542
GO:0005518	molecular_function	collagen binding	4	0.109702
GO:0005520	molecular_function	insulin-like growth factor binding	4	0.0406445
GO:0005539	molecular_function	glycosaminoglycan binding	4	0.00452882
GO:0005543	molecular_function	phospholipid binding	4	0.245424
GO:0005544	molecular_function	calcium-dependent phospholipid binding	4	0.0406445
GO:0005547	molecular_function	phosphatidylinositol-3,4,5-trisphosphate binding	4	0.0255797
GO:0008013	molecular_function	beta-catenin binding	4	0.421979
GO:0008138	molecular_function	protein tyrosine/serine/threonine phosphatase activity	4	0.0708497
GO:0008236	molecular_function	serine-type peptidase activity	4	0.0597801
GO:0008237	molecular_function	metallopeptidase activity	4	0.362841
GO:0015662	molecular_function	ATPase activity, coupled to transmembrane movement of ions, phosphorylative mechanism	4	0.010341
GO:0016853	molecular_function	isomerase activity	4	0.829179
GO:0017046	molecular_function	peptide hormone binding	4	0.082886
GO:0019902	molecular_function	phosphatase binding	4	0.109702
GO:0030374	molecular_function	ligand-dependent nuclear receptor transcription coactivator activity	4	0.0958516
GO:0030492	molecular_function	hemoglobin binding	4	5.08426e-05
GO:0030674	molecular_function	protein binding, bridging	4	0.245424
GO:0043236	molecular_function	laminin binding	4	0.00704694
GO:0043531	molecular_function	ADP binding	4	0.124386
GO:0046875	molecular_function	ephrin receptor binding	4	0.0497055
GO:0050660	molecular_function	flavin adenine dinucleotide binding	4	0.791011
GO:0050840	molecular_function	extracellular matrix binding	4	0.019552
GO:0000049	molecular_function	tRNA binding	3	0.331375
GO:0001786	molecular_function	phosphatidylserine binding	3	0.00991979
GO:0001968	molecular_function	fibronectin binding	3	0.0744879
GO:0002039	molecular_function	p53 binding	3	0.355286
GO:0003697	molecular_function	single-stranded DNA binding	3	0.701294
GO:0003712	molecular_function	transcription cofactor activity	3	0.283558
GO:0003777	molecular_function	microtubule motor activity	3	0.213392
GO:0004177	molecular_function	aminopeptidase activity	3	0.283558
GO:0004190	molecular_function	aspartic-type endopeptidase activity	3	0.127852
GO:0004221	molecular_function	ubiquitin thiolesterase activity	3	0.536753
GO:0004364	molecular_function	glutathione transferase activity	3	0.236422
GO:0004383	molecular_function	guanylate cyclase activity	3	0.0162765
GO:0004497	molecular_function	monooxygenase activity	3	0.577518
GO:0004519	molecular_function	endonuclease activity	3	0.402681
GO:0004601	molecular_function	peroxidase activity	3	0.169034
GO:0004768	molecular_function	stearoyl-CoA 9-desaturase activity	3	0.00225889
GO:0004879	molecular_function	ligand-activated sequence-specific DNA binding RNA polymerase II transcription factor activity	3	0.0594881
GO:0005097	molecular_function	Rab GTPase activator activity	3	0.379081
GO:0005154	molecular_function	epidermal growth factor receptor binding	3	0.169034
GO:0005200	molecular_function	structural constituent of cytoskeleton	3	0.0343731
GO:0005243	molecular_function	gap junction channel activity	3	0.024425
GO:0005391	molecular_function	sodium:potassium-exchanging ATPase activity	3	0.0343731
GO:0005452	molecular_function	inorganic anion exchanger activity	3	0.0460843
GO:0005496	molecular_function	steroid binding	3	0.147976
GO:0008017	molecular_function	microtubule binding	3	0.817251
GO:0008234	molecular_function	cysteine-type peptidase activity	3	0.577518
GO:0008301	molecular_function	DNA binding, bending	3	0.331375
GO:0008353	molecular_function	RNA polymerase II carboxy-terminal domain kinase activity	3	0.0909687
GO:0008378	molecular_function	galactosyltransferase activity	3	0.0744879
GO:0015238	molecular_function	drug transmembrane transporter activity	3	0.0343731
GO:0015250	molecular_function	water channel activity	3	0.024425
GO:0015288	molecular_function	porin activity	3	0.0343731
GO:0016717	molecular_function	oxidoreductase activity, acting on paired donors, with oxidation of a pair of donors resulting in the reduction of molecular oxygen to two molecules of water	3	0.00991979
GO:0016881	molecular_function	acid-amino acid ligase activity	3	0.701294
GO:0019825	molecular_function	oxygen binding	3	0.0460843
GO:0019838	molecular_function	growth factor binding	3	0.213392
GO:0022857	molecular_function	transmembrane transporter activity	3	0.169034
GO:0022891	molecular_function	substrate-specific transmembrane transporter activity	3	0.0343731
GO:0030170	molecular_function	pyridoxal phosphate binding	3	0.577518
GO:0030295	molecular_function	protein kinase activator activity	3	0.0594881
GO:0030971	molecular_function	receptor tyrosine kinase binding	3	0.169034
GO:0031490	molecular_function	chromatin DNA binding	3	0.127852
GO:0031593	molecular_function	polyubiquitin binding	3	0.0909687
GO:0033613	molecular_function	activating transcription factor binding	3	0.0909687
GO:0042054	molecular_function	histone methyltransferase activity	3	0.00991979
GO:0042288	molecular_function	MHC class I protein binding	3	0.0162765
GO:0043325	molecular_function	phosphatidylinositol-3,4-bisphosphate binding	3	0.024425
GO:0043539	molecular_function	protein serine/threonine kinase activator activity	3	0.00991979
GO:0045296	molecular_function	cadherin binding	3	0.147976
GO:0046965	molecular_function	retinoid X receptor binding	3	0.0594881
GO:0048406	molecular_function	nerve growth factor binding	3	0.00529161
GO:0050431	molecular_function	transforming growth factor beta binding	3	0.0162765
GO:0050662	molecular_function	coenzyme binding	3	0.213392
GO:0050839	molecular_function	cell adhesion molecule binding	3	0.355286
GO:0051020	molecular_function	GTPase binding	3	0.0909687
GO:0051117	molecular_function	ATPase binding	3	0.147976
GO:0070330	molecular_function	aromatase activity	3	0.0744879
GO:0070412	molecular_function	R-SMAD binding	3	0.0343731
GO:0071813	molecular_function	lipoprotein particle binding	3	0.00529161
GO:0004047	molecular_function	aminomethyltransferase activity	3	0
GO:0004180	molecular_function	carboxypeptidase activity	3	0.349725
GO:0019001	molecular_function	guanyl nucleotide binding	3	0.660195
GO:0000062	molecular_function	fatty-acyl-CoA binding	2	0.485887
GO:0000979	molecular_function	RNA polymerase II core promoter sequence-specific DNA binding	2	0.173046
GO:0001537	molecular_function	N-acetylgalactosamine 4-O-sulfotransferase activity	2	0.0202211
GO:0001948	molecular_function	glycoprotein binding	2	0.794969
GO:0001965	molecular_function	G-protein alpha-subunit binding	2	0.30207
GO:0002020	molecular_function	protease binding	2	0.843259
GO:0003684	molecular_function	damaged DNA binding	2	0.678603
GO:0003714	molecular_function	transcription corepressor activity	2	0.962436
GO:0003725	molecular_function	double-stranded RNA binding	2	0.614184
GO:0003755	molecular_function	peptidyl-prolyl cis-trans isomerase activity	2	0.636697
GO:0003774	molecular_function	motor activity	2	0.678603
GO:0003846	molecular_function	2-acylglycerol O-acyltransferase activity	2	0.0202211
GO:0003857	molecular_function	3-hydroxyacyl-CoA dehydrogenase activity	2	0.112779
GO:0003993	molecular_function	acid phosphatase activity	2	0.14223
GO:0004008	molecular_function	copper-exporting ATPase activity	2	0.00714226
GO:0004143	molecular_function	diacylglycerol kinase activity	2	0.14223
GO:0004175	molecular_function	endopeptidase activity	2	0.540316
GO:0004197	molecular_function	cysteine-type endopeptidase activity	2	0.678603
GO:0004198	molecular_function	calcium-dependent cysteine-type endopeptidase activity	2	0.0852066
GO:0004386	molecular_function	helicase activity	2	0.9275
GO:0004402	molecular_function	histone acetyltransferase activity	2	0.540316
GO:0004435	molecular_function	phosphatidylinositol phospholipase C activity	2	0.173046
GO:0004559	molecular_function	alpha-mannosidase activity	2	0.0852066
GO:0004594	molecular_function	pantothenate kinase activity	2	0.0381833
GO:0004622	molecular_function	lysophospholipase activity	2	0.112779
GO:0004623	molecular_function	phospholipase A2 activity	2	0.269593
GO:0004634	molecular_function	phosphopyruvate hydratase activity	2	0.0202211
GO:0004697	molecular_function	protein kinase C activity	2	0.237075
GO:0004708	molecular_function	MAP kinase kinase activity	2	0.112779
GO:0004712	molecular_function	protein serine/threonine/tyrosine kinase activity	2	0.0852066
GO:0004714	molecular_function	transmembrane receptor protein tyrosine kinase activity	2	0.427612
GO:0004721	molecular_function	phosphoprotein phosphatase activity	2	0.716479
GO:0004792	molecular_function	thiosulfate sulfurtransferase activity	2	0.0202211
GO:0004857	molecular_function	enzyme inhibitor activity	2	0.457203
GO:0004864	molecular_function	protein phosphatase inhibitor activity	2	0.30207
GO:0004869	molecular_function	cysteine-type endopeptidase inhibitor activity	2	0.237075
GO:0004882	molecular_function	androgen receptor activity	2	0.00714226
GO:0004888	molecular_function	transmembrane signaling receptor activity	2	0.457203
GO:0004948	molecular_function	calcitonin receptor activity	2	0.00714226
GO:0005024	molecular_function	transforming growth factor beta-activated receptor activity	2	0.112779
GO:0005044	molecular_function	scavenger receptor activity	2	0.540316
GO:0005083	molecular_function	small GTPase regulator activity	2	0.30207
GO:0005099	molecular_function	Ras GTPase activator activity	2	0.204787
GO:0005149	molecular_function	interleukin-1 receptor binding	2	0.0852066
GO:0005201	molecular_function	extracellular matrix structural constituent	2	0.513605
GO:0005212	molecular_function	structural constituent of eye lens	2	0.204787
GO:0005261	molecular_function	cation channel activity	2	0.237075
GO:0005262	molecular_function	calcium channel activity	2	0.565992
GO:0005328	molecular_function	neurotransmitter:sodium symporter activity	2	0.237075
GO:0005355	molecular_function	glucose transmembrane transporter activity	2	0.14223
GO:0005375	molecular_function	copper ion transmembrane transporter activity	2	0.060111
GO:0005523	molecular_function	tropomyosin binding	2	0.0852066
GO:0005537	molecular_function	mannose binding	2	0.173046
GO:0005546	molecular_function	phosphatidylinositol-4,5-bisphosphate binding	2	0.334281
GO:0008060	molecular_function	ARF GTPase activator activity	2	0.485887
GO:0008080	molecular_function	N-acetyltransferase activity	2	0.427612
GO:0008094	molecular_function	DNA-dependent ATPase activity	2	0.457203
GO:0008170	molecular_function	N-methyltransferase activity	2	0.0202211
GO:0008271	molecular_function	secondary active sulfate transmembrane transporter activity	2	0.0381833
GO:0008276	molecular_function	protein methyltransferase activity	2	0.237075
GO:0008320	molecular_function	protein transmembrane transporter activity	2	0.0202211
GO:0008484	molecular_function	sulfuric ester hydrolase activity	2	0.060111
GO:0008509	molecular_function	anion transmembrane transporter activity	2	0.0852066
GO:0008514	molecular_function	organic anion transmembrane transporter activity	2	0.237075
GO:0008656	molecular_function	cysteine-type endopeptidase activator activity involved in apoptotic process	2	0.173046
GO:0008757	molecular_function	S-adenosylmethionine-dependent methyltransferase activity	2	0.237075
GO:0010465	molecular_function	nerve growth factor receptor activity	2	0.00714226
GO:0015026	molecular_function	coreceptor activity	2	0.0852066
GO:0015035	molecular_function	protein disulfide oxidoreductase activity	2	0.334281
GO:0015075	molecular_function	ion transmembrane transporter activity	2	0.173046
GO:0015077	molecular_function	monovalent inorganic cation transmembrane transporter activity	2	0.0381833
GO:0015081	molecular_function	sodium ion transmembrane transporter activity	2	0.00714226
GO:0015171	molecular_function	amino acid transmembrane transporter activity	2	0.269593
GO:0015421	molecular_function	oligopeptide-transporting ATPase activity	2	0.0202211
GO:0015631	molecular_function	tubulin binding	2	0.457203
GO:0016303	molecular_function	1-phosphatidylinositol-3-kinase activity	2	0.060111
GO:0016407	molecular_function	acetyltransferase activity	2	0.0852066
GO:0016597	molecular_function	amino acid binding	2	0.485887
GO:0016616	molecular_function	oxidoreductase activity, acting on the CH-OH group of donors, NAD or NADP as acceptor	2	0.397191
GO:0016702	molecular_function	oxidoreductase activity, acting on single donors with incorporation of molecular oxygen, incorporation of two atoms of oxygen	2	0.457203
GO:0016706	molecular_function	oxidoreductase activity, acting on paired donors, with incorporation or reduction of molecular oxygen, 2-oxoglutarate as one donor, and incorporation of one atom each of oxygen into both donors	2	0.540316
GO:0016747	molecular_function	transferase activity, transferring acyl groups other than amino-acyl groups	2	0.366039
GO:0016779	molecular_function	nucleotidyltransferase activity	2	0.8536
GO:0016922	molecular_function	ligand-dependent nuclear receptor binding	2	0.269593
GO:0017017	molecular_function	MAP kinase tyrosine/serine/threonine phosphatase activity	2	0.112779
GO:0017056	molecular_function	structural constituent of nuclear pore	2	0.060111
GO:0017077	molecular_function	oxidative phosphorylation uncoupler activity	2	0.00714226
GO:0017137	molecular_function	Rab GTPase binding	2	0.678603
GO:0017147	molecular_function	Wnt-protein binding	2	0.427612
GO:0018024	molecular_function	histone-lysine N-methyltransferase activity	2	0.237075
GO:0019534	molecular_function	toxin transporter activity	2	0.0852066
GO:0019829	molecular_function	cation-transporting ATPase activity	2	0.00714226
GO:0019843	molecular_function	rRNA binding	2	0.513605
GO:0019900	molecular_function	kinase binding	2	0.808148
GO:0019903	molecular_function	protein phosphatase binding	2	0.808148
GO:0019911	molecular_function	structural constituent of myelin sheath	2	0.0381833
GO:0030169	molecular_function	low-density lipoprotein particle binding	2	0.14223
GO:0030247	molecular_function	polysaccharide binding	2	0.173046
GO:0030275	molecular_function	LRR domain binding	2	0.0852066
GO:0030332	molecular_function	cyclin binding	2	0.30207
GO:0030544	molecular_function	Hsp70 protein binding	2	0.237075
GO:0030955	molecular_function	potassium ion binding	2	0.0381833
GO:0031418	molecular_function	L-ascorbic acid binding	2	0.334281
GO:0031720	molecular_function	haptoglobin binding	2	0.00714226
GO:0031721	molecular_function	hemoglobin alpha binding	2	0.0202211
GO:0031994	molecular_function	insulin-like growth factor I binding	2	0.060111
GO:0031996	molecular_function	thioesterase binding	2	0.112779
GO:0033300	molecular_function	dehydroascorbic acid transporter activity	2	0.0202211
GO:0034713	molecular_function	type I transforming growth factor beta receptor binding	2	0.0852066
GO:0035035	molecular_function	histone acetyltransferase binding	2	0.204787
GO:0035242	molecular_function	protein-arginine omega-N asymmetric methyltransferase activity	2	0.0202211
GO:0035257	molecular_function	nuclear hormone receptor binding	2	0.173046
GO:0042578	molecular_function	phosphoric ester hydrolase activity	2	0.112779
GO:0042813	molecular_function	Wnt-activated receptor activity	2	0.237075
GO:0043169	molecular_function	cation binding	2	0.590617
GO:0043237	molecular_function	laminin-1 binding	2	0.0202211
GO:0043274	molecular_function	phospholipase binding	2	0.237075
GO:0043394	molecular_function	proteoglycan binding	2	0.0202211
GO:0043395	molecular_function	heparan sulfate proteoglycan binding	2	0.173046
GO:0043498	molecular_function	cell surface binding	2	0.269593
GO:0043548	molecular_function	phosphatidylinositol 3-kinase binding	2	0.397191
GO:0043621	molecular_function	protein self-association	2	0.590617
GO:0046332	molecular_function	SMAD binding	2	0.698033
GO:0046978	molecular_function	TAP1 binding	2	0.0202211
GO:0046979	molecular_function	TAP2 binding	2	0.0202211
GO:0047498	molecular_function	calcium-dependent phospholipase A2 activity	2	0.060111
GO:0048037	molecular_function	cofactor binding	2	0.366039
GO:0048156	molecular_function	tau protein binding	2	0.112779
GO:0048186	molecular_function	inhibin binding	2	0.0202211
GO:0048187	molecular_function	inhibin binding	2	0.00714226
GO:0050544	molecular_function	arachidonic acid binding	2	0.060111
GO:0050661	molecular_function	NADP binding	2	0.698033
GO:0050786	molecular_function	RAGE receptor binding	2	0.060111
GO:0051015	molecular_function	actin filament binding	2	0.880993
GO:0051059	molecular_function	NF-kappaB binding	2	0.513605
GO:0051861	molecular_function	glycolipid binding	2	0.0381833
GO:0051879	molecular_function	Hsp90 protein binding	2	0.334281
GO:0070064	molecular_function	proline-rich region binding	2	0.334281
GO:0070095	molecular_function	fructose-6-phosphate binding	2	0.0381833
GO:0071837	molecular_function	HMG box domain binding	2	0.269593
GO:0003727	molecular_function	single-stranded RNA binding	2	0.496547
GO:0003899	molecular_function	DNA-directed RNA polymerase activity	2	0.496547
GO:0004115	molecular_function	3',5'-cyclic-AMP phosphodiesterase activity	2	0.496547
GO:0004357	molecular_function	glutamate-cysteine ligase activity	2	0.496547
GO:0004396	molecular_function	hexokinase activity	2	0.496547
GO:0004967	molecular_function	glucagon receptor activity	2	0.496547
GO:0005184	molecular_function	neuropeptide hormone activity	2	0.496547
GO:0005436	molecular_function	sodium:phosphate symporter activity	2	0.496547
GO:0008324	molecular_function	cation transmembrane transporter activity	2	0
GO:0015067	molecular_function	amidinotransferase activity	2	0
GO:0015068	molecular_function	glycine amidinotransferase activity	2	0
GO:0016628	molecular_function	oxidoreductase activity, acting on the CH-CH group of donors, NAD or NADP as acceptor	2	0.496547
GO:0016805	molecular_function	dipeptidase activity	2	0.496547
GO:0017016	molecular_function	Ras GTPase binding	2	0.496547
GO:0017081	molecular_function	chloride channel regulator activity	2	0
GO:0035064	molecular_function	methylated histone residue binding	2	0.496547
GO:0048101	molecular_function	calcium- and calmodulin-regulated 3',5'-cyclic-GMP phosphodiesterase activity	2	0.496547
GO:0097110	molecular_function	scaffold protein binding	2	0.496547
GO:0000026	molecular_function	alpha-1,2-mannosyltransferase activity	1	0.084547
GO:0000030	molecular_function	mannosyltransferase activity	1	0.297695
GO:0000036	molecular_function	acyl carrier activity	1	0.297695
GO:0000155	molecular_function	two-component sensor activity	1	0.357091
GO:0000340	molecular_function	RNA 7-methylguanosine cap binding	1	0.161952
GO:0000827	molecular_function	inositol-1,3,4,5,6-pentakisphosphate kinase activity	1	0.084547
GO:0000832	molecular_function	inositol hexakisphosphate 5-kinase activity	1	0.232817
GO:0000976	molecular_function	transcription regulatory region sequence-specific DNA binding	1	0.683022
GO:0000977	molecular_function	RNA polymerase II regulatory region sequence-specific DNA binding	1	0.548546
GO:0000980	molecular_function	RNA polymerase II distal enhancer sequence-specific DNA binding	1	0.297695
GO:0000982	molecular_function	RNA polymerase II core promoter proximal region sequence-specific DNA binding transcription factor activity	1	0.084547
GO:0000983	molecular_function	RNA polymerase II core promoter sequence-specific DNA binding transcription factor activity	1	0.461249
GO:0000988	molecular_function	protein binding transcription factor activity	1	0.621708
GO:0000989	molecular_function	transcription factor binding transcription factor activity	1	0.297695
GO:0001012	molecular_function	RNA polymerase II regulatory region DNA binding	1	0.161952
GO:0001047	molecular_function	core promoter binding	1	0.621708
GO:0001071	molecular_function	nucleic acid binding transcription factor activity	1	0.297695
GO:0001102	molecular_function	RNA polymerase II activating transcription factor binding	1	0.461249
GO:0001104	molecular_function	RNA polymerase II transcription cofactor activity	1	0.796306
GO:0001515	molecular_function	opioid peptide activity	1	0.161952
GO:0001530	molecular_function	lipopolysaccharide binding	1	0.548546
GO:0001540	molecular_function	beta-amyloid binding	1	0.734406
GO:0001567	molecular_function	cholesterol 25-hydroxylase activity	1	0.084547
GO:0001595	molecular_function	angiotensin receptor activity	1	0.084547
GO:0001614	molecular_function	purinergic nucleotide receptor activity	1	0.232817
GO:0001671	molecular_function	ATPase activator activity	1	0.297695
GO:0001735	molecular_function	prenylcysteine oxidase activity	1	0.084547
GO:0001875	molecular_function	lipopolysaccharide receptor activity	1	0.232817
GO:0001972	molecular_function	retinoic acid binding	1	0.548546
GO:0003706	molecular_function	ligand-regulated transcription factor activity	1	0.411468
GO:0003729	molecular_function	mRNA binding	1	0.979626
GO:0003730	molecular_function	mRNA 3'-UTR binding	1	0.777467
GO:0003756	molecular_function	protein disulfide isomerase activity	1	0.411468
GO:0003823	molecular_function	antigen binding	1	0.357091
GO:0003831	molecular_function	beta-N-acetylglucosaminylglycopeptide beta-1,4-galactosyltransferase activity	1	0.161952
GO:0003841	molecular_function	1-acylglycerol-3-phosphate O-acyltransferase activity	1	0.357091
GO:0003847	molecular_function	1-alkyl-2-acetylglycerophosphocholine esterase activity	1	0.297695
GO:0003854	molecular_function	3-beta-hydroxy-delta5-steroid dehydrogenase activity	1	0.297695
GO:0003870	molecular_function	5-aminolevulinate synthase activity	1	0.161952
GO:0003872	molecular_function	6-phosphofructokinase activity	1	0.232817
GO:0003873	molecular_function	6-phosphofructo-2-kinase activity	1	0.232817
GO:0003906	molecular_function	DNA-(apurinic or apyrimidinic site) lyase activity	1	0.357091
GO:0003917	molecular_function	DNA topoisomerase type I activity	1	0.232817
GO:0003918	molecular_function	DNA topoisomerase (ATP-hydrolyzing) activity	1	0.161952
GO:0003953	molecular_function	NAD+ nucleosidase activity	1	0.161952
GO:0003958	molecular_function	NADPH-hemoprotein reductase activity	1	0.232817
GO:0003985	molecular_function	acetyl-CoA C-acetyltransferase activity	1	0.161952
GO:0003988	molecular_function	acetyl-CoA C-acyltransferase activity	1	0.357091
GO:0003995	molecular_function	acyl-CoA dehydrogenase activity	1	0.506824
GO:0003997	molecular_function	acyl-CoA oxidase activity	1	0.232817
GO:0004003	molecular_function	ATP-dependent DNA helicase activity	1	0.506824
GO:0004004	molecular_function	ATP-dependent RNA helicase activity	1	0.357091
GO:0004016	molecular_function	adenylate cyclase activity	1	0.297695
GO:0004032	molecular_function	alditol:NADP+ 1-oxidoreductase activity	1	0.357091
GO:0004046	molecular_function	aminoacylase activity	1	0.232817
GO:0004067	molecular_function	asparaginase activity	1	0.161952
GO:0004084	molecular_function	branched-chain-amino-acid transaminase activity	1	0.161952
GO:0004089	molecular_function	carbonate dehydratase activity	1	0.506824
GO:0004091	molecular_function	carboxylesterase activity	1	0.880211
GO:0004095	molecular_function	carnitine O-palmitoyltransferase activity	1	0.297695
GO:0004096	molecular_function	catalase activity	1	0.084547
GO:0004121	molecular_function	cystathionine beta-lyase activity	1	0.084547
GO:0004123	molecular_function	cystathionine gamma-lyase activity	1	0.084547
GO:0004129	molecular_function	cytochrome-c oxidase activity	1	0.796306
GO:0004142	molecular_function	diacylglycerol cholinephosphotransferase activity	1	0.161952
GO:0004144	molecular_function	diacylglycerol O-acyltransferase activity	1	0.161952
GO:0004300	molecular_function	enoyl-CoA hydratase activity	1	0.357091
GO:0004303	molecular_function	estradiol 17-beta-dehydrogenase activity	1	0.506824
GO:0004305	molecular_function	ethanolamine kinase activity	1	0.297695
GO:0004307	molecular_function	ethanolaminephosphotransferase activity	1	0.084547
GO:0004312	molecular_function	fatty acid synthase activity	1	0.084547
GO:0004313	molecular_function	[acyl-carrier-protein] S-acetyltransferase activity	1	0.084547
GO:0004314	molecular_function	[acyl-carrier-protein] S-malonyltransferase activity	1	0.084547
GO:0004315	molecular_function	3-oxoacyl-[acyl-carrier-protein] synthase activity	1	0.161952
GO:0004316	molecular_function	3-oxoacyl-[acyl-carrier-protein] reductase (NADPH) activity	1	0.084547
GO:0004317	molecular_function	3-hydroxypalmitoyl-[acyl-carrier-protein] dehydratase activity	1	0.084547
GO:0004319	molecular_function	enoyl-[acyl-carrier-protein] reductase (NADPH, B-specific) activity	1	0.084547
GO:0004320	molecular_function	oleoyl-[acyl-carrier-protein] hydrolase activity	1	0.084547
GO:0004331	molecular_function	fructose-2,6-bisphosphate 2-phosphatase activity	1	0.297695
GO:0004332	molecular_function	fructose-bisphosphate aldolase activity	1	0.297695
GO:0004367	molecular_function	glycerol-3-phosphate dehydrogenase [NAD+] activity	1	0.161952
GO:0004373	molecular_function	glycogen (starch) synthase activity	1	0.161952
GO:0004382	molecular_function	guanosine-diphosphatase activity	1	0.084547
GO:0004438	molecular_function	phosphatidylinositol-3-phosphatase activity	1	0.297695
GO:0004439	molecular_function	phosphatidylinositol-4,5-bisphosphate 5-phosphatase activity	1	0.297695
GO:0004445	molecular_function	inositol-polyphosphate 5-phosphatase activity	1	0.297695
GO:0004464	molecular_function	leukotriene-C4 synthase activity	1	0.232817
GO:0004465	molecular_function	lipoprotein lipase activity	1	0.084547
GO:0004478	molecular_function	methionine adenosyltransferase activity	1	0.084547
GO:0004499	molecular_function	N,N-dimethylaniline monooxygenase activity	1	0.411468
GO:0004512	molecular_function	inositol-3-phosphate synthase activity	1	0.084547
GO:0004518	molecular_function	nuclease activity	1	0.461249
GO:0004522	molecular_function	pancreatic ribonuclease activity	1	0.232817
GO:0004525	molecular_function	ribonuclease III activity	1	0.161952
GO:0004528	molecular_function	phosphodiesterase I activity	1	0.161952
GO:0004550	molecular_function	nucleoside diphosphate kinase activity	1	0.411468
GO:0004551	molecular_function	nucleotide diphosphatase activity	1	0.161952
GO:0004553	molecular_function	hydrolase activity, hydrolyzing O-glycosyl compounds	1	0.683022
GO:0004558	molecular_function	alpha-glucosidase activity	1	0.161952
GO:0004563	molecular_function	beta-N-acetylhexosaminidase activity	1	0.297695
GO:0004571	molecular_function	mannosyl-oligosaccharide 1,2-alpha-mannosidase activity	1	0.357091
GO:0004572	molecular_function	mannosyl-oligosaccharide 1,3-1,6-alpha-mannosidase activity	1	0.084547
GO:0004577	molecular_function	N-acetylglucosaminyldiphosphodolichol N-acetylglucosaminyltransferase activity	1	0.084547
GO:0004596	molecular_function	peptide alpha-N-acetyltransferase activity	1	0.084547
GO:0004602	molecular_function	glutathione peroxidase activity	1	0.709848
GO:0004608	molecular_function	phosphatidylethanolamine N-methyltransferase activity	1	0.084547
GO:0004620	molecular_function	phospholipase activity	1	0.297695
GO:0004629	molecular_function	phospholipase C activity	1	0.297695
GO:0004645	molecular_function	phosphorylase activity	1	0.084547
GO:0004657	molecular_function	proline dehydrogenase activity	1	0.161952
GO:0004666	molecular_function	prostaglandin-endoperoxide synthase activity	1	0.084547
GO:0004675	molecular_function	transmembrane receptor protein serine/threonine kinase activity	1	0.297695
GO:0004683	molecular_function	calmodulin-dependent protein kinase activity	1	0.586741
GO:0004689	molecular_function	phosphorylase kinase activity	1	0.161952
GO:0004691	molecular_function	cAMP-dependent protein kinase activity	1	0.232817
GO:0004702	molecular_function	receptor signaling protein serine/threonine kinase activity	1	0.232817
GO:0004723	molecular_function	calcium-dependent protein serine/threonine phosphatase activity	1	0.161952
GO:0004735	molecular_function	pyrroline-5-carboxylate reductase activity	1	0.161952
GO:0004743	molecular_function	pyruvate kinase activity	1	0.084547
GO:0004769	molecular_function	steroid delta-isomerase activity	1	0.161952
GO:0004773	molecular_function	steryl-sulfatase activity	1	0.084547
GO:0004806	molecular_function	triglyceride lipase activity	1	0.411468
GO:0004812	molecular_function	aminoacyl-tRNA ligase activity	1	0.461249
GO:0004826	molecular_function	phenylalanine-tRNA ligase activity	1	0.357091
GO:0004843	molecular_function	ubiquitin-specific protease activity	1	0.857018
GO:0004859	molecular_function	phospholipase inhibitor activity	1	0.297695
GO:0004866	molecular_function	endopeptidase inhibitor activity	1	0.548546
GO:0004887	molecular_function	thyroid hormone receptor activity	1	0.161952
GO:0004903	molecular_function	growth hormone receptor activity	1	0.084547
GO:0004931	molecular_function	extracellular ATP-gated cation channel activity	1	0.161952
GO:0004939	molecular_function	beta-adrenergic receptor activity	1	0.084547
GO:0004945	molecular_function	angiotensin type II receptor activity	1	0.297695
GO:0004957	molecular_function	prostaglandin E receptor activity	1	0.232817
GO:0004963	molecular_function	follicle-stimulating hormone receptor activity	1	0.084547
GO:0004983	molecular_function	neuropeptide Y receptor activity	1	0.297695
GO:0004992	molecular_function	platelet activating factor receptor activity	1	0.084547
GO:0004993	molecular_function	serotonin receptor activity	1	0.232817
GO:0004999	molecular_function	vasoactive intestinal polypeptide receptor activity	1	0.161952
GO:0005000	molecular_function	vasopressin receptor activity	1	0.232817
GO:0005001	molecular_function	transmembrane receptor protein tyrosine phosphatase activity	1	0.232817
GO:0005003	molecular_function	ephrin receptor activity	1	0.232817
GO:0005004	molecular_function	GPI-linked ephrin receptor activity	1	0.161952
GO:0005006	molecular_function	epidermal growth factor-activated receptor activity	1	0.232817
GO:0005030	molecular_function	neurotrophin receptor activity	1	0.161952
GO:0005041	molecular_function	low-density lipoprotein receptor activity	1	0.357091
GO:0005055	molecular_function	laminin receptor activity	1	0.161952
GO:0005072	molecular_function	transforming growth factor beta receptor, cytoplasmic mediator activity	1	0.084547
GO:0005089	molecular_function	Rho guanyl-nucleotide exchange factor activity	1	0.935541
GO:0005095	molecular_function	GTPase inhibitor activity	1	0.297695
GO:0005100	molecular_function	Rho GTPase activator activity	1	0.621708
GO:0005104	molecular_function	fibroblast growth factor receptor binding	1	0.461249
GO:0005114	molecular_function	type II transforming growth factor beta receptor binding	1	0.357091
GO:0005152	molecular_function	interleukin-1 receptor antagonist activity	1	0.161952
GO:0005159	molecular_function	insulin-like growth factor receptor binding	1	0.506824
GO:0005160	molecular_function	transforming growth factor beta receptor binding	1	0.506824
GO:0005161	molecular_function	platelet-derived growth factor receptor binding	1	0.506824
GO:0005164	molecular_function	tumor necrosis factor receptor binding	1	0.683022
GO:0005166	molecular_function	neurotrophin p75 receptor binding	1	0.232817
GO:0005173	molecular_function	stem cell factor receptor binding	1	0.161952
GO:0005176	molecular_function	ErbB-2 class receptor binding	1	0.161952
GO:0005246	molecular_function	calcium channel regulator activity	1	0.548546
GO:0005251	molecular_function	delayed rectifier potassium channel activity	1	0.232817
GO:0005267	molecular_function	potassium channel activity	1	0.829338
GO:0005272	molecular_function	sodium channel activity	1	0.411468
GO:0005280	molecular_function	hydrogen:amino acid symporter activity	1	0.161952
GO:0005313	molecular_function	L-glutamate transmembrane transporter activity	1	0.357091
GO:0005314	molecular_function	high-affinity glutamate transmembrane transporter activity	1	0.084547
GO:0005324	molecular_function	long-chain fatty acid transporter activity	1	0.161952
GO:0005326	molecular_function	neurotransmitter transporter activity	1	0.232817
GO:0005332	molecular_function	gamma-aminobutyric acid:sodium symporter activity	1	0.161952
GO:0005351	molecular_function	sugar:hydrogen symporter activity	1	0.411468
GO:0005353	molecular_function	fructose transmembrane transporter activity	1	0.084547
GO:0005372	molecular_function	water transmembrane transporter activity	1	0.297695
GO:0005484	molecular_function	SNAP receptor activity	1	0.653718
GO:0005497	molecular_function	androgen binding	1	0.161952
GO:0005499	molecular_function	vitamin D binding	1	0.297695
GO:0005501	molecular_function	retinoid binding	1	0.161952
GO:0005528	molecular_function	FK506 binding	1	0.548546
GO:0005534	molecular_function	galactose binding	1	0.232817
GO:0005536	molecular_function	glucose binding	1	0.586741
GO:0005540	molecular_function	hyaluronic acid binding	1	0.357091
GO:0005545	molecular_function	1-phosphatidylinositol binding	1	0.506824
GO:0005548	molecular_function	phospholipid transporter activity	1	0.297695
GO:0008026	molecular_function	ATP-dependent helicase activity	1	0.962114
GO:0008035	molecular_function	high-density lipoprotein particle binding	1	0.232817
GO:0008047	molecular_function	enzyme activator activity	1	0.734406
GO:0008093	molecular_function	cytoskeletal adaptor activity	1	0.506824
GO:0008097	molecular_function	5S rRNA binding	1	0.297695
GO:0008131	molecular_function	primary amine oxidase activity	1	0.357091
GO:0008135	molecular_function	translation factor activity, nucleic acid binding	1	0.357091
GO:0008137	molecular_function	NADH dehydrogenase (ubiquinone) activity	1	0.777467
GO:0008143	molecular_function	poly(A) RNA binding	1	0.357091
GO:0008146	molecular_function	sulfotransferase activity	1	0.829338
GO:0008168	molecular_function	methyltransferase activity	1	0.996545
GO:0008173	molecular_function	RNA methyltransferase activity	1	0.161952
GO:0008184	molecular_function	glycogen phosphorylase activity	1	0.232817
GO:0008186	molecular_function	RNA-dependent ATPase activity	1	0.161952
GO:0008191	molecular_function	metalloendopeptidase inhibitor activity	1	0.411468
GO:0008193	molecular_function	tRNA guanylyltransferase activity	1	0.084547
GO:0008195	molecular_function	phosphatidate phosphatase activity	1	0.548546
GO:0008198	molecular_function	ferrous iron binding	1	0.621708
GO:0008199	molecular_function	ferric iron binding	1	0.621708
GO:0008200	molecular_function	ion channel inhibitor activity	1	0.161952
GO:0008239	molecular_function	dipeptidyl-peptidase activity	1	0.357091
GO:0008241	molecular_function	peptidyl-dipeptidase activity	1	0.232817
GO:0008242	molecular_function	omega peptidase activity	1	0.411468
GO:0008308	molecular_function	voltage-gated anion channel activity	1	0.357091
GO:0008391	molecular_function	arachidonic acid monooxygenase activity	1	0.357091
GO:0008392	molecular_function	arachidonic acid epoxygenase activity	1	0.161952
GO:0008395	molecular_function	steroid hydroxylase activity	1	0.084547
GO:0008404	molecular_function	arachidonic acid 14,15-epoxygenase activity	1	0.084547
GO:0008405	molecular_function	arachidonic acid 11,12-epoxygenase activity	1	0.161952
GO:0008429	molecular_function	phosphatidylethanolamine binding	1	0.297695
GO:0008430	molecular_function	selenium binding	1	0.548546
GO:0008434	molecular_function	vitamin D3 receptor activity	1	0.084547
GO:0008449	molecular_function	N-acetylglucosamine-6-sulfatase activity	1	0.084547
GO:0008469	molecular_function	histone-arginine N-methyltransferase activity	1	0.161952
GO:0008481	molecular_function	sphinganine kinase activity	1	0.084547
GO:0008499	molecular_function	UDP-galactose:beta-N-acetylglucosamine beta-1,3-galactosyltransferase activity	1	0.232817
GO:0008510	molecular_function	sodium:bicarbonate symporter activity	1	0.084547
GO:0008513	molecular_function	secondary active organic cation transmembrane transporter activity	1	0.161952
GO:0008520	molecular_function	L-ascorbate:sodium symporter activity	1	0.084547
GO:0008553	molecular_function	hydrogen-exporting ATPase activity, phosphorylative mechanism	1	0.506824
GO:0008555	molecular_function	chloride-transporting ATPase activity	1	0.084547
GO:0008559	molecular_function	xenobiotic-transporting ATPase activity	1	0.161952
GO:0008574	molecular_function	plus-end-directed microtubule motor activity	1	0.084547
GO:0008603	molecular_function	cAMP-dependent protein kinase regulator activity	1	0.586741
GO:0008808	molecular_function	cardiolipin synthase activity	1	0.084547
GO:0008821	molecular_function	crossover junction endodeoxyribonuclease activity	1	0.084547
GO:0008897	molecular_function	holo-[acyl-carrier-protein] synthase activity	1	0.084547
GO:0008898	molecular_function	homocysteine S-methyltransferase activity	1	0.161952
GO:0008967	molecular_function	phosphoglycolate phosphatase activity	1	0.297695
GO:0009922	molecular_function	fatty acid elongase activity	1	0.297695
GO:0010997	molecular_function	anaphase-promoting complex binding	1	0.161952
GO:0015052	molecular_function	beta3-adrenergic receptor activity	1	0.084547
GO:0015078	molecular_function	hydrogen ion transmembrane transporter activity	1	0.829338
GO:0015101	molecular_function	organic cation transmembrane transporter activity	1	0.297695
GO:0015106	molecular_function	bicarbonate transmembrane transporter activity	1	0.084547
GO:0015108	molecular_function	chloride transmembrane transporter activity	1	0.297695
GO:0015116	molecular_function	sulfate transmembrane transporter activity	1	0.161952
GO:0015136	molecular_function	sialic acid transmembrane transporter activity	1	0.084547
GO:0015152	molecular_function	glucose-6-phosphate transmembrane transporter activity	1	0.084547
GO:0015168	molecular_function	glycerol transmembrane transporter activity	1	0.161952
GO:0015180	molecular_function	L-alanine transmembrane transporter activity	1	0.297695
GO:0015187	molecular_function	glycine transmembrane transporter activity	1	0.297695
GO:0015193	molecular_function	L-proline transmembrane transporter activity	1	0.232817
GO:0015194	molecular_function	L-serine transmembrane transporter activity	1	0.411468
GO:0015197	molecular_function	peptide transporter activity	1	0.232817
GO:0015204	molecular_function	urea transmembrane transporter activity	1	0.161952
GO:0015220	molecular_function	choline transmembrane transporter activity	1	0.232817
GO:0015229	molecular_function	L-ascorbic acid transporter activity	1	0.084547
GO:0015232	molecular_function	heme transporter activity	1	0.161952
GO:0015252	molecular_function	hydrogen ion channel activity	1	0.084547
GO:0015254	molecular_function	glycerol channel activity	1	0.161952
GO:0015271	molecular_function	outward rectifier potassium channel activity	1	0.232817
GO:0015299	molecular_function	solute:hydrogen antiporter activity	1	0.411468
GO:0015349	molecular_function	thyroid hormone transmembrane transporter activity	1	0.161952
GO:0015377	molecular_function	cation:chloride symporter activity	1	0.357091
GO:0015378	molecular_function	sodium:chloride symporter activity	1	0.084547
GO:0015379	molecular_function	potassium:chloride symporter activity	1	0.161952
GO:0015385	molecular_function	sodium:hydrogen antiporter activity	1	0.357091
GO:0015410	molecular_function	manganese-transporting ATPase activity	1	0.084547
GO:0015433	molecular_function	peptide antigen-transporting ATPase activity	1	0.161952
GO:0015459	molecular_function	potassium channel regulator activity	1	0.548546
GO:0015464	molecular_function	acetylcholine receptor activity	1	0.297695
GO:0015651	molecular_function	quaternary ammonium group transmembrane transporter activity	1	0.357091
GO:0015923	molecular_function	mannosidase activity	1	0.084547
GO:0016018	molecular_function	cyclosporin A binding	1	0.161952
GO:0016151	molecular_function	nickel cation binding	1	0.232817
GO:0016174	molecular_function	NAD(P)H oxidase activity	1	0.461249
GO:0016175	molecular_function	superoxide-generating NADPH oxidase activity	1	0.357091
GO:0016209	molecular_function	antioxidant activity	1	0.461249
GO:0016231	molecular_function	beta-N-acetylglucosaminidase activity	1	0.161952
GO:0016274	molecular_function	protein-arginine N-methyltransferase activity	1	0.232817
GO:0016275	molecular_function	[cytochrome c]-arginine N-methyltransferase activity	1	0.084547
GO:0016290	molecular_function	palmitoyl-CoA hydrolase activity	1	0.548546
GO:0016295	molecular_function	myristoyl-[acyl-carrier-protein] hydrolase activity	1	0.084547
GO:0016296	molecular_function	palmitoyl-[acyl-carrier-protein] hydrolase activity	1	0.084547
GO:0016314	molecular_function	phosphatidylinositol-3,4,5-trisphosphate 3-phosphatase activity	1	0.084547
GO:0016401	molecular_function	palmitoyl-CoA oxidase activity	1	0.161952
GO:0016410	molecular_function	N-acyltransferase activity	1	0.084547
GO:0016415	molecular_function	octanoyltransferase activity	1	0.084547
GO:0016492	molecular_function	G-protein coupled neurotensin receptor activity	1	0.161952
GO:0016493	molecular_function	C-C chemokine receptor activity	1	0.461249
GO:0016505	molecular_function	apoptotic protease activator activity	1	0.161952
GO:0016508	molecular_function	long-chain-enoyl-CoA hydratase activity	1	0.161952
GO:0016509	molecular_function	long-chain-3-hydroxyacyl-CoA dehydrogenase activity	1	0.161952
GO:0016532	molecular_function	superoxide dismutase copper chaperone activity	1	0.161952
GO:0016538	molecular_function	cyclin-dependent protein kinase regulator activity	1	0.357091
GO:0016594	molecular_function	glycine binding	1	0.461249
GO:0016595	molecular_function	glutamate binding	1	0.411468
GO:0016615	molecular_function	malate dehydrogenase activity	1	0.161952
GO:0016641	molecular_function	oxidoreductase activity, acting on the CH-NH2 group of donors, oxygen as acceptor	1	0.357091
GO:0016684	molecular_function	oxidoreductase activity, acting on peroxide as acceptor	1	0.084547
GO:0016712	molecular_function	oxidoreductase activity, acting on paired donors, with incorporation or reduction of molecular oxygen, reduced flavin or flavoprotein as one donor, and incorporation of one atom of oxygen	1	0.357091
GO:0016758	molecular_function	transferase activity, transferring hexosyl groups	1	0.709848
GO:0016769	molecular_function	transferase activity, transferring nitrogenous groups	1	0.411468
GO:0016773	molecular_function	phosphotransferase activity, alcohol group as acceptor	1	0.756887
GO:0016780	molecular_function	phosphotransferase activity, for other substituted phosphate groups	1	0.357091
GO:0016784	molecular_function	3-mercaptopyruvate sulfurtransferase activity	1	0.084547
GO:0016788	molecular_function	hydrolase activity, acting on ester bonds	1	0.734406
GO:0016790	molecular_function	thiolester hydrolase activity	1	0.461249
GO:0016798	molecular_function	hydrolase activity, acting on glycosyl bonds	1	0.796306
GO:0016799	molecular_function	hydrolase activity, hydrolyzing N-glycosyl compounds	1	0.161952
GO:0016918	molecular_function	retinal binding	1	0.357091
GO:0016936	molecular_function	galactoside binding	1	0.232817
GO:0016941	molecular_function	natriuretic peptide receptor activity	1	0.232817
GO:0016971	molecular_function	flavin-linked sulfhydryl oxidase activity	1	0.084547
GO:0016972	molecular_function	thiol oxidase activity	1	0.232817
GO:0017022	molecular_function	myosin binding	1	0.653718
GO:0017025	molecular_function	TBP-class protein binding	1	0.461249
GO:0017048	molecular_function	Rho GTPase binding	1	0.796306
GO:0017050	molecular_function	D-erythro-sphingosine kinase activity	1	0.161952
GO:0017069	molecular_function	snRNA binding	1	0.232817
GO:0017070	molecular_function	U6 snRNA binding	1	0.161952
GO:0017080	molecular_function	sodium channel regulator activity	1	0.357091
GO:0017089	molecular_function	glycolipid transporter activity	1	0.161952
GO:0017108	molecular_function	5'-flap endonuclease activity	1	0.232817
GO:0017112	molecular_function	Rab guanyl-nucleotide exchange factor activity	1	0.232817
GO:0017127	molecular_function	cholesterol transporter activity	1	0.411468
GO:0017129	molecular_function	triglyceride binding	1	0.161952
GO:0017153	molecular_function	sodium:dicarboxylate symporter activity	1	0.297695
GO:0017154	molecular_function	semaphorin receptor activity	1	0.357091
GO:0017160	molecular_function	Ral GTPase binding	1	0.084547
GO:0017162	molecular_function	aryl hydrocarbon receptor binding	1	0.161952
GO:0017188	molecular_function	aspartate N-acetyltransferase activity	1	0.084547
GO:0018773	molecular_function	acetylpyruvate hydrolase activity	1	0.084547
GO:0019003	molecular_function	GDP binding	1	0.890358
GO:0019104	molecular_function	DNA N-glycosylase activity	1	0.357091
GO:0019210	molecular_function	kinase inhibitor activity	1	0.297695
GO:0019212	molecular_function	phosphatase inhibitor activity	1	0.297695
GO:0019531	molecular_function	oxalate transmembrane transporter activity	1	0.084547
GO:0019808	molecular_function	polyamine binding	1	0.084547
GO:0019841	molecular_function	retinol binding	1	0.411468
GO:0019862	molecular_function	IgA binding	1	0.161952
GO:0019863	molecular_function	IgE binding	1	0.161952
GO:0019865	molecular_function	immunoglobulin binding	1	0.161952
GO:0019870	molecular_function	potassium channel inhibitor activity	1	0.161952
GO:0019894	molecular_function	kinesin binding	1	0.548546
GO:0019959	molecular_function	interleukin-8 binding	1	0.084547
GO:0019966	molecular_function	interleukin-1 binding	1	0.297695
GO:0030023	molecular_function	extracellular matrix constituent conferring elasticity	1	0.161952
GO:0030060	molecular_function	L-malate dehydrogenase activity	1	0.161952
GO:0030145	molecular_function	manganese ion binding	1	0.890358
GO:0030159	molecular_function	receptor signaling complex scaffold activity	1	0.357091
GO:0030215	molecular_function	semaphorin receptor binding	1	0.357091
GO:0030228	molecular_function	lipoprotein particle receptor activity	1	0.084547
GO:0030229	molecular_function	very-low-density lipoprotein particle receptor activity	1	0.161952
GO:0030235	molecular_function	nitric-oxide synthase regulator activity	1	0.297695
GO:0030274	molecular_function	LIM domain binding	1	0.357091
GO:0030283	molecular_function	testosterone dehydrogenase [NAD(P)] activity	1	0.161952
GO:0030284	molecular_function	estrogen receptor activity	1	0.084547
GO:0030291	molecular_function	protein serine/threonine kinase inhibitor activity	1	0.084547
GO:0030294	molecular_function	receptor signaling protein tyrosine kinase inhibitor activity	1	0.084547
GO:0030296	molecular_function	protein tyrosine kinase activator activity	1	0.411468
GO:0030331	molecular_function	estrogen receptor binding	1	0.756887
GO:0030379	molecular_function	neurotensin receptor activity, non-G-protein coupled	1	0.084547
GO:0030395	molecular_function	lactose binding	1	0.084547
GO:0030515	molecular_function	snoRNA binding	1	0.411468
GO:0030519	molecular_function	snoRNP binding	1	0.161952
GO:0030550	molecular_function	acetylcholine receptor inhibitor activity	1	0.084547
GO:0030552	molecular_function	cAMP binding	1	0.586741
GO:0030618	molecular_function	transforming growth factor beta receptor, pathway-specific cytoplasmic mediator activity	1	0.084547
GO:0030621	molecular_function	U4 snRNA binding	1	0.084547
GO:0030675	molecular_function	Rac GTPase activator activity	1	0.586741
GO:0030729	molecular_function	acetoacetate-CoA ligase activity	1	0.084547
GO:0030957	molecular_function	Tat protein binding	1	0.357091
GO:0031177	molecular_function	phosphopantetheine binding	1	0.161952
GO:0031267	molecular_function	small GTPase binding	1	0.297695
GO:0031402	molecular_function	sodium ion binding	1	0.232817
GO:0031419	molecular_function	cobalamin binding	1	0.232817
GO:0031624	molecular_function	ubiquitin conjugating enzyme binding	1	0.357091
GO:0031681	molecular_function	G-protein beta-subunit binding	1	0.297695
GO:0031683	molecular_function	G-protein beta/gamma-subunit complex binding	1	0.653718
GO:0031694	molecular_function	alpha-2A adrenergic receptor binding	1	0.232817
GO:0031699	molecular_function	beta-3 adrenergic receptor binding	1	0.084547
GO:0031704	molecular_function	apelin receptor binding	1	0.084547
GO:0031705	molecular_function	bombesin receptor binding	1	0.084547
GO:0031708	molecular_function	endothelin B receptor binding	1	0.084547
GO:0031716	molecular_function	calcitonin receptor binding	1	0.084547
GO:0031722	molecular_function	hemoglobin beta binding	1	0.084547
GO:0031726	molecular_function	CCR1 chemokine receptor binding	1	0.232817
GO:0031727	molecular_function	CCR2 chemokine receptor binding	1	0.232817
GO:0031750	molecular_function	D3 dopamine receptor binding	1	0.084547
GO:0031775	molecular_function	lutropin-choriogonadotropic hormone receptor binding	1	0.084547
GO:0031841	molecular_function	neuropeptide Y receptor binding	1	0.084547
GO:0031995	molecular_function	insulin-like growth factor II binding	1	0.297695
GO:0032052	molecular_function	bile acid binding	1	0.232817
GO:0032183	molecular_function	SUMO binding	1	0.297695
GO:0032266	molecular_function	phosphatidylinositol-3-phosphate binding	1	0.548546
GO:0032767	molecular_function	copper-dependent protein binding	1	0.232817
GO:0032841	molecular_function	calcitonin binding	1	0.084547
GO:0033691	molecular_function	sialic acid binding	1	0.161952
GO:0033819	molecular_function	lipoyl(octanoyl) transferase activity	1	0.084547
GO:0033857	molecular_function	diphosphoinositol-pentakisphosphate kinase activity	1	0.084547
GO:0033925	molecular_function	mannosyl-glycoprotein endo-beta-N-acetylglucosaminidase activity	1	0.084547
GO:0034041	molecular_function	sterol-transporting ATPase activity	1	0.084547
GO:0034185	molecular_function	apolipoprotein binding	1	0.461249
GO:0034187	molecular_function	apolipoprotein E binding	1	0.232817
GO:0034190	molecular_function	apolipoprotein receptor binding	1	0.084547
GO:0034211	molecular_function	GTP-dependent protein kinase activity	1	0.084547
GO:0034236	molecular_function	protein kinase A catalytic subunit binding	1	0.506824
GO:0034237	molecular_function	protein kinase A regulatory subunit binding	1	0.461249
GO:0034437	molecular_function	glycoprotein transporter activity	1	0.161952
GO:0034450	molecular_function	ubiquitin-ubiquitin ligase activity	1	0.461249
GO:0034452	molecular_function	dynactin binding	1	0.161952
GO:0034485	molecular_function	phosphatidylinositol-3,4,5-trisphosphate 5-phosphatase activity	1	0.161952
GO:0034545	molecular_function	fumarylpyruvate hydrolase activity	1	0.084547
GO:0034595	molecular_function	phosphatidylinositol phosphate 5-phosphatase activity	1	0.161952
GO:0034647	molecular_function	histone demethylase activity (H3-trimethyl-K4 specific)	1	0.161952
GO:0034648	molecular_function	histone demethylase activity (H3-dimethyl-K4 specific)	1	0.232817
GO:0034649	molecular_function	histone demethylase activity (H3-monomethyl-K4 specific)	1	0.084547
GO:0035014	molecular_function	phosphatidylinositol 3-kinase regulator activity	1	0.232817
GO:0035198	molecular_function	miRNA binding	1	0.411468
GO:0035241	molecular_function	protein-arginine omega-N monomethyltransferase activity	1	0.161952
GO:0035256	molecular_function	G-protein coupled glutamate receptor binding	1	0.232817
GO:0035473	molecular_function	lipase binding	1	0.161952
GO:0035478	molecular_function	chylomicron binding	1	0.084547
GO:0035497	molecular_function	cAMP response element binding	1	0.297695
GO:0035529	molecular_function	NADH pyrophosphatase activity	1	0.232817
GO:0035642	molecular_function	histone methyltransferase activity (H3-R17 specific)	1	0.084547
GO:0042007	molecular_function	interleukin-18 binding	1	0.084547
GO:0042056	molecular_function	chemoattractant activity	1	0.461249
GO:0042153	molecular_function	RPTP-like protein binding	1	0.357091
GO:0042169	molecular_function	SH2 domain binding	1	0.734406
GO:0042296	molecular_function	ISG15 ligase activity	1	0.161952
GO:0042301	molecular_function	phosphate ion binding	1	0.506824
GO:0042379	molecular_function	chemokine receptor binding	1	0.357091
GO:0042393	molecular_function	histone binding	1	0.950581
GO:0042562	molecular_function	hormone binding	1	0.506824
GO:0042577	molecular_function	lipid phosphatase activity	1	0.084547
GO:0042605	molecular_function	peptide antigen binding	1	0.506824
GO:0042623	molecular_function	ATPase activity, coupled	1	0.297695
GO:0042805	molecular_function	actinin binding	1	0.232817
GO:0042809	molecular_function	vitamin D receptor binding	1	0.411468
GO:0042826	molecular_function	histone deacetylase binding	1	0.970957
GO:0042954	molecular_function	lipoprotein transporter activity	1	0.084547
GO:0043008	molecular_function	ATP-dependent protein binding	1	0.506824
GO:0043015	molecular_function	gamma-tubulin binding	1	0.653718
GO:0043023	molecular_function	ribosomal large subunit binding	1	0.161952
GO:0043024	molecular_function	ribosomal small subunit binding	1	0.232817
GO:0043047	molecular_function	single-stranded telomeric DNA binding	1	0.161952
GO:0043120	molecular_function	tumor necrosis factor binding	1	0.232817
GO:0043125	molecular_function	ErbB-3 class receptor binding	1	0.232817
GO:0043130	molecular_function	ubiquitin binding	1	0.915929
GO:0043142	molecular_function	single-stranded DNA-dependent ATPase activity	1	0.084547
GO:0043167	molecular_function	ion binding	1	0.297695
GO:0043177	molecular_function	organic acid binding	1	0.161952
GO:0043199	molecular_function	sulfate binding	1	0.084547
GO:0043422	molecular_function	protein kinase B binding	1	0.506824
GO:0043423	molecular_function	3-phosphoinositide-dependent protein kinase binding	1	0.161952
GO:0043425	molecular_function	bHLH transcription factor binding	1	0.683022
GO:0043492	molecular_function	ATPase activity, coupled to movement of substances	1	0.084547
GO:0043560	molecular_function	insulin receptor substrate binding	1	0.548546
GO:0043682	molecular_function	copper-transporting ATPase activity	1	0.084547
GO:0044020	molecular_function	histone methyltransferase activity (H4-R3 specific)	1	0.161952
GO:0045134	molecular_function	uridine-diphosphatase activity	1	0.232817
GO:0045295	molecular_function	gamma-catenin binding	1	0.411468
GO:0045499	molecular_function	chemorepellent activity	1	0.161952
GO:0046554	molecular_function	malate dehydrogenase (NADP+) activity	1	0.084547
GO:0046556	molecular_function	alpha-N-arabinofuranosidase activity	1	0.084547
GO:0046715	molecular_function	borate transmembrane transporter activity	1	0.084547
GO:0046790	molecular_function	virion binding	1	0.161952
GO:0046873	molecular_function	metal ion transmembrane transporter activity	1	0.683022
GO:0046914	molecular_function	transition metal ion binding	1	0.506824
GO:0046933	molecular_function	hydrogen ion transporting ATP synthase activity, rotational mechanism	1	0.653718
GO:0046961	molecular_function	proton-transporting ATPase activity, rotational mechanism	1	0.683022
GO:0046980	molecular_function	tapasin binding	1	0.161952
GO:0047150	molecular_function	betaine-homocysteine S-methyltransferase activity	1	0.161952
GO:0047408	molecular_function	alkenylglycerophosphocholine hydrolase activity	1	0.084547
GO:0047409	molecular_function	alkenylglycerophosphoethanolamine hydrolase activity	1	0.084547
GO:0047429	molecular_function	nucleoside-triphosphate diphosphatase activity	1	0.297695
GO:0047621	molecular_function	acylpyruvate hydrolase activity	1	0.084547
GO:0047760	molecular_function	butyrate-CoA ligase activity	1	0.232817
GO:0047963	molecular_function	glycine N-choloyltransferase activity	1	0.084547
GO:0048029	molecular_function	monosaccharide binding	1	0.621708
GO:0048038	molecular_function	quinone binding	1	0.506824
GO:0048185	molecular_function	activin binding	1	0.461249
GO:0048244	molecular_function	phytanoyl-CoA dioxygenase activity	1	0.084547
GO:0048365	molecular_function	Rac GTPase binding	1	0.506824
GO:0048495	molecular_function	Roundabout binding	1	0.297695
GO:0050291	molecular_function	sphingosine N-acyltransferase activity	1	0.297695
GO:0050321	molecular_function	tau-protein kinase activity	1	0.548546
GO:0050327	molecular_function	testosterone 17-beta-dehydrogenase (NAD+) activity	1	0.232817
GO:0050512	molecular_function	lactosylceramide 4-alpha-galactosyltransferase activity	1	0.084547
GO:0050543	molecular_function	icosatetraenoic acid binding	1	0.084547
GO:0050567	molecular_function	glutaminyl-tRNA synthase (glutamine-hydrolyzing) activity	1	0.161952
GO:0050577	molecular_function	GDP-L-fucose synthase activity	1	0.084547
GO:0050664	molecular_function	oxidoreductase activity, acting on NADH or NADPH, oxygen as acceptor	1	0.084547
GO:0050681	molecular_function	androgen receptor binding	1	0.796306
GO:0050733	molecular_function	RS domain binding	1	0.297695
GO:0050750	molecular_function	low-density lipoprotein particle receptor binding	1	0.653718
GO:0050897	molecular_function	cobalt ion binding	1	0.297695
GO:0051087	molecular_function	chaperone binding	1	0.950581
GO:0051219	molecular_function	phosphoprotein binding	1	0.890358
GO:0051287	molecular_function	NAD binding	1	0.965326
GO:0051378	molecular_function	serotonin binding	1	0.232817
GO:0051379	molecular_function	epinephrine binding	1	0.297695
GO:0051380	molecular_function	norepinephrine binding	1	0.232817
GO:0051400	molecular_function	BH domain binding	1	0.548546
GO:0051539	molecular_function	4 iron, 4 sulfur cluster binding	1	0.857018
GO:0051717	molecular_function	inositol-1,3,4,5-tetrakisphosphate 3-phosphatase activity	1	0.084547
GO:0051721	molecular_function	protein phosphatase 2A binding	1	0.653718
GO:0051787	molecular_function	misfolded protein binding	1	0.506824
GO:0051800	molecular_function	phosphatidylinositol-3,4-bisphosphate 3-phosphatase activity	1	0.084547
GO:0052591	molecular_function	sn-glycerol-3-phosphate:ubiquinone-8 oxidoreductase activity	1	0.084547
GO:0052593	molecular_function	tryptamine:oxygen oxidoreductase (deaminating) activity	1	0.084547
GO:0052594	molecular_function	aminoacetone:oxygen oxidoreductase(deaminating) activity	1	0.084547
GO:0052595	molecular_function	aliphatic-amine oxidase activity	1	0.084547
GO:0052596	molecular_function	phenethylamine:oxygen oxidoreductase (deaminating) activity	1	0.084547
GO:0052654	molecular_function	L-leucine transaminase activity	1	0.161952
GO:0052655	molecular_function	L-valine transaminase activity	1	0.161952
GO:0052656	molecular_function	L-isoleucine transaminase activity	1	0.161952
GO:0052658	molecular_function	inositol-1,4,5-trisphosphate 5-phosphatase activity	1	0.084547
GO:0052659	molecular_function	inositol-1,3,4,5-tetrakisphosphate 5-phosphatase activity	1	0.084547
GO:0052723	molecular_function	inositol hexakisphosphate 1-kinase activity	1	0.232817
GO:0052724	molecular_function	inositol hexakisphosphate 3-kinase activity	1	0.232817
GO:0055056	molecular_function	D-glucose transmembrane transporter activity	1	0.232817
GO:0055100	molecular_function	adiponectin binding	1	0.084547
GO:0070006	molecular_function	metalloaminopeptidase activity	1	0.161952
GO:0070016	molecular_function	armadillo repeat domain binding	1	0.506824
GO:0070061	molecular_function	fructose binding	1	0.297695
GO:0070063	molecular_function	RNA polymerase binding	1	0.297695
GO:0070097	molecular_function	delta-catenin binding	1	0.161952
GO:0070287	molecular_function	ferritin receptor activity	1	0.084547
GO:0070300	molecular_function	phosphatidic acid binding	1	0.161952
GO:0070326	molecular_function	very-low-density lipoprotein particle receptor binding	1	0.232817
GO:0070402	molecular_function	NADPH binding	1	0.506824
GO:0070410	molecular_function	co-SMAD binding	1	0.357091
GO:0070411	molecular_function	I-SMAD binding	1	0.586741
GO:0070491	molecular_function	repressing transcription factor binding	1	0.734406
GO:0070539	molecular_function	linoleic acid binding	1	0.084547
GO:0070577	molecular_function	histone acetyl-lysine binding	1	0.357091
GO:0070628	molecular_function	proteasome binding	1	0.461249
GO:0070644	molecular_function	vitamin D response element binding	1	0.084547
GO:0070742	molecular_function	C2H2 zinc finger domain binding	1	0.506824
GO:0070853	molecular_function	myosin VI binding	1	0.084547
GO:0070888	molecular_function	E-box binding	1	0.683022
GO:0070890	molecular_function	sodium-dependent L-ascorbate transmembrane transporter activity	1	0.084547
GO:0070974	molecular_function	POU domain binding	1	0.084547
GO:0071614	molecular_function	linoleic acid epoxygenase activity	1	0.084547
GO:0071889	molecular_function	14-3-3 protein binding	1	0.683022
GO:0080025	molecular_function	phosphatidylinositol-3,5-bisphosphate binding	1	0.411468
GO:0080146	molecular_function	L-cysteine desulfhydrase activity	1	0.084547
GO:0097162	molecular_function	MADS box domain binding	1	0.084547
GO:0000332	molecular_function	template for synthesis of G-rich strand of telomere DNA activity	1	0.704777
GO:0000400	molecular_function	four-way junction DNA binding	1	0.704777
GO:0000403	molecular_function	Y-form DNA binding	1	0.704777
GO:0000404	molecular_function	loop DNA binding	1	0.704777
GO:0000406	molecular_function	double-strand/single-strand DNA junction binding	1	0.704777
GO:0000981	molecular_function	sequence-specific DNA binding RNA polymerase II transcription factor activity	1	0.704777
GO:0001106	molecular_function	RNA polymerase II transcription corepressor activity	1	0.704777
GO:0001635	molecular_function	calcitonin gene-related polypeptide receptor activity	1	0.704777
GO:0001653	molecular_function	peptide receptor activity	1	0.704777
GO:0001848	molecular_function	complement binding	1	0.704777
GO:0003678	molecular_function	DNA helicase activity	1	0.704777
GO:0003720	molecular_function	telomerase activity	1	0.704777
GO:0003835	molecular_function	beta-galactoside alpha-2,6-sialyltransferase activity	1	0.704777
GO:0003839	molecular_function	gamma-glutamylcyclotransferase activity	1	0.704777
GO:0003858	molecular_function	3-hydroxybutyrate dehydrogenase activity	1	0.704777
GO:0004058	molecular_function	aromatic-L-amino-acid decarboxylase activity	1	0.704777
GO:0004063	molecular_function	aryldialkylphosphatase activity	1	0.704777
GO:0004064	molecular_function	arylesterase activity	1	0.704777
GO:0004112	molecular_function	cyclic-nucleotide phosphodiesterase activity	1	0.704777
GO:0004131	molecular_function	cytosine deaminase activity	1	0.704777
GO:0004174	molecular_function	electron-transferring-flavoprotein dehydrogenase activity	1	0.704777
GO:0004176	molecular_function	ATP-dependent peptidase activity	1	0.704777
GO:0004340	molecular_function	glucokinase activity	1	0.704777
GO:0004346	molecular_function	glucose-6-phosphatase activity	1	0.704777
GO:0004419	molecular_function	hydroxymethylglutaryl-CoA lyase activity	1	0.704777
GO:0004476	molecular_function	mannose-6-phosphate isomerase activity	1	0.704777
GO:0004490	molecular_function	methylglutaconyl-CoA hydratase activity	1	0.704777
GO:0004505	molecular_function	phenylalanine 4-monooxygenase activity	1	0.704777
GO:0004526	molecular_function	ribonuclease P activity	1	0.704777
GO:0004527	molecular_function	exonuclease activity	1	0.704777
GO:0004540	molecular_function	ribonuclease activity	1	0.704777
GO:0004565	molecular_function	beta-galactosidase activity	1	0.704777
GO:0004586	molecular_function	ornithine decarboxylase activity	1	0.704777
GO:0004588	molecular_function	orotate phosphoribosyltransferase activity	1	0.704777
GO:0004590	molecular_function	orotidine-5'-phosphate decarboxylase activity	1	0.704777
GO:0004668	molecular_function	protein-arginine deiminase activity	1	0.704777
GO:0004687	molecular_function	myosin light chain kinase activity	1	0.704777
GO:0004715	molecular_function	non-membrane spanning protein tyrosine kinase activity	1	0.704777
GO:0004757	molecular_function	sepiapterin reductase activity	1	0.704777
GO:0004767	molecular_function	sphingomyelin phosphodiesterase activity	1	0.704777
GO:0004860	molecular_function	protein kinase inhibitor activity	1	0.704777
GO:0004937	molecular_function	alpha1-adrenergic receptor activity	1	0.704777
GO:0004950	molecular_function	chemokine receptor activity	1	0.704777
GO:0004991	molecular_function	parathyroid hormone receptor activity	1	0.704777
GO:0005010	molecular_function	insulin-like growth factor-activated receptor activity	1	0.704777
GO:0005017	molecular_function	platelet-derived growth factor-activated receptor activity	1	0.704777
GO:0005019	molecular_function	platelet-derived growth factor beta-receptor activity	1	0.704777
GO:0005021	molecular_function	vascular endothelial growth factor-activated receptor activity	1	0.704777
GO:0005026	molecular_function	transforming growth factor beta receptor activity, type II	1	0.704777
GO:0005109	molecular_function	frizzled binding	1	0.974414
GO:0005110	molecular_function	frizzled-2 binding	1	0.704777
GO:0005115	molecular_function	receptor tyrosine kinase-like orphan receptor binding	1	0.704777
GO:0005172	molecular_function	vascular endothelial growth factor receptor binding	1	0.704777
GO:0005229	molecular_function	intracellular calcium activated chloride channel activity	1	0.704777
GO:0005242	molecular_function	inward rectifier potassium channel activity	1	0.913006
GO:0005260	molecular_function	channel-conductance-controlling ATPase activity	1	0.704777
GO:0005319	molecular_function	lipid transporter activity	1	0.704777
GO:0005338	molecular_function	nucleotide-sugar transmembrane transporter activity	1	0.704777
GO:0005522	molecular_function	profilin binding	1	0.704777
GO:0005542	molecular_function	folic acid binding	1	0.704777
GO:0008106	molecular_function	alcohol dehydrogenase (NADP+) activity	1	0.704777
GO:0008115	molecular_function	sarcosine oxidase activity	1	0.704777
GO:0008124	molecular_function	4-alpha-hydroxytetrahydrobiopterin dehydratase activity	1	0.704777
GO:0008140	molecular_function	cAMP response element binding protein binding	1	0.704777
GO:0008187	molecular_function	poly-pyrimidine tract binding	1	0.704777
GO:0008235	molecular_function	metalloexopeptidase activity	1	0.704777
GO:0008265	molecular_function	Mo-molybdopterin cofactor sulfurase activity	1	0.704777
GO:0008373	molecular_function	sialyltransferase activity	1	0.704777
GO:0008390	molecular_function	testosterone 16-alpha-hydroxylase activity	1	0.704777
GO:0008401	molecular_function	retinoic acid 4-hydroxylase activity	1	0.704777
GO:0008431	molecular_function	vitamin E binding	1	0.704777
GO:0008440	molecular_function	inositol-1,4,5-trisphosphate 3-kinase activity	1	0.704777
GO:0008474	molecular_function	palmitoyl-(protein) hydrolase activity	1	0.704777
GO:0008475	molecular_function	procollagen-lysine 5-dioxygenase activity	1	0.704777
GO:0008479	molecular_function	queuine tRNA-ribosyltransferase activity	1	0.704777
GO:0008483	molecular_function	transaminase activity	1	0.704777
GO:0008511	molecular_function	sodium:potassium:chloride symporter activity	1	0.704777
GO:0008527	molecular_function	taste receptor activity	1	0.704777
GO:0008528	molecular_function	G-protein coupled peptide receptor activity	1	0.704777
GO:0008670	molecular_function	2,4-dienoyl-CoA reductase (NADPH) activity	1	0.704777
GO:0008762	molecular_function	UDP-N-acetylmuramate dehydrogenase activity	1	0.704777
GO:0008889	molecular_function	glycerophosphodiester phosphodiesterase activity	1	0.704777
GO:0009982	molecular_function	pseudouridine synthase activity	1	0.704777
GO:0010577	molecular_function	metalloenzyme activator activity	1	0.704777
GO:0010698	molecular_function	acetyltransferase activator activity	1	0.704777
GO:0015020	molecular_function	glucuronosyltransferase activity	1	0.704777
GO:0015091	molecular_function	ferric iron transmembrane transporter activity	1	0.704777
GO:0015267	molecular_function	channel activity	1	0.704777
GO:0015269	molecular_function	calcium-activated potassium channel activity	1	0.704777
GO:0015272	molecular_function	ATP-activated inward rectifier potassium channel activity	1	0.704777
GO:0015321	molecular_function	sodium-dependent phosphate transmembrane transporter activity	1	0.704777
GO:0015355	molecular_function	secondary active monocarboxylate transmembrane transporter activity	1	0.704777
GO:0016212	molecular_function	kynurenine-oxoglutarate transaminase activity	1	0.704777
GO:0016361	molecular_function	activin receptor activity, type I	1	0.704777
GO:0016614	molecular_function	oxidoreductase activity, acting on CH-OH group of donors	1	0.704777
GO:0016817	molecular_function	hydrolase activity, acting on acid anhydrides	1	0.704777
GO:0017049	molecular_function	GTP-Rho binding	1	0.913006
GO:0017076	molecular_function	purine nucleotide binding	1	0.704777
GO:0017111	molecular_function	nucleoside-triphosphatase activity	1	0.704777
GO:0017171	molecular_function	serine hydrolase activity	1	0.704777
GO:0018733	molecular_function	3,4-dihydrocoumarin hydrolase activity	1	0.704777
GO:0019002	molecular_function	GMP binding	1	0.704777
GO:0019213	molecular_function	deacetylase activity	1	0.704777
GO:0019237	molecular_function	centromeric DNA binding	1	0.704777
GO:0019834	molecular_function	phospholipase A2 inhibitor activity	1	0.704777
GO:0019842	molecular_function	vitamin binding	1	0.704777
GO:0022829	molecular_function	wide pore channel activity	1	0.704777
GO:0030151	molecular_function	molybdenum ion binding	1	0.704777
GO:0030160	molecular_function	GKAP/Homer scaffold activity	1	0.704777
GO:0030292	molecular_function	protein tyrosine kinase inhibitor activity	1	0.704777
GO:0030487	molecular_function	inositol-4,5-bisphosphate 5-phosphatase activity	1	0.704777
GO:0030546	molecular_function	receptor activator activity	1	0.913006
GO:0030548	molecular_function	acetylcholine receptor regulator activity	1	0.704777
GO:0030553	molecular_function	cGMP binding	1	0.704777
GO:0030742	molecular_function	GTP-dependent protein binding	1	0.704777
GO:0030983	molecular_function	mismatched DNA binding	1	0.704777
GO:0030984	molecular_function	kininogen binding	1	0.704777
GO:0031014	molecular_function	troponin T binding	1	0.704777
GO:0031210	molecular_function	phosphatidylcholine binding	1	0.913006
GO:0031406	molecular_function	carboxylic acid binding	1	0.704777
GO:0031435	molecular_function	mitogen-activated protein kinase kinase kinase binding	1	0.704777
GO:0031701	molecular_function	angiotensin receptor binding	1	0.704777
GO:0031702	molecular_function	type 1 angiotensin receptor binding	1	0.704777
GO:0031703	molecular_function	type 2 angiotensin receptor binding	1	0.704777
GO:0031735	molecular_function	CCR10 chemokine receptor binding	1	0.704777
GO:0031752	molecular_function	D5 dopamine receptor binding	1	0.704777
GO:0031826	molecular_function	type 2A serotonin receptor binding	1	0.704777
GO:0032137	molecular_function	guanine/thymine mispair binding	1	0.704777
GO:0032138	molecular_function	single base insertion or deletion binding	1	0.704777
GO:0032139	molecular_function	dinucleotide insertion or deletion binding	1	0.704777
GO:0032142	molecular_function	single guanine insertion binding	1	0.704777
GO:0032143	molecular_function	single thymine insertion binding	1	0.704777
GO:0032181	molecular_function	dinucleotide repeat insertion binding	1	0.704777
GO:0032190	molecular_function	acrosin binding	1	0.704777
GO:0032357	molecular_function	oxidized purine DNA binding	1	0.704777
GO:0032405	molecular_function	MutLalpha complex binding	1	0.704777
GO:0032934	molecular_function	sterol binding	1	0.704777
GO:0033549	molecular_function	MAP kinase phosphatase activity	1	0.704777
GO:0034189	molecular_function	very-low-density lipoprotein particle binding	1	0.704777
GO:0034594	molecular_function	phosphatidylinositol trisphosphate phosphatase activity	1	0.913006
GO:0034701	molecular_function	tripeptidase activity	1	0.704777
GO:0034714	molecular_function	type III transforming growth factor beta receptor binding	1	0.704777
GO:0035226	molecular_function	glutamate-cysteine ligase catalytic subunit binding	1	0.704777
GO:0035255	molecular_function	ionotropic glutamate receptor binding	1	0.913006
GO:0035727	molecular_function	lysophosphatidic acid binding	1	0.704777
GO:0035827	molecular_function	rubidium ion transmembrane transporter activity	1	0.704777
GO:0042043	molecular_function	neurexin family protein binding	1	0.704777
GO:0042974	molecular_function	retinoic acid receptor binding	1	0.704777
GO:0042975	molecular_function	peroxisome proliferator activated receptor binding	1	0.704777
GO:0043014	molecular_function	alpha-tubulin binding	1	0.704777
GO:0043027	molecular_function	cysteine-type endopeptidase inhibitor activity involved in apoptotic process	1	0.704777
GO:0043183	molecular_function	vascular endothelial growth factor receptor 1 binding	1	0.704777
GO:0043184	molecular_function	vascular endothelial growth factor receptor 2 binding	1	0.704777
GO:0043295	molecular_function	glutathione binding	1	0.704777
GO:0043533	molecular_function	inositol 1,3,4,5 tetrakisphosphate binding	1	0.704777
GO:0045028	molecular_function	G-protein coupled purinergic nucleotide receptor activity	1	0.913006
GO:0046625	molecular_function	sphingolipid binding	1	0.704777
GO:0046966	molecular_function	thyroid hormone receptor binding	1	0.704777
GO:0047130	molecular_function	saccharopine dehydrogenase (NADP+, L-lysine-forming) activity	1	0.704777
GO:0047131	molecular_function	saccharopine dehydrogenase (NAD+, L-glutamate-forming) activity	1	0.704777
GO:0047499	molecular_function	calcium-independent phospholipase A2 activity	1	0.704777
GO:0047536	molecular_function	2-aminoadipate transaminase activity	1	0.704777
GO:0047856	molecular_function	dihydrocoumarin hydrolase activity	1	0.704777
GO:0047865	molecular_function	dimethylglycine dehydrogenase activity	1	0.704777
GO:0047939	molecular_function	L-glucuronate reductase activity	1	0.704777
GO:0048020	molecular_function	CCR chemokine receptor binding	1	0.704777
GO:0048040	molecular_function	UDP-glucuronate decarboxylase activity	1	0.704777
GO:0048407	molecular_function	platelet-derived growth factor binding	1	0.704777
GO:0050031	molecular_function	L-pipecolate oxidase activity	1	0.704777
GO:0050121	molecular_function	N-acylglucosamine 2-epimerase activity	1	0.704777
GO:0050699	molecular_function	WW domain binding	1	0.704777
GO:0051425	molecular_function	PTB domain binding	1	0.704777
GO:0051428	molecular_function	peptide hormone receptor binding	1	0.913006
GO:0051434	molecular_function	BH3 domain binding	1	0.704777
GO:0070700	molecular_function	BMP receptor binding	1	0.704777
GO:0070851	molecular_function	growth factor receptor binding	1	0.704777
GO:0005737	cellular_component	cytoplasm	268	0.0218363
GO:0016021	cellular_component	integral to membrane	236	3.81473e-13
GO:0005634	cellular_component	nucleus	232	0.363718
GO:0016020	cellular_component	membrane	183	1.39083e-05
GO:0005886	cellular_component	plasma membrane	180	1.50457e-12
GO:0005739	cellular_component	mitochondrion	83	0.901292
GO:0005576	cellular_component	extracellular region	75	1.77469e-06
GO:0005730	cellular_component	nucleolus	75	0.754107
GO:0005622	cellular_component	intracellular	74	0.791422
GO:0005575	cellular_component	cellular_component	69	0.911185
GO:0005615	cellular_component	extracellular space	65	1.28016e-08
GO:0005783	cellular_component	endoplasmic reticulum	65	0.00481885
GO:0005829	cellular_component	cytosol	64	0.146269
GO:0005794	cellular_component	Golgi apparatus	54	0.065595
GO:0005624	cellular_component	membrane fraction	44	0.000387643
GO:0005625	cellular_component	soluble fraction	39	0.00867254
GO:0005792	cellular_component	microsome	35	0.000163015
GO:0048471	cellular_component	perinuclear region of cytoplasm	35	0.0090368
GO:0005789	cellular_component	endoplasmic reticulum membrane	34	0.0255578
GO:0009986	cellular_component	cell surface	34	0.000350638
GO:0005856	cellular_component	cytoskeleton	32	0.111708
GO:0016324	cellular_component	apical plasma membrane	30	2.01407e-05
GO:0005743	cellular_component	mitochondrial inner membrane	28	0.0260573
GO:0043234	cellular_component	protein complex	28	0.160223
GO:0043025	cellular_component	neuronal cell body	23	0.091147
GO:0030054	cellular_component	cell junction	22	0.0921538
GO:0005667	cellular_component	transcription factor complex	19	0.00942007
GO:0005887	cellular_component	integral to plasma membrane	19	0.0188549
GO:0043005	cellular_component	neuron projection	19	0.000179773
GO:0030424	cellular_component	axon	18	0.00484942
GO:0005813	cellular_component	centrosome	17	0.619352
GO:0016323	cellular_component	basolateral plasma membrane	17	0.0107347
GO:0031012	cellular_component	extracellular matrix	17	0.0222439
GO:0019717	cellular_component	synaptosome	16	0.00334208
GO:0000139	cellular_component	Golgi membrane	15	0.321672
GO:0005654	cellular_component	nucleoplasm	15	0.160355
GO:0031410	cellular_component	cytoplasmic vesicle	15	0.268738
GO:0005578	cellular_component	proteinaceous extracellular matrix	14	0.00371739
GO:0009897	cellular_component	external side of plasma membrane	14	0.0478061
GO:0043231	cellular_component	intracellular membrane-bounded organelle	14	0.683963
GO:0005626	cellular_component	insoluble fraction	13	0.000360355
GO:0005768	cellular_component	endosome	13	0.394133
GO:0045121	cellular_component	membrane raft	13	0.0831215
GO:0030425	cellular_component	dendrite	12	0.64123
GO:0031965	cellular_component	nuclear membrane	12	0.070971
GO:0015629	cellular_component	actin cytoskeleton	11	0.108526
GO:0016023	cellular_component	cytoplasmic membrane-bounded vesicle	11	0.0457728
GO:0042995	cellular_component	cell projection	11	0.0677954
GO:0045202	cellular_component	synapse	11	0.672939
GO:0005635	cellular_component	nuclear envelope	10	0.020001
GO:0005764	cellular_component	lysosome	10	0.577876
GO:0005938	cellular_component	cell cortex	10	0.0636706
GO:0030027	cellular_component	lamellipodium	10	0.0636706
GO:0005923	cellular_component	tight junction	9	0.0201547
GO:0030426	cellular_component	growth cone	9	0.0135552
GO:0005769	cellular_component	early endosome	8	0.46959
GO:0005874	cellular_component	microtubule	8	0.661915
GO:0005911	cellular_component	cell-cell junction	8	0.150265
GO:0005925	cellular_component	focal adhesion	8	0.312228
GO:0016363	cellular_component	nuclear matrix	8	0.0463909
GO:0005681	cellular_component	spliceosomal complex	7	0.136096
GO:0005759	cellular_component	mitochondrial matrix	7	0.742297
GO:0015630	cellular_component	microtubule cytoskeleton	7	0.191804
GO:0016607	cellular_component	nuclear speck	7	0.464831
GO:0030176	cellular_component	integral to endoplasmic reticulum membrane	7	0.00596367
GO:0030529	cellular_component	ribonucleoprotein complex	7	0.585871
GO:0042383	cellular_component	sarcolemma	7	0.107103
GO:0042470	cellular_component	melanosome	7	0.309337
GO:0045177	cellular_component	apical part of cell	7	0.268334
GO:0071013	cellular_component	catalytic step 2 spliceosome	7	0.337306
GO:0005765	cellular_component	lysosomal membrane	6	0.381734
GO:0005802	cellular_component	trans-Golgi network	6	0.319875
GO:0005815	cellular_component	microtubule organizing center	6	0.151823
GO:0031526	cellular_component	brush border membrane	6	0.0628621
GO:0034707	cellular_component	chloride channel complex	6	0.000367537
GO:0043197	cellular_component	dendritic spine	6	0.230912
GO:0000785	cellular_component	chromatin	5	0.451575
GO:0000790	cellular_component	nuclear chromatin	5	0.263377
GO:0001726	cellular_component	ruffle	5	0.417415
GO:0005604	cellular_component	basement membrane	5	0.417415
GO:0005819	cellular_component	spindle	5	0.434551
GO:0005833	cellular_component	hemoglobin complex	5	2.39023e-05
GO:0005903	cellular_component	brush border	5	0.0277822
GO:0010008	cellular_component	endosome membrane	5	0.400195
GO:0014069	cellular_component	postsynaptic density	5	0.716213
GO:0016605	cellular_component	PML body	5	0.313954
GO:0030018	cellular_component	Z disc	5	0.0826058
GO:0030141	cellular_component	secretory granule	5	0.417415
GO:0030659	cellular_component	cytoplasmic vesicle membrane	5	0.263377
GO:0031966	cellular_component	mitochondrial membrane	5	0.485177
GO:0045211	cellular_component	postsynaptic membrane	5	0.679146
GO:0000299	cellular_component	integral to membrane of membrane fraction	4	0.0497055
GO:0001725	cellular_component	stress fiber	4	0.226631
GO:0005581	cellular_component	collagen	4	0.343015
GO:0005643	cellular_component	nuclear pore	4	0.172859
GO:0005758	cellular_component	mitochondrial intermembrane space	4	0.226631
GO:0005770	cellular_component	late endosome	4	0.721345
GO:0005777	cellular_component	peroxisome	4	0.932595
GO:0005791	cellular_component	rough endoplasmic reticulum	4	0.139847
GO:0005840	cellular_component	ribosome	4	0.999994
GO:0005882	cellular_component	intermediate filament	4	0.0708497
GO:0005905	cellular_component	coated pit	4	0.264542
GO:0005922	cellular_component	connexon complex	4	0.00144425
GO:0008021	cellular_component	synaptic vesicle	4	0.603845
GO:0009925	cellular_component	basal plasma membrane	4	0.082886
GO:0030139	cellular_component	endocytic vesicle	4	0.190282
GO:0031982	cellular_component	vesicle	4	0.190282
GO:0032420	cellular_component	stereocilium	4	0.0144884
GO:0042645	cellular_component	mitochondrial nucleoid	4	0.264542
GO:0043204	cellular_component	perikaryon	4	0.460676
GO:0043209	cellular_component	myelin sheath	4	0.0497055
GO:0044444	cellular_component	cytoplasmic part	4	0.0497055
GO:0045095	cellular_component	keratin filament	4	0.0708497
GO:0055037	cellular_component	recycling endosome	4	0.208228
GO:0071944	cellular_component	cell periphery	4	0.0597801
GO:0005834	cellular_component	heterotrimeric G-protein complex	4	0.537926
GO:0000228	cellular_component	nuclear chromosome	3	0.0162765
GO:0000922	cellular_component	spindle pole	3	0.731115
GO:0000932	cellular_component	cytoplasmic mRNA processing body	3	0.236422
GO:0001669	cellular_component	acrosomal vesicle	3	0.426016
GO:0005740	cellular_component	mitochondrial envelope	3	0.108802
GO:0005778	cellular_component	peroxisomal membrane	3	0.426016
GO:0005795	cellular_component	Golgi stack	3	0.236422
GO:0005890	cellular_component	sodium:potassium-exchanging ATPase complex	3	0.00991979
GO:0005901	cellular_component	caveola	3	0.634258
GO:0005913	cellular_component	cell-cell adherens junction	3	0.402681
GO:0008076	cellular_component	voltage-gated potassium channel complex	3	0.577518
GO:0008305	cellular_component	integrin complex	3	0.0594881
GO:0009898	cellular_component	internal side of plasma membrane	3	0.449022
GO:0015934	cellular_component	large ribosomal subunit	3	0.169034
GO:0016529	cellular_component	sarcoplasmic reticulum	3	0.236422
GO:0019898	cellular_component	extrinsic to membrane	3	0.147976
GO:0030133	cellular_component	transport vesicle	3	0.379081
GO:0030175	cellular_component	filopodium	3	0.536753
GO:0030315	cellular_component	T-tubule	3	0.169034
GO:0030864	cellular_component	cortical actin cytoskeleton	3	0.169034
GO:0031225	cellular_component	anchored to membrane	3	0.355286
GO:0031252	cellular_component	cell leading edge	3	0.515548
GO:0031941	cellular_component	filamentous actin	3	0.0909687
GO:0032590	cellular_component	dendrite membrane	3	0.024425
GO:0043195	cellular_component	terminal button	3	0.379081
GO:0043198	cellular_component	dendritic shaft	3	0.283558
GO:0043235	cellular_component	receptor complex	3	0.127852
GO:0046581	cellular_component	intercellular canaliculus	3	0.00529161
GO:0046658	cellular_component	anchored to plasma membrane	3	0.147976
GO:0000015	cellular_component	phosphopyruvate hydratase complex	2	0.0202211
GO:0000151	cellular_component	ubiquitin ligase complex	2	0.716479
GO:0000267	cellular_component	cell fraction	2	0.060111
GO:0000794	cellular_component	condensed nuclear chromosome	2	0.366039
GO:0001533	cellular_component	cornified envelope	2	0.173046
GO:0001750	cellular_component	photoreceptor outer segment	2	0.334281
GO:0005614	cellular_component	interstitial matrix	2	0.0852066
GO:0005741	cellular_component	mitochondrial outer membrane	2	0.969955
GO:0005788	cellular_component	endoplasmic reticulum lumen	2	0.889016
GO:0005793	cellular_component	endoplasmic reticulum-Golgi intermediate compartment	2	0.780996
GO:0005801	cellular_component	cis-Golgi network	2	0.457203
GO:0005811	cellular_component	lipid particle	2	0.397191
GO:0005845	cellular_component	mRNA cap binding complex	2	0.14223
GO:0005852	cellular_component	eukaryotic translation initiation factor 3 complex	2	0.269593
GO:0005915	cellular_component	zonula adherens	2	0.112779
GO:0005929	cellular_component	cilium	2	0.808148
GO:0005932	cellular_component	microtubule basal body	2	0.678603
GO:0005942	cellular_component	phosphatidylinositol 3-kinase complex	2	0.0852066
GO:0005952	cellular_component	cAMP-dependent protein kinase complex	2	0.112779
GO:0008385	cellular_component	IkappaB kinase complex	2	0.0852066
GO:0009434	cellular_component	microtubule-based flagellum	2	0.173046
GO:0012505	cellular_component	endomembrane system	2	0.832259
GO:0015935	cellular_component	small ribosomal subunit	2	0.565992
GO:0016327	cellular_component	apicolateral plasma membrane	2	0.14223
GO:0016328	cellular_component	lateral plasma membrane	2	0.513605
GO:0016442	cellular_component	RNA-induced silencing complex	2	0.112779
GO:0016460	cellular_component	myosin II complex	2	0.060111
GO:0016514	cellular_component	SWI/SNF complex	2	0.269593
GO:0016604	cellular_component	nuclear body	2	0.540316
GO:0019897	cellular_component	extrinsic to plasma membrane	2	0.269593
GO:0022627	cellular_component	cytosolic small ribosomal subunit	2	0.903578
GO:0030016	cellular_component	myofibril	2	0.427612
GO:0030117	cellular_component	membrane coat	2	0.334281
GO:0030136	cellular_component	clathrin-coated vesicle	2	0.636697
GO:0030140	cellular_component	trans-Golgi network transport vesicle	2	0.237075
GO:0030173	cellular_component	integral to Golgi membrane	2	0.485887
GO:0030496	cellular_component	midbody	2	0.962436
GO:0030658	cellular_component	transport vesicle membrane	2	0.30207
GO:0031011	cellular_component	Ino80 complex	2	0.30207
GO:0031091	cellular_component	platelet alpha granule	2	0.204787
GO:0031234	cellular_component	extrinsic to internal side of plasma membrane	2	0.513605
GO:0031258	cellular_component	lamellipodium membrane	2	0.14223
GO:0031362	cellular_component	anchored to external side of plasma membrane	2	0.060111
GO:0031527	cellular_component	filopodium membrane	2	0.0381833
GO:0031528	cellular_component	microvillus membrane	2	0.237075
GO:0031594	cellular_component	neuromuscular junction	2	0.678603
GO:0031616	cellular_component	spindle pole centrosome	2	0.0852066
GO:0031674	cellular_component	I band	2	0.14223
GO:0031838	cellular_component	haptoglobin-hemoglobin complex	2	0.00714226
GO:0032391	cellular_component	photoreceptor connecting cilium	2	0.334281
GO:0032587	cellular_component	ruffle membrane	2	0.678603
GO:0032592	cellular_component	integral to mitochondrial membrane	2	0.0381833
GO:0032809	cellular_component	neuronal cell body membrane	2	0.060111
GO:0034361	cellular_component	very-low-density lipoprotein particle	2	0.30207
GO:0035085	cellular_component	cilium axoneme	2	0.14223
GO:0042734	cellular_component	presynaptic membrane	2	0.397191
GO:0042824	cellular_component	MHC class I peptide loading complex	2	0.0202211
GO:0042825	cellular_component	TAP complex	2	0.0202211
GO:0043034	cellular_component	costamere	2	0.269593
GO:0043229	cellular_component	intracellular organelle	2	0.0852066
GO:0043679	cellular_component	axon terminus	2	0.614184
GO:0044424	cellular_component	intracellular part	2	0.173046
GO:0045111	cellular_component	intermediate filament cytoskeleton	2	0.780996
GO:0045178	cellular_component	basal part of cell	2	0.0381833
GO:0046930	cellular_component	pore complex	2	0.237075
GO:0070062	cellular_component	extracellular vesicular exosome	2	0.14223
GO:0071564	cellular_component	npBAF complex	2	0.204787
GO:0071565	cellular_component	nBAF complex	2	0.237075
GO:0072563	cellular_component	endothelial microparticle	2	0.00714226
GO:0000776	cellular_component	kinetochore	2	0.496547
GO:0001741	cellular_component	XY body	2	0.496547
GO:0005960	cellular_component	glycine cleavage complex	2	0
GO:0016592	cellular_component	mediator complex	2	0.496547
GO:0017109	cellular_component	glutamate-cysteine ligase complex	2	0.496547
GO:0031519	cellular_component	PcG protein complex	2	0.496547
GO:0032432	cellular_component	actin filament bundle	2	0.496547
GO:0033270	cellular_component	paranode region of axon	2	0
GO:0043296	cellular_component	apical junction complex	2	0.496547
GO:0044224	cellular_component	juxtaparanode region of axon	2	0
GO:0072372	cellular_component	primary cilium	2	0.496547
GO:0000118	cellular_component	histone deacetylase complex	1	0.796306
GO:0000123	cellular_component	histone acetyltransferase complex	1	0.357091
GO:0000124	cellular_component	SAGA complex	1	0.084547
GO:0000145	cellular_component	exocyst	1	0.297695
GO:0000152	cellular_component	nuclear ubiquitin ligase complex	1	0.161952
GO:0000275	cellular_component	mitochondrial proton-transporting ATP synthase complex, catalytic core F(1)	1	0.357091
GO:0000300	cellular_component	peripheral to membrane of membrane fraction	1	0.297695
GO:0000307	cellular_component	cyclin-dependent protein kinase holoenzyme complex	1	0.548546
GO:0000346	cellular_component	transcription export complex	1	0.411468
GO:0000502	cellular_component	proteasome complex	1	0.923052
GO:0000775	cellular_component	chromosome, centromeric region	1	0.796306
GO:0000777	cellular_component	condensed chromosome kinetochore	1	0.734406
GO:0000786	cellular_component	nucleosome	1	0.908147
GO:0000793	cellular_component	condensed chromosome	1	0.796306
GO:0000795	cellular_component	synaptonemal complex	1	0.411468
GO:0000800	cellular_component	lateral element	1	0.161952
GO:0000808	cellular_component	origin recognition complex	1	0.297695
GO:0001527	cellular_component	microfibril	1	0.232817
GO:0001651	cellular_component	dense fibrillar component	1	0.161952
GO:0001652	cellular_component	granular component	1	0.357091
GO:0001673	cellular_component	male germ cell nucleus	1	0.506824
GO:0001917	cellular_component	photoreceptor inner segment	1	0.506824
GO:0002080	cellular_component	acrosomal membrane	1	0.461249
GO:0005579	cellular_component	membrane attack complex	1	0.297695
GO:0005588	cellular_component	collagen type V	1	0.232817
GO:0005589	cellular_component	collagen type VI	1	0.084547
GO:0005607	cellular_component	laminin-2 complex	1	0.084547
GO:0005610	cellular_component	laminin-5 complex	1	0.232817
GO:0005637	cellular_component	nuclear inner membrane	1	0.756887
GO:0005638	cellular_component	lamin filament	1	0.297695
GO:0005657	cellular_component	replication fork	1	0.461249
GO:0005663	cellular_component	DNA replication factor C complex	1	0.357091
GO:0005664	cellular_component	nuclear origin of replication recognition complex	1	0.357091
GO:0005671	cellular_component	Ada2/Gcn5/Ada3 transcription activator complex	1	0.461249
GO:0005675	cellular_component	holo TFIIH complex	1	0.548546
GO:0005677	cellular_component	chromatin silencing complex	1	0.232817
GO:0005687	cellular_component	U4 snRNP	1	0.161952
GO:0005688	cellular_component	U6 snRNP	1	0.084547
GO:0005694	cellular_component	chromosome	1	0.998699
GO:0005720	cellular_component	nuclear heterochromatin	1	0.548546
GO:0005742	cellular_component	mitochondrial outer membrane translocase complex	1	0.357091
GO:0005753	cellular_component	mitochondrial proton-transporting ATP synthase complex	1	0.621708
GO:0005776	cellular_component	autophagic vacuole	1	0.621708
GO:0005814	cellular_component	centriole	1	0.908147
GO:0005826	cellular_component	actomyosin contractile ring	1	0.232817
GO:0005832	cellular_component	chaperonin-containing T-complex	1	0.461249
GO:0005844	cellular_component	polysome	1	0.621708
GO:0005858	cellular_component	axonemal dynein complex	1	0.084547
GO:0005871	cellular_component	kinesin complex	1	0.548546
GO:0005885	cellular_component	Arp2/3 protein complex	1	0.084547
GO:0005902	cellular_component	microvillus	1	0.935541
GO:0005912	cellular_component	adherens junction	1	0.890358
GO:0005921	cellular_component	gap junction	1	0.621708
GO:0005945	cellular_component	6-phosphofructokinase complex	1	0.232817
GO:0005954	cellular_component	calcium- and calmodulin-dependent protein kinase complex	1	0.297695
GO:0005964	cellular_component	phosphorylase kinase complex	1	0.161952
GO:0008091	cellular_component	spectrin	1	0.232817
GO:0008623	cellular_component	chromatin accessibility complex	1	0.084547
GO:0009331	cellular_component	glycerol-3-phosphate dehydrogenase complex	1	0.161952
GO:0012506	cellular_component	vesicle membrane	1	0.813552
GO:0014704	cellular_component	intercalated disc	1	0.357091
GO:0014802	cellular_component	terminal cisterna	1	0.084547
GO:0014804	cellular_component	terminal cisterna lumen	1	0.084547
GO:0016010	cellular_component	dystrophin-associated glycoprotein complex	1	0.506824
GO:0016012	cellular_component	sarcoglycan complex	1	0.297695
GO:0016234	cellular_component	inclusion body	1	0.411468
GO:0016235	cellular_component	aggresome	1	0.653718
GO:0016459	cellular_component	myosin complex	1	0.843789
GO:0016507	cellular_component	mitochondrial fatty acid beta-oxidation multienzyme complex	1	0.161952
GO:0016528	cellular_component	sarcoplasm	1	0.232817
GO:0016600	cellular_component	flotillin complex	1	0.232817
GO:0016602	cellular_component	CCAAT-binding factor complex	1	0.232817
GO:0017053	cellular_component	transcriptional repressor complex	1	0.908147
GO:0019005	cellular_component	SCF ubiquitin ligase complex	1	0.756887
GO:0019861	cellular_component	flagellum	1	0.734406
GO:0019908	cellular_component	nuclear cyclin-dependent protein kinase holoenzyme complex	1	0.161952
GO:0022625	cellular_component	cytosolic large ribosomal subunit	1	0.975675
GO:0030017	cellular_component	sarcomere	1	0.653718
GO:0030057	cellular_component	desmosome	1	0.506824
GO:0030118	cellular_component	clathrin coat	1	0.461249
GO:0030125	cellular_component	clathrin vesicle coat	1	0.357091
GO:0030130	cellular_component	clathrin coat of trans-Golgi network vesicle	1	0.297695
GO:0030132	cellular_component	clathrin coat of coated pit	1	0.357091
GO:0030137	cellular_component	COPI-coated vesicle	1	0.411468
GO:0030530	cellular_component	heterogeneous nuclear ribonucleoprotein complex	1	0.161952
GO:0030665	cellular_component	clathrin coated vesicle membrane	1	0.297695
GO:0030666	cellular_component	endocytic vesicle membrane	1	0.084547
GO:0030667	cellular_component	secretory granule membrane	1	0.586741
GO:0030672	cellular_component	synaptic vesicle membrane	1	0.880211
GO:0030673	cellular_component	axolemma	1	0.411468
GO:0030867	cellular_component	rough endoplasmic reticulum membrane	1	0.411468
GO:0030914	cellular_component	STAGA complex	1	0.461249
GO:0030956	cellular_component	glutamyl-tRNA(Gln) amidotransferase complex	1	0.161952
GO:0031080	cellular_component	Nup107-160 complex	1	0.506824
GO:0031088	cellular_component	platelet dense granule membrane	1	0.232817
GO:0031143	cellular_component	pseudopodium	1	0.461249
GO:0031227	cellular_component	intrinsic to endoplasmic reticulum membrane	1	0.683022
GO:0031235	cellular_component	intrinsic to internal side of plasma membrane	1	0.461249
GO:0031253	cellular_component	cell projection membrane	1	0.357091
GO:0031307	cellular_component	integral to mitochondrial outer membrane	1	0.461249
GO:0031371	cellular_component	ubiquitin conjugating enzyme complex	1	0.084547
GO:0031430	cellular_component	M band	1	0.297695
GO:0031901	cellular_component	early endosome membrane	1	0.829338
GO:0031902	cellular_component	late endosome membrane	1	0.908147
GO:0031988	cellular_component	membrane-bounded vesicle	1	0.506824
GO:0032281	cellular_component	alpha-amino-3-hydroxy-5-methyl-4-isoxazolepropionic acid selective glutamate receptor complex	1	0.232817
GO:0032421	cellular_component	stereocilium bundle	1	0.232817
GO:0032444	cellular_component	activin responsive factor complex	1	0.161952
GO:0032473	cellular_component	external side of mitochondrial outer membrane	1	0.084547
GO:0032580	cellular_component	Golgi cisterna membrane	1	0.935541
GO:0032589	cellular_component	neuron projection membrane	1	0.161952
GO:0032591	cellular_component	dendritic spine membrane	1	0.232817
GO:0032593	cellular_component	insulin-responsive compartment	1	0.161952
GO:0032797	cellular_component	SMN complex	1	0.232817
GO:0032982	cellular_component	myosin filament	1	0.161952
GO:0032993	cellular_component	protein-DNA complex	1	0.586741
GO:0033017	cellular_component	sarcoplasmic reticulum membrane	1	0.461249
GO:0033018	cellular_component	sarcoplasmic reticulum lumen	1	0.161952
GO:0033116	cellular_component	endoplasmic reticulum-Golgi intermediate compartment membrane	1	0.683022
GO:0033276	cellular_component	transcription factor TFTC complex	1	0.548546
GO:0033557	cellular_component	Slx1-Slx4 complex	1	0.084547
GO:0034366	cellular_component	spherical high-density lipoprotein particle	1	0.411468
GO:0034399	cellular_component	nuclear periphery	1	0.297695
GO:0034451	cellular_component	centriolar satellite	1	0.506824
GO:0034676	cellular_component	alpha6-beta4 integrin complex	1	0.084547
GO:0035068	cellular_component	micro-ribonucleoprotein complex	1	0.161952
GO:0035145	cellular_component	exon-exon junction complex	1	0.411468
GO:0035253	cellular_component	ciliary rootlet	1	0.297695
GO:0035267	cellular_component	NuA4 histone acetyltransferase complex	1	0.683022
GO:0035370	cellular_component	UBC13-UEV1A complex	1	0.161952
GO:0035631	cellular_component	CD40 receptor complex	1	0.548546
GO:0035748	cellular_component	myelin sheath abaxonal region	1	0.297695
GO:0035749	cellular_component	myelin sheath adaxonal region	1	0.297695
GO:0042105	cellular_component	alpha-beta T cell receptor complex	1	0.297695
GO:0042583	cellular_component	chromaffin granule	1	0.084547
GO:0042585	cellular_component	germinal vesicle	1	0.084547
GO:0042587	cellular_component	glycogen granule	1	0.411468
GO:0042588	cellular_component	zymogen granule	1	0.357091
GO:0042598	cellular_component	vesicular fraction	1	0.411468
GO:0042612	cellular_component	MHC class I protein complex	1	0.586741
GO:0042622	cellular_component	photoreceptor outer segment membrane	1	0.161952
GO:0042627	cellular_component	chylomicron	1	0.586741
GO:0042643	cellular_component	actomyosin, actin part	1	0.161952
GO:0043020	cellular_component	NADPH oxidase complex	1	0.461249
GO:0043202	cellular_component	lysosomal lumen	1	0.461249
GO:0043205	cellular_component	fibril	1	0.084547
GO:0043220	cellular_component	Schmidt-Lanterman incisure	1	0.548546
GO:0043265	cellular_component	ectoplasm	1	0.084547
GO:0043293	cellular_component	apoptosome	1	0.232817
GO:0043540	cellular_component	6-phosphofructo-2-kinase/fructose-2,6-biphosphatase 1 complex	1	0.084547
GO:0044189	cellular_component	host cell microsome	1	0.084547
GO:0044295	cellular_component	axonal growth cone	1	0.548546
GO:0044297	cellular_component	cell body	1	0.857018
GO:0044309	cellular_component	neuron spine	1	0.161952
GO:0044442	cellular_component	microtubule-based flagellum part	1	0.084547
GO:0045179	cellular_component	apical cortex	1	0.232817
GO:0045261	cellular_component	proton-transporting ATP synthase complex, catalytic core F(1)	1	0.357091
GO:0045263	cellular_component	proton-transporting ATP synthase complex, coupling factor F(o)	1	0.411468
GO:0045298	cellular_component	tubulin complex	1	0.161952
GO:0055038	cellular_component	recycling endosome membrane	1	0.796306
GO:0060076	cellular_component	excitatory synapse	1	0.506824
GO:0060170	cellular_component	cilium membrane	1	0.297695
GO:0070195	cellular_component	growth hormone receptor complex	1	0.084547
GO:0070369	cellular_component	beta-catenin-TCF7L2 complex	1	0.161952
GO:0070382	cellular_component	exocytic vesicle	1	0.357091
GO:0070531	cellular_component	BRCA1-A complex	1	0.411468
GO:0070552	cellular_component	BRISC complex	1	0.297695
GO:0070652	cellular_component	HAUS complex	1	0.411468
GO:0070776	cellular_component	MOZ/MORF histone acetyltransferase complex	1	0.232817
GO:0070937	cellular_component	CRD-mediated mRNA stability complex	1	0.297695
GO:0071141	cellular_component	SMAD protein complex	1	0.161952
GO:0071204	cellular_component	histone pre-mRNA 3'end processing complex	1	0.357091
GO:0071339	cellular_component	MLL1 complex	1	0.869127
GO:0071438	cellular_component	invadopodium membrane	1	0.084547
GO:0071914	cellular_component	prominosome	1	0.161952
GO:0071942	cellular_component	XPC complex	1	0.232817
GO:0071953	cellular_component	elastic fiber	1	0.084547
GO:0080008	cellular_component	CUL4 RING ubiquitin ligase complex	1	0.461249
GO:0000792	cellular_component	heterochromatin	1	0.704777
GO:0001772	cellular_component	immunological synapse	1	0.704777
GO:0001939	cellular_component	female pronucleus	1	0.704777
GO:0001950	cellular_component	plasma membrane enriched fraction	1	0.913006
GO:0002193	cellular_component	MAML1-RBP-Jkappa- ICN1 complex	1	0.704777
GO:0005605	cellular_component	basal lamina	1	0.704777
GO:0005641	cellular_component	nuclear envelope lumen	1	0.704777
GO:0005689	cellular_component	U12-type spliceosomal complex	1	0.704777
GO:0005697	cellular_component	telomerase holoenzyme complex	1	0.704777
GO:0005757	cellular_component	mitochondrial permeability transition pore complex	1	0.704777
GO:0005761	cellular_component	mitochondrial ribosome	1	0.704777
GO:0005773	cellular_component	vacuole	1	0.704777
GO:0005782	cellular_component	peroxisomal matrix	1	0.704777
GO:0005851	cellular_component	eukaryotic translation initiation factor 2B complex	1	0.704777
GO:0005861	cellular_component	troponin complex	1	0.704777
GO:0005868	cellular_component	cytoplasmic dynein complex	1	0.704777
GO:0005884	cellular_component	actin filament	1	0.974414
GO:0008180	cellular_component	signalosome	1	0.704777
GO:0009295	cellular_component	nucleoid	1	0.704777
GO:0009360	cellular_component	DNA polymerase III complex	1	0.704777
GO:0016591	cellular_component	DNA-directed RNA polymerase II, holoenzyme	1	0.704777
GO:0019718	cellular_component	rough microsome	1	0.704777
GO:0019719	cellular_component	smooth microsome	1	0.704777
GO:0019815	cellular_component	B cell receptor complex	1	0.704777
GO:0030286	cellular_component	dynein complex	1	0.704777
GO:0030485	cellular_component	smooth muscle contractile fiber	1	0.704777
GO:0030670	cellular_component	phagocytic vesicle membrane	1	0.704777
GO:0030863	cellular_component	cortical cytoskeleton	1	0.704777
GO:0030895	cellular_component	apolipoprotein B mRNA editing enzyme complex	1	0.704777
GO:0031094	cellular_component	platelet dense tubular network	1	0.704777
GO:0031201	cellular_component	SNARE complex	1	0.704777
GO:0031205	cellular_component	endoplasmic reticulum Sec complex	1	0.704777
GO:0031226	cellular_component	intrinsic to plasma membrane	1	0.704777
GO:0031904	cellular_component	endosome lumen	1	0.704777
GO:0031983	cellular_component	vesicle lumen	1	0.704777
GO:0031985	cellular_component	Golgi cisterna	1	0.704777
GO:0032301	cellular_component	MutSalpha complex	1	0.704777
GO:0032302	cellular_component	MutSbeta complex	1	0.704777
GO:0032433	cellular_component	filopodium tip	1	0.704777
GO:0032588	cellular_component	trans-Golgi network membrane	1	0.704777
GO:0032777	cellular_component	Piccolo NuA4 histone acetyltransferase complex	1	0.704777
GO:0034359	cellular_component	mature chylomicron	1	0.704777
GO:0034362	cellular_component	low-density lipoprotein particle	1	0.704777
GO:0034363	cellular_component	intermediate-density lipoprotein particle	1	0.704777
GO:0035097	cellular_component	histone methyltransferase complex	1	0.913006
GO:0035102	cellular_component	PRC1 complex	1	0.704777
GO:0036024	cellular_component	protein C inhibitor-TMPRSS7 complex	1	0.704777
GO:0036025	cellular_component	protein C inhibitor-TMPRSS11E complex	1	0.704777
GO:0036026	cellular_component	protein C inhibitor-PLAT complex	1	0.704777
GO:0036027	cellular_component	protein C inhibitor-PLAU complex	1	0.704777
GO:0036028	cellular_component	protein C inhibitor-thrombin complex	1	0.704777
GO:0036029	cellular_component	protein C inhibitor-KLK3 complex	1	0.704777
GO:0036030	cellular_component	protein C inhibitor-plasma kallikrein complex	1	0.704777
GO:0042406	cellular_component	extrinsic to endoplasmic reticulum membrane	1	0.704777
GO:0042567	cellular_component	insulin-like growth factor ternary complex	1	0.704777
GO:0042719	cellular_component	mitochondrial intermembrane space protein transporter complex	1	0.704777
GO:0043194	cellular_component	initial segment	1	0.704777
GO:0043203	cellular_component	axon hillock	1	0.704777
GO:0043292	cellular_component	contractile fiber	1	0.704777
GO:0044194	cellular_component	cytolytic granule	1	0.704777
GO:0044306	cellular_component	neuron projection terminus	1	0.704777
GO:0044445	cellular_component	cytosolic part	1	0.704777
GO:0048179	cellular_component	activin receptor complex	1	0.704777
GO:0070022	cellular_component	transforming growth factor beta receptor homodimeric complex	1	0.704777
GO:0071778	cellular_component	WINAC complex	1	0.704777
GO:0072686	cellular_component	mitotic spindle	1	0.704777
GO:0097136	cellular_component	Bcl-2 family protein complex	1	0.704777
GO:0097181	cellular_component	protein C inhibitor-coagulation factor V complex	1	0.704777
GO:0097182	cellular_component	protein C inhibitor-coagulation factor Xa complex	1	0.704777
GO:0097183	cellular_component	protein C inhibitor-coagulation factor XI complex	1	0.704777
GO:0008150	biological_process	biological_process	66	0.744442
GO:0006355	biological_process	regulation of transcription, DNA-dependent	53	0.0221369
GO:0042493	biological_process	response to drug	42	0.00161577
GO:0045944	biological_process	positive regulation of transcription from RNA polymerase II promoter	42	0.0377766
GO:0045893	biological_process	positive regulation of transcription, DNA-dependent	37	0.0233184
GO:0055085	biological_process	transmembrane transport	37	7.74464e-06
GO:0006468	biological_process	protein phosphorylation	36	0.000646556
GO:0007155	biological_process	cell adhesion	36	2.3186e-07
GO:0007165	biological_process	signal transduction	36	0.0223197
GO:0006811	biological_process	ion transport	34	0.000294307
GO:0008284	biological_process	positive regulation of cell proliferation	34	0.000453151
GO:0045892	biological_process	negative regulation of transcription, DNA-dependent	31	0.078577
GO:0043066	biological_process	negative regulation of apoptotic process	30	0.00331208
GO:0007186	biological_process	G-protein coupled receptor signaling pathway	29	0.0250064
GO:0008285	biological_process	negative regulation of cell proliferation	29	0.000778727
GO:0000122	biological_process	negative regulation of transcription from RNA polymerase II promoter	28	0.150962
GO:0008152	biological_process	metabolic process	26	0.153138
GO:0007568	biological_process	aging	25	7.76516e-05
GO:0007275	biological_process	multicellular organismal development	24	0.266394
GO:0006508	biological_process	proteolysis	23	0.267145
GO:0006810	biological_process	transport	23	0.115376
GO:0006915	biological_process	apoptotic process	23	0.22172
GO:0043065	biological_process	positive regulation of apoptotic process	23	0.00820899
GO:0014070	biological_process	response to organic cyclic compound	22	0.00468198
GO:0015031	biological_process	protein transport	22	0.281772
GO:0010033	biological_process	response to organic substance	21	1.44427e-05
GO:0001666	biological_process	response to hypoxia	20	0.0496569
GO:0030154	biological_process	cell differentiation	20	0.206576
GO:0007399	biological_process	nervous system development	19	0.011089
GO:0007420	biological_process	brain development	19	0.0283949
GO:0032496	biological_process	response to lipopolysaccharide	18	0.0139965
GO:0035556	biological_process	intracellular signal transduction	17	0.062805
GO:0001701	biological_process	in utero embryonic development	16	0.116005
GO:0001525	biological_process	angiogenesis	15	0.0109599
GO:0009749	biological_process	response to glucose stimulus	15	0.000734362
GO:0010628	biological_process	positive regulation of gene expression	15	0.00474529
GO:0030308	biological_process	negative regulation of cell growth	15	0.00228937
GO:0051384	biological_process	response to glucocorticoid stimulus	15	0.00813926
GO:0001934	biological_process	positive regulation of protein phosphorylation	14	0.000892702
GO:0050911	biological_process	detection of chemical stimulus involved in sensory perception of smell	14	0.185005
GO:0006629	biological_process	lipid metabolic process	13	0.0733886
GO:0007264	biological_process	small GTPase mediated signal transduction	13	0.230641
GO:0007507	biological_process	heart development	13	0.213368
GO:0007584	biological_process	response to nutrient	13	0.028044
GO:0032869	biological_process	cellular response to insulin stimulus	13	0.00127163
GO:0046777	biological_process	protein autophosphorylation	13	0.0688119
GO:0051260	biological_process	protein homooligomerization	13	0.00857386
GO:0055114	biological_process	oxidation-reduction process	13	0.819044
GO:0006754	biological_process	ATP biosynthetic process	12	3.65979e-08
GO:0006821	biological_process	chloride transport	12	5.75081e-06
GO:0006917	biological_process	induction of apoptosis	12	0.274828
GO:0006955	biological_process	immune response	12	0.0662467
GO:0030324	biological_process	lung development	12	0.0357915
GO:0042127	biological_process	regulation of cell proliferation	12	0.092004
GO:0043123	biological_process	positive regulation of I-kappaB kinase/NF-kappaB cascade	12	0.092004
GO:0051726	biological_process	regulation of cell cycle	12	0.00291428
GO:0001558	biological_process	regulation of cell growth	11	3.66729e-05
GO:0006357	biological_process	regulation of transcription from RNA polymerase II promoter	11	0.315033
GO:0006631	biological_process	fatty acid metabolic process	11	0.00648093
GO:0006954	biological_process	inflammatory response	11	0.10199
GO:0007049	biological_process	cell cycle	11	0.899797
GO:0008380	biological_process	RNA splicing	11	0.115299
GO:0009725	biological_process	response to hormone stimulus	11	0.0156221
GO:0043434	biological_process	response to peptide hormone stimulus	11	0.0896346
GO:0051092	biological_process	positive regulation of NF-kappaB transcription factor activity	11	0.00152553
GO:0006397	biological_process	mRNA processing	10	0.314771
GO:0006814	biological_process	sodium ion transport	10	0.0340868
GO:0006916	biological_process	anti-apoptosis	10	0.270413
GO:0006950	biological_process	response to stress	10	0.249003
GO:0006979	biological_process	response to oxidative stress	10	0.314771
GO:0007010	biological_process	cytoskeleton organization	10	0.00438183
GO:0007623	biological_process	circadian rhythm	10	0.00027248
GO:0009952	biological_process	anterior/posterior pattern specification	10	0.022399
GO:0016337	biological_process	cell-cell adhesion	10	0.0122515
GO:0016477	biological_process	cell migration	10	0.170376
GO:0051591	biological_process	response to cAMP	10	0.0122515
GO:0006457	biological_process	protein folding	9	0.399617
GO:0006897	biological_process	endocytosis	9	0.035843
GO:0006935	biological_process	chemotaxis	9	0.00100429
GO:0007166	biological_process	cell surface receptor signaling pathway	9	0.00743036
GO:0007565	biological_process	female pregnancy	9	0.0177411
GO:0030335	biological_process	positive regulation of cell migration	9	0.170951
GO:0031100	biological_process	organ regeneration	9	0.0583487
GO:0032355	biological_process	response to estradiol stimulus	9	0.350312
GO:0032868	biological_process	response to insulin stimulus	9	0.0439769
GO:0034097	biological_process	response to cytokine stimulus	9	0.102527
GO:0051291	biological_process	protein heterooligomerization	9	0.035843
GO:0051897	biological_process	positive regulation of protein kinase B signaling cascade	9	0.000597558
GO:0006200	biological_process	ATP catabolic process	8	0.181053
GO:0006351	biological_process	transcription, DNA-dependent	8	0.0371783
GO:0006366	biological_process	transcription from RNA polymerase II promoter	8	0.2259
GO:0006412	biological_process	translation	8	0.998772
GO:0006633	biological_process	fatty acid biosynthetic process	8	0.00633291
GO:0006886	biological_process	intracellular protein transport	8	0.782939
GO:0006974	biological_process	response to DNA damage stimulus	8	0.338111
GO:0007179	biological_process	transforming growth factor beta receptor signaling pathway	8	0.0126332
GO:0007283	biological_process	spermatogenesis	8	0.84586
GO:0009408	biological_process	response to heat	8	0.025803
GO:0009612	biological_process	response to mechanical stimulus	8	0.0463909
GO:0009615	biological_process	response to virus	8	0.0463909
GO:0010468	biological_process	regulation of gene expression	8	0.041616
GO:0030855	biological_process	epithelial cell differentiation	8	0.00218424
GO:0042981	biological_process	regulation of apoptotic process	8	0.417071
GO:0043406	biological_process	positive regulation of MAP kinase activity	8	0.00170633
GO:0045471	biological_process	response to ethanol	8	0.520994
GO:0045766	biological_process	positive regulation of angiogenesis	8	0.0171086
GO:0048812	biological_process	neuron projection morphogenesis	8	0.00276121
GO:0050873	biological_process	brown fat cell differentiation	8	0.000998476
GO:0071363	biological_process	cellular response to growth factor stimulus	8	0.0463909
GO:0000187	biological_process	activation of MAPK activity	7	0.048204
GO:0001503	biological_process	ossification	7	0.0898143
GO:0001568	biological_process	blood vessel development	7	0.0250301
GO:0001649	biological_process	osteoblast differentiation	7	0.0109469
GO:0001822	biological_process	kidney development	7	0.492673
GO:0001889	biological_process	liver development	7	0.478802
GO:0005975	biological_process	carbohydrate metabolic process	7	0.7697
GO:0006281	biological_process	DNA repair	7	0.610915
GO:0006644	biological_process	phospholipid metabolic process	7	0.000175171
GO:0006812	biological_process	cation transport	7	0.00738279
GO:0006813	biological_process	potassium ion transport	7	0.436651
GO:0006874	biological_process	cellular calcium ion homeostasis	7	0.0331103
GO:0007267	biological_process	cell-cell signaling	7	0.00475846
GO:0007389	biological_process	pattern specification process	7	0.0670737
GO:0007605	biological_process	sensory perception of sound	7	0.098249
GO:0007611	biological_process	learning or memory	7	0.00221815
GO:0008203	biological_process	cholesterol metabolic process	7	0.0288798
GO:0008217	biological_process	regulation of blood pressure	7	0.0156162
GO:0008360	biological_process	regulation of cell shape	7	0.136096
GO:0009636	biological_process	response to toxin	7	0.255004
GO:0010243	biological_process	response to organic nitrogen	7	0.0670737
GO:0015992	biological_process	proton transport	7	0.0288798
GO:0016192	biological_process	vesicle-mediated transport	7	0.802831
GO:0016311	biological_process	dephosphorylation	7	0.048204
GO:0018105	biological_process	peptidyl-serine phosphorylation	7	0.0288798
GO:0019221	biological_process	cytokine-mediated signaling pathway	7	0.098249
GO:0030307	biological_process	positive regulation of cell growth	7	0.0603552
GO:0030593	biological_process	neutrophil chemotaxis	7	0.000615388
GO:0031175	biological_process	neuron projection development	7	0.157341
GO:0032570	biological_process	response to progesterone stimulus	7	0.00738279
GO:0042593	biological_process	glucose homeostasis	7	0.0742236
GO:0042632	biological_process	cholesterol homeostasis	7	0.0109469
GO:0048545	biological_process	response to steroid hormone stimulus	7	0.0131333
GO:0048661	biological_process	positive regulation of smooth muscle cell proliferation	7	0.0427623
GO:0048754	biological_process	branching morphogenesis of a tube	7	0.00166294
GO:0050731	biological_process	positive regulation of peptidyl-tyrosine phosphorylation	7	0.0603552
GO:0051091	biological_process	positive regulation of sequence-specific DNA binding transcription factor activity	7	0.0250301
GO:0090090	biological_process	negative regulation of canonical Wnt receptor signaling pathway	7	0.098249
GO:0000902	biological_process	cell morphogenesis	6	0.0628621
GO:0000910	biological_process	cytokinesis	6	0.0706894
GO:0001764	biological_process	neuron migration	6	0.176732
GO:0001843	biological_process	neural tube closure	6	0.151823
GO:0001938	biological_process	positive regulation of endothelial cell proliferation	6	0.0270116
GO:0006096	biological_process	glycolysis	6	0.0368892
GO:0006470	biological_process	protein dephosphorylation	6	0.412794
GO:0006836	biological_process	neurotransmitter transport	6	0.0228055
GO:0006919	biological_process	activation of cysteine-type endopeptidase activity involved in apoptotic process	6	0.164075
GO:0007160	biological_process	cell-matrix adhesion	6	0.0555712
GO:0007204	biological_process	elevation of cytosolic calcium ion concentration	6	0.289491
GO:0007243	biological_process	intracellular protein kinase cascade	6	0.366199
GO:0007268	biological_process	synaptic transmission	6	0.12862
GO:0007409	biological_process	axonogenesis	6	0.12862
GO:0007595	biological_process	lactation	6	0.0973573
GO:0008104	biological_process	protein localization	6	0.203163
GO:0008283	biological_process	cell proliferation	6	0.888374
GO:0009409	biological_process	response to cold	6	0.0228055
GO:0009887	biological_process	organ morphogenesis	6	0.216886
GO:0010942	biological_process	positive regulation of cell death	6	0.00197352
GO:0030036	biological_process	actin cytoskeleton organization	6	0.504282
GO:0030182	biological_process	neuron differentiation	6	0.366199
GO:0030198	biological_process	extracellular matrix organization	6	0.18977
GO:0032436	biological_process	positive regulation of proteasomal ubiquitin-dependent protein catabolic process	6	0.0317007
GO:0032870	biological_process	cellular response to hormone stimulus	6	0.0228055
GO:0034220	biological_process	ion transmembrane transport	6	0.164075
GO:0035335	biological_process	peptidyl-tyrosine dephosphorylation	6	0.0190628
GO:0042542	biological_process	response to hydrogen peroxide	6	0.230912
GO:0043410	biological_process	positive regulation of MAPK cascade	6	0.230912
GO:0045776	biological_process	negative regulation of blood pressure	6	0.0037363
GO:0046330	biological_process	positive regulation of JNK cascade	6	0.0368892
GO:0046677	biological_process	response to antibiotic	6	0.0368892
GO:0048286	biological_process	lung alveolus development	6	0.00825457
GO:0048662	biological_process	negative regulation of smooth muscle cell proliferation	6	0.00645686
GO:0051592	biological_process	response to calcium ion	6	0.164075
GO:0060021	biological_process	palate development	6	0.0973573
GO:0060070	biological_process	canonical Wnt receptor signaling pathway	6	0.0973573
GO:0071356	biological_process	cellular response to tumor necrosis factor	6	0.00825457
GO:0071456	biological_process	cellular response to hypoxia	6	0.0628621
GO:0001501	biological_process	skeletal system development	5	0.434551
GO:0001974	biological_process	blood vessel remodeling	5	0.0182689
GO:0006260	biological_process	DNA replication	5	0.485177
GO:0006396	biological_process	RNA processing	5	0.093211
GO:0006469	biological_process	negative regulation of protein kinase activity	5	0.184409
GO:0006641	biological_process	triglyceride metabolic process	5	0.0335257
GO:0006898	biological_process	receptor-mediated endocytosis	5	0.0399536
GO:0007050	biological_process	cell cycle arrest	5	0.348343
GO:0007154	biological_process	cell communication	5	0.214955
GO:0007205	biological_process	activation of protein kinase C activity by G-protein coupled receptor protein signaling pathway	5	0.00626204
GO:0007492	biological_process	endoderm development	5	0.0144445
GO:0007596	biological_process	blood coagulation	5	0.14198
GO:0007613	biological_process	memory	5	0.0470788
GO:0008202	biological_process	steroid metabolic process	5	0.093211
GO:0008344	biological_process	adult locomotory behavior	5	0.0826058
GO:0008584	biological_process	male gonad development	5	0.365626
GO:0009611	biological_process	response to wounding	5	0.199482
GO:0009791	biological_process	post-embryonic development	5	0.417415
GO:0010043	biological_process	response to zinc ion	5	0.0634425
GO:0010288	biological_process	response to lead ion	5	0.0182689
GO:0010951	biological_process	negative regulation of endopeptidase activity	5	0.199482
GO:0014068	biological_process	positive regulation of phosphatidylinositol 3-kinase cascade	5	0.0277822
GO:0014823	biological_process	response to activity	5	0.128888
GO:0014912	biological_process	negative regulation of smooth muscle cell migration	5	0.00128237
GO:0016042	biological_process	lipid catabolic process	5	0.263377
GO:0016055	biological_process	Wnt receptor signaling pathway	5	0.534117
GO:0016525	biological_process	negative regulation of angiogenesis	5	0.0335257
GO:0016568	biological_process	chromatin modification	5	0.679146
GO:0030216	biological_process	keratinocyte differentiation	5	0.0634425
GO:0030282	biological_process	bone mineralization	5	0.0111962
GO:0030336	biological_process	negative regulation of cell migration	5	0.230789
GO:0031953	biological_process	negative regulation of protein autophosphorylation	5	7.78004e-05
GO:0032024	biological_process	positive regulation of insulin secretion	5	0.0399536
GO:0033198	biological_process	response to ATP	5	0.000751641
GO:0035019	biological_process	somatic stem cell maintenance	5	0.0144445
GO:0042060	biological_process	wound healing	5	0.638977
GO:0043154	biological_process	negative regulation of cysteine-type endopeptidase activity involved in apoptotic process	5	0.199482
GO:0043200	biological_process	response to amino acid stimulus	5	0.169776
GO:0043491	biological_process	protein kinase B signaling cascade	5	0.00128237
GO:0043524	biological_process	negative regulation of neuron apoptotic process	5	0.595835
GO:0043525	biological_process	positive regulation of neuron apoptotic process	5	0.054908
GO:0043588	biological_process	skin development	5	0.0826058
GO:0043627	biological_process	response to estrogen stimulus	5	0.610533
GO:0045597	biological_process	positive regulation of cell differentiation	5	0.0144445
GO:0045599	biological_process	negative regulation of fat cell differentiation	5	0.0227048
GO:0045669	biological_process	positive regulation of osteoblast differentiation	5	0.093211
GO:0046326	biological_process	positive regulation of glucose import	5	0.0111962
GO:0046627	biological_process	negative regulation of insulin receptor signaling pathway	5	0.0111962
GO:0046697	biological_process	decidualization	5	0.00128237
GO:0048146	biological_process	positive regulation of fibroblast proliferation	5	0.116376
GO:0050680	biological_process	negative regulation of epithelial cell proliferation	5	0.116376
GO:0050821	biological_process	protein stabilization	5	0.128888
GO:0051781	biological_process	positive regulation of cell division	5	0.054908
GO:0071277	biological_process	cellular response to calcium ion	5	0.00448293
GO:0071407	biological_process	cellular response to organic cyclic compound	5	0.104475
GO:0002053	biological_process	positive regulation of mesenchymal cell proliferation	5	0.430147
GO:0000060	biological_process	protein import into nucleus, translocation	4	0.019552
GO:0000186	biological_process	activation of MAPKK activity	4	0.0497055
GO:0000226	biological_process	microtubule cytoskeleton organization	4	0.245424
GO:0001657	biological_process	ureteric bud development	4	0.190282
GO:0001702	biological_process	gastrulation with mouth forming second	4	0.0708497
GO:0001755	biological_process	neural crest cell migration	4	0.0497055
GO:0001836	biological_process	release of cytochrome c from mitochondria	4	0.0497055
GO:0001932	biological_process	regulation of protein phosphorylation	4	0.082886
GO:0001942	biological_process	hair follicle development	4	0.139847
GO:0005977	biological_process	glycogen metabolic process	4	0.109702
GO:0006006	biological_process	glucose metabolic process	4	0.303499
GO:0006184	biological_process	GTP catabolic process	4	0.694622
GO:0006749	biological_process	glutathione metabolic process	4	0.245424
GO:0006816	biological_process	calcium ion transport	4	0.552785
GO:0006833	biological_process	water transport	4	0.0255797
GO:0006855	biological_process	drug transmembrane transport	4	0.00452882
GO:0006928	biological_process	cellular component movement	4	0.0958516
GO:0006970	biological_process	response to osmotic stress	4	0.0708497
GO:0007005	biological_process	mitochondrion organization	4	0.172859
GO:0007156	biological_process	homophilic cell adhesion	4	0.139847
GO:0007218	biological_process	neuropeptide signaling pathway	4	0.323216
GO:0007229	biological_process	integrin-mediated signaling pathway	4	0.303499
GO:0007266	biological_process	Rho protein signal transduction	4	0.172859
GO:0007411	biological_process	axon guidance	4	0.552785
GO:0007612	biological_process	learning	4	0.109702
GO:0008542	biological_process	visual learning	4	0.0597801
GO:0008610	biological_process	lipid biosynthetic process	4	0.019552
GO:0008643	biological_process	carbohydrate transport	4	0.0597801
GO:0008654	biological_process	phospholipid biosynthetic process	4	0.172859
GO:0009414	biological_process	response to water deprivation	4	0.000663422
GO:0009416	biological_process	response to light stimulus	4	0.019552
GO:0009880	biological_process	embryonic pattern specification	4	0.0144884
GO:0009987	biological_process	cellular process	4	0.0958516
GO:0010226	biological_process	response to lithium ion	4	0.019552
GO:0010811	biological_process	positive regulation of cell-substrate adhesion	4	0.0597801
GO:0010842	biological_process	retina layer formation	4	0.000663422
GO:0015758	biological_process	glucose transport	4	0.0497055
GO:0016310	biological_process	phosphorylation	4	0.382642
GO:0016567	biological_process	protein ubiquitination	4	0.964905
GO:0016579	biological_process	protein deubiquitination	4	0.0708497
GO:0019233	biological_process	sensory perception of pain	4	0.124386
GO:0019395	biological_process	fatty acid oxidation	4	0.010341
GO:0021987	biological_process	cerebral cortex development	4	0.245424
GO:0022008	biological_process	neurogenesis	4	0.0406445
GO:0030097	biological_process	hemopoiesis	4	0.516883
GO:0030162	biological_process	regulation of proteolysis	4	0.124386
GO:0030326	biological_process	embryonic limb morphogenesis	4	0.323216
GO:0030334	biological_process	regulation of cell migration	4	0.109702
GO:0030509	biological_process	BMP signaling pathway	4	0.0597801
GO:0030514	biological_process	negative regulation of BMP signaling pathway	4	0.0497055
GO:0031398	biological_process	positive regulation of protein ubiquitination	4	0.245424
GO:0031667	biological_process	response to nutrient levels	4	0.460676
GO:0032091	biological_process	negative regulation of protein binding	4	0.0708497
GO:0032526	biological_process	response to retinoic acid	4	0.552785
GO:0032880	biological_process	regulation of protein localization	4	0.124386
GO:0032956	biological_process	regulation of actin cytoskeleton organization	4	0.0255797
GO:0033138	biological_process	positive regulation of peptidyl-serine phosphorylation	4	0.190282
GO:0033280	biological_process	response to vitamin D	4	0.0406445
GO:0033993	biological_process	response to lipid	4	0.019552
GO:0035690	biological_process	cellular response to drug	4	0.109702
GO:0042327	biological_process	positive regulation of phosphorylation	4	0.0708497
GO:0042475	biological_process	odontogenesis of dentin-containing tooth	4	0.226631
GO:0042594	biological_process	response to starvation	4	0.124386
GO:0043085	biological_process	positive regulation of catalytic activity	4	0.323216
GO:0043086	biological_process	negative regulation of catalytic activity	4	0.139847
GO:0043407	biological_process	negative regulation of MAP kinase activity	4	0.190282
GO:0045087	biological_process	innate immune response	4	0.460676
GO:0045165	biological_process	cell fate commitment	4	0.109702
GO:0045444	biological_process	fat cell differentiation	4	0.382642
GO:0045454	biological_process	cell redox homeostasis	4	0.421979
GO:0045600	biological_process	positive regulation of fat cell differentiation	4	0.0255797
GO:0045740	biological_process	positive regulation of DNA replication	4	0.208228
GO:0045768	biological_process	positive regulation of anti-apoptosis	4	0.283921
GO:0045860	biological_process	positive regulation of protein kinase activity	4	0.124386
GO:0048666	biological_process	neuron development	4	0.109702
GO:0050728	biological_process	negative regulation of inflammatory response	4	0.139847
GO:0050806	biological_process	positive regulation of synaptic transmission	4	0.00144425
GO:0050872	biological_process	white fat cell differentiation	4	0.00452882
GO:0051028	biological_process	mRNA transport	4	0.226631
GO:0051289	biological_process	protein homotetramerization	4	0.552785
GO:0051301	biological_process	cell division	4	0.955327
GO:0051412	biological_process	response to corticosterone stimulus	4	0.0597801
GO:0051928	biological_process	positive regulation of calcium ion transport	4	0.0144884
GO:0060041	biological_process	retina development in camera-type eye	4	0.208228
GO:0060716	biological_process	labyrinthine layer blood vessel development	4	0.00704694
GO:0070374	biological_process	positive regulation of ERK1 and ERK2 cascade	4	0.362841
GO:0070588	biological_process	calcium ion transmembrane transport	4	0.172859
GO:0071222	biological_process	cellular response to lipopolysaccharide	4	0.479689
GO:0071310	biological_process	cellular response to organic substance	4	0.019552
GO:0071436	biological_process	sodium ion export	4	0.010341
GO:0071560	biological_process	cellular response to transforming growth factor beta stimulus	4	0.0958516
GO:0072659	biological_process	protein localization in plasma membrane	4	0.010341
GO:0010595	biological_process	positive regulation of endothelial cell migration	4	0.246235
GO:0000165	biological_process	MAPK cascade	3	0.515548
GO:0000184	biological_process	nuclear-transcribed mRNA catabolic process, nonsense-mediated decay	3	0.147976
GO:0001502	biological_process	cartilage condensation	3	0.0744879
GO:0001569	biological_process	patterning of blood vessels	3	0.236422
GO:0001570	biological_process	vasculogenesis	3	0.634258
GO:0001656	biological_process	metanephros development	3	0.236422
GO:0001658	biological_process	branching involved in ureteric bud morphogenesis	3	0.379081
GO:0001756	biological_process	somitogenesis	3	0.355286
GO:0001816	biological_process	cytokine production	3	0.0594881
GO:0001841	biological_process	neural tube formation	3	0.0460843
GO:0001890	biological_process	placenta development	3	0.169034
GO:0001933	biological_process	negative regulation of protein phosphorylation	3	0.190885
GO:0001954	biological_process	positive regulation of cell-matrix adhesion	3	0.0594881
GO:0001975	biological_process	response to amphetamine	3	0.236422
GO:0002026	biological_process	regulation of the force of heart contraction	3	0.0909687
GO:0002042	biological_process	cell migration involved in sprouting angiogenesis	3	0.00991979
GO:0003084	biological_process	positive regulation of systemic arterial blood pressure	3	0.00529161
GO:0003407	biological_process	neural retina development	3	0.00991979
GO:0006091	biological_process	generation of precursor metabolites and energy	3	0.0162765
GO:0006094	biological_process	gluconeogenesis	3	0.236422
GO:0006182	biological_process	cGMP biosynthetic process	3	0.0343731
GO:0006337	biological_process	nucleosome disassembly	3	0.0460843
GO:0006338	biological_process	chromatin remodeling	3	0.355286
GO:0006417	biological_process	regulation of translation	3	0.634258
GO:0006461	biological_process	protein complex assembly	3	0.634258
GO:0006464	biological_process	cellular protein modification process	3	0.651948
GO:0006479	biological_process	protein methylation	3	0.0744879
GO:0006511	biological_process	ubiquitin-dependent protein catabolic process	3	0.970209
GO:0006606	biological_process	protein import into nucleus	3	0.331375
GO:0006635	biological_process	fatty acid beta-oxidation	3	0.307434
GO:0006656	biological_process	phosphatidylcholine biosynthetic process	3	0.0594881
GO:0006839	biological_process	mitochondrial transport	3	0.024425
GO:0006869	biological_process	lipid transport	3	0.355286
GO:0006878	biological_process	cellular copper ion homeostasis	3	0.024425
GO:0006953	biological_process	acute-phase response	3	0.127852
GO:0007067	biological_process	mitosis	3	0.930451
GO:0007162	biological_process	negative regulation of cell adhesion	3	0.108802
GO:0007173	biological_process	epidermal growth factor receptor signaling pathway	3	0.147976
GO:0007219	biological_process	Notch signaling pathway	3	0.577518
GO:0007368	biological_process	determination of left/right symmetry	3	0.236422
GO:0007416	biological_process	synapse assembly	3	0.259851
GO:0007417	biological_process	central nervous system development	3	0.577518
GO:0007517	biological_process	muscle organ development	3	0.402681
GO:0007519	biological_process	skeletal muscle tissue development	3	0.577518
GO:0007569	biological_process	cell aging	3	0.331375
GO:0007626	biological_process	locomotory behavior	3	0.536753
GO:0007628	biological_process	adult walking behavior	3	0.213392
GO:0007631	biological_process	feeding behavior	3	0.0909687
GO:0008033	biological_process	tRNA processing	3	0.597034
GO:0008045	biological_process	motor axon guidance	3	0.0909687
GO:0008286	biological_process	insulin receptor signaling pathway	3	0.471643
GO:0008340	biological_process	determination of adult lifespan	3	0.0460843
GO:0008624	biological_process	induction of apoptosis by extracellular signals	3	0.147976
GO:0008637	biological_process	apoptotic mitochondrial changes	3	0.0343731
GO:0009267	biological_process	cellular response to starvation	3	0.147976
GO:0009268	biological_process	response to pH	3	0.0909687
GO:0009314	biological_process	response to radiation	3	0.259851
GO:0009790	biological_process	embryo development	3	0.958496
GO:0010001	biological_process	glial cell differentiation	3	0.108802
GO:0010035	biological_process	response to inorganic substance	3	0.379081
GO:0010212	biological_process	response to ionizing radiation	3	0.536753
GO:0010629	biological_process	negative regulation of gene expression	3	0.771383
GO:0010718	biological_process	positive regulation of epithelial to mesenchymal transition	3	0.169034
GO:0010765	biological_process	positive regulation of sodium ion transport	3	0.024425
GO:0010975	biological_process	regulation of neuron projection development	3	0.00225889
GO:0010976	biological_process	positive regulation of neuron projection development	3	0.471643
GO:0010977	biological_process	negative regulation of neuron projection development	3	0.169034
GO:0015671	biological_process	oxygen transport	3	0.00225889
GO:0015701	biological_process	bicarbonate transport	3	0.00991979
GO:0015840	biological_process	urea transport	3	0.00991979
GO:0015893	biological_process	drug transport	3	0.0162765
GO:0015909	biological_process	long-chain fatty acid transport	3	0.0343731
GO:0015991	biological_process	ATP hydrolysis coupled proton transport	3	0.449022
GO:0016049	biological_process	cell growth	3	0.402681
GO:0016339	biological_process	calcium-dependent cell-cell adhesion	3	0.0162765
GO:0016485	biological_process	protein processing	3	0.493833
GO:0016540	biological_process	protein autoprocessing	3	0.0162765
GO:0016571	biological_process	histone methylation	3	0.0909687
GO:0017015	biological_process	regulation of transforming growth factor beta receptor signaling pathway	3	0.0460843
GO:0019369	biological_process	arachidonic acid metabolic process	3	0.0744879
GO:0019432	biological_process	triglyceride biosynthetic process	3	0.00529161
GO:0021537	biological_process	telencephalon development	3	0.0744879
GO:0021766	biological_process	hippocampus development	3	0.355286
GO:0021915	biological_process	neural tube development	3	0.283558
GO:0021954	biological_process	central nervous system neuron development	3	0.0343731
GO:0022604	biological_process	regulation of cell morphogenesis	3	0.0460843
GO:0030001	biological_process	metal ion transport	3	0.024425
GO:0030030	biological_process	cell projection organization	3	0.169034
GO:0030032	biological_process	lamellipodium assembly	3	0.190885
GO:0030104	biological_process	water homeostasis	3	0.00991979
GO:0030163	biological_process	protein catabolic process	3	0.355286
GO:0030168	biological_process	platelet activation	3	0.108802
GO:0030199	biological_process	collagen fibril organization	3	0.283558
GO:0030316	biological_process	osteoclast differentiation	3	0.108802
GO:0030433	biological_process	ER-associated protein catabolic process	3	0.169034
GO:0030513	biological_process	positive regulation of BMP signaling pathway	3	0.0594881
GO:0030521	biological_process	androgen receptor signaling pathway	3	0.213392
GO:0030522	biological_process	intracellular receptor mediated signaling pathway	3	0.0744879
GO:0030900	biological_process	forebrain development	3	0.685465
GO:0031016	biological_process	pancreas development	3	0.127852
GO:0031069	biological_process	hair follicle morphogenesis	3	0.147976
GO:0031532	biological_process	actin cytoskeleton reorganization	3	0.283558
GO:0031572	biological_process	G2/M transition DNA damage checkpoint	3	0.0909687
GO:0031623	biological_process	receptor internalization	3	0.169034
GO:0032088	biological_process	negative regulation of NF-kappaB transcription factor activity	3	0.426016
GO:0032320	biological_process	positive regulation of Ras GTPase activity	3	0.0594881
GO:0032720	biological_process	negative regulation of tumor necrosis factor production	3	0.108802
GO:0032967	biological_process	positive regulation of collagen biosynthetic process	3	0.0343731
GO:0033189	biological_process	response to vitamin A	3	0.0594881
GO:0033209	biological_process	tumor necrosis factor-mediated signaling pathway	3	0.0909687
GO:0033555	biological_process	multicellular organismal response to stress	3	0.00529161
GO:0033574	biological_process	response to testosterone stimulus	3	0.471643
GO:0033762	biological_process	response to glucagon stimulus	3	0.0460843
GO:0034109	biological_process	homotypic cell-cell adhesion	3	0.00991979
GO:0034394	biological_process	protein localization at cell surface	3	0.0909687
[truncated: 2,550 more rows]
