# Supplementary material for: Alteration of Gene Expression Profile in Kidney of Spontaneously Hypertensive Rats Treated with Protein Hydrolysate of Blue Mussel (Mytilus edulis) by DNA Microarray Analysis
Source: PLoS One. 2015 Oct 30;10(10):e0142016. doi: 10.1371/journal.pone.0142016 (PMC4627735; doi:10.1371/journal.pone.0142016)
Supplement: S8 Table — (XLS) [file pone.0142016.s009.xls]

## Sheet: Table S8
Table S8. GO analyses of the differently expressed genes in the kidney of SHRs between control and low-dose groups.
GO Id	Function	GO_term	Gene number	p value of Fisher's exact test
GO:0008150	biological_process	biological_process	114	0.0368996
GO:0042493	biological_process	response to drug	64	5.99901e-06
GO:0007155	biological_process	cell adhesion	54	2.42717e-12
GO:0006811	biological_process	ion transport	54	3.73837e-08
GO:0045944	biological_process	positive regulation of transcription from RNA polymerase II promoter	54	0.0680467
GO:0006355	biological_process	regulation of transcription, DNA-dependent	51	0.758664
GO:0043066	biological_process	negative regulation of apoptotic process	50	9.31634e-07
GO:0007275	biological_process	multicellular organismal development	50	6.16038e-05
GO:0008285	biological_process	negative regulation of cell proliferation	48	9.1358e-08
GO:0006508	biological_process	proteolysis	47	0.000186789
GO:0008152	biological_process	metabolic process	46	0.000696672
GO:0008284	biological_process	positive regulation of cell proliferation	45	0.000136224
GO:0055085	biological_process	transmembrane transport	44	3.0793e-05
GO:0045892	biological_process	negative regulation of transcription, DNA-dependent	42	0.0564506
GO:0045893	biological_process	positive regulation of transcription, DNA-dependent	41	0.274764
GO:0000122	biological_process	negative regulation of transcription from RNA polymerase II promoter	40	0.0626457
GO:0006915	biological_process	apoptotic process	39	0.0133947
GO:0007165	biological_process	signal transduction	39	0.337624
GO:0043065	biological_process	positive regulation of apoptotic process	36	8.0283e-05
GO:0051384	biological_process	response to glucocorticoid stimulus	35	5.54168e-11
GO:0001666	biological_process	response to hypoxia	35	0.000139443
GO:0006954	biological_process	inflammatory response	33	1.49892e-10
GO:0030154	biological_process	cell differentiation	33	0.0152097
GO:0032496	biological_process	response to lipopolysaccharide	32	6.73235e-06
GO:0007186	biological_process	G-protein coupled receptor signaling pathway	31	0.29816
GO:0006955	biological_process	immune response	29	1.02036e-07
GO:0007568	biological_process	aging	29	0.000397686
GO:0055114	biological_process	oxidation-reduction process	29	0.082006
GO:0014070	biological_process	response to organic cyclic compound	28	0.00480243
GO:0007507	biological_process	heart development	27	0.000538465
GO:0006810	biological_process	transport	26	0.393052
GO:0042060	biological_process	wound healing	25	2.37795e-08
GO:0032355	biological_process	response to estradiol stimulus	24	0.000101219
GO:0006917	biological_process	induction of apoptosis	24	0.00394136
GO:0045471	biological_process	response to ethanol	23	0.000387751
GO:0001701	biological_process	in utero embryonic development	23	0.0454414
GO:0035556	biological_process	intracellular signal transduction	22	0.0787645
GO:0006468	biological_process	protein phosphorylation	22	0.923217
GO:0031100	biological_process	organ regeneration	21	1.40596e-06
GO:0030198	biological_process	extracellular matrix organization	20	8.23651e-08
GO:0030324	biological_process	lung development	20	0.000802133
GO:0042981	biological_process	regulation of apoptotic process	20	0.00205258
GO:0010033	biological_process	response to organic substance	20	0.00409463
GO:0001525	biological_process	angiogenesis	20	0.0075936
GO:0015031	biological_process	protein transport	20	0.93738
GO:0030308	biological_process	negative regulation of cell growth	19	0.00175784
GO:0001822	biological_process	kidney development	19	0.00175784
GO:0043434	biological_process	response to peptide hormone stimulus	19	0.00318658
GO:0010628	biological_process	positive regulation of gene expression	19	0.00480397
GO:0007420	biological_process	brain development	19	0.285391
GO:0007049	biological_process	cell cycle	19	0.70365
GO:0034097	biological_process	response to cytokine stimulus	18	0.00040199
GO:0007584	biological_process	response to nutrient	18	0.00938433
GO:0042127	biological_process	regulation of cell proliferation	18	0.0226808
GO:0006357	biological_process	regulation of transcription from RNA polymerase II promoter	18	0.0858456
GO:0007399	biological_process	nervous system development	18	0.232558
GO:0030335	biological_process	positive regulation of cell migration	17	0.00661415
GO:0016477	biological_process	cell migration	17	0.0176453
GO:0006916	biological_process	anti-apoptosis	17	0.0468886
GO:0006935	biological_process	chemotaxis	16	1.80348e-07
GO:0043123	biological_process	positive regulation of I-kappaB kinase/NF-kappaB cascade	16	0.0766291
GO:0006979	biological_process	response to oxidative stress	16	0.0955956
GO:0008283	biological_process	cell proliferation	16	0.168567
GO:0007283	biological_process	spermatogenesis	16	0.410544
GO:0050731	biological_process	positive regulation of peptidyl-tyrosine phosphorylation	15	3.0794e-05
GO:0006919	biological_process	activation of cysteine-type endopeptidase activity involved in apoptotic process	15	7.95109e-05
GO:0007565	biological_process	female pregnancy	15	0.000240804
GO:0009612	biological_process	response to mechanical stimulus	15	0.000310088
GO:0009615	biological_process	response to virus	15	0.000310088
GO:0016337	biological_process	cell-cell adhesion	15	0.00078474
GO:0030182	biological_process	neuron differentiation	15	0.00305154
GO:0043627	biological_process	response to estrogen stimulus	15	0.00586135
GO:0009725	biological_process	response to hormone stimulus	15	0.00681841
GO:0001934	biological_process	positive regulation of protein phosphorylation	15	0.00910648
GO:0009749	biological_process	response to glucose stimulus	15	0.0221702
GO:0009790	biological_process	embryo development	15	0.0248261
GO:0050911	biological_process	detection of chemical stimulus involved in sensory perception of smell	15	0.570672
GO:0007166	biological_process	cell surface receptor signaling pathway	14	0.000179933
GO:0071222	biological_process	cellular response to lipopolysaccharide	14	0.000238472
GO:0032868	biological_process	response to insulin stimulus	14	0.00414063
GO:0006631	biological_process	fatty acid metabolic process	14	0.00491274
GO:0006814	biological_process	sodium ion transport	14	0.0123024
GO:0007264	biological_process	small GTPase mediated signal transduction	14	0.593097
GO:0006874	biological_process	cellular calcium ion homeostasis	13	0.000121129
GO:0001503	biological_process	ossification	13	0.00216652
GO:0008360	biological_process	regulation of cell shape	13	0.00562875
GO:0001501	biological_process	skeletal system development	13	0.00562875
GO:0051591	biological_process	response to cAMP	13	0.00668036
GO:0030036	biological_process	actin cytoskeleton organization	13	0.053659
GO:0051260	biological_process	protein homooligomerization	13	0.0779163
GO:0001889	biological_process	liver development	13	0.108255
GO:0046777	biological_process	protein autophosphorylation	13	0.396408
GO:0050830	biological_process	defense response to Gram-positive bacterium	12	1.27209e-06
GO:0010332	biological_process	response to gamma radiation	12	2.37753e-06
GO:0030855	biological_process	epithelial cell differentiation	12	4.66396e-05
GO:0001649	biological_process	osteoblast differentiation	12	0.000145263
GO:0010951	biological_process	negative regulation of endopeptidase activity	12	0.000684171
GO:0001568	biological_process	blood vessel development	12	0.000684171
GO:0006816	biological_process	calcium ion transport	12	0.0035988
GO:0051592	biological_process	response to calcium ion	12	0.0035988
GO:0009887	biological_process	organ morphogenesis	12	0.00766807
GO:0071363	biological_process	cellular response to growth factor stimulus	12	0.00766807
GO:0090090	biological_process	negative regulation of canonical Wnt receptor signaling pathway	12	0.00766807
GO:0009636	biological_process	response to toxin	12	0.0419095
GO:0050873	biological_process	brown fat cell differentiation	11	7.592e-05
GO:0032870	biological_process	cellular response to hormone stimulus	11	0.000114686
GO:0001558	biological_process	regulation of cell growth	11	0.000653591
GO:0007160	biological_process	cell-matrix adhesion	11	0.000878264
GO:0048839	biological_process	inner ear development	11	0.00152005
GO:0042742	biological_process	defense response to bacterium	11	0.00250211
GO:0060070	biological_process	canonical Wnt receptor signaling pathway	11	0.00394213
GO:0045087	biological_process	innate immune response	11	0.00726207
GO:0045766	biological_process	positive regulation of angiogenesis	11	0.00726207
GO:0010243	biological_process	response to organic nitrogen	11	0.0104726
GO:0006351	biological_process	transcription, DNA-dependent	11	0.0124382
GO:0001764	biological_process	neuron migration	11	0.0171945
GO:0008584	biological_process	male gonad development	11	0.0171945
GO:0010629	biological_process	negative regulation of gene expression	11	0.0200267
GO:0051092	biological_process	positive regulation of NF-kappaB transcription factor activity	11	0.0231886
GO:0042542	biological_process	response to hydrogen peroxide	11	0.0231886
GO:0043410	biological_process	positive regulation of MAPK cascade	11	0.0266997
GO:0032869	biological_process	cellular response to insulin stimulus	11	0.101489
GO:0006974	biological_process	response to DNA damage stimulus	11	0.312608
GO:0006629	biological_process	lipid metabolic process	11	0.628198
GO:0030593	biological_process	neutrophil chemotaxis	10	1.53901e-05
GO:0032755	biological_process	positive regulation of interleukin-6 production	10	4.71343e-05
GO:0016525	biological_process	negative regulation of angiogenesis	10	7.74073e-05
GO:0071230	biological_process	cellular response to amino acid stimulus	10	0.000122695
GO:0001658	biological_process	branching involved in ureteric bud morphogenesis	10	0.00040996
GO:0006821	biological_process	chloride transport	10	0.00258867
GO:0043085	biological_process	positive regulation of catalytic activity	10	0.00333232
GO:0008217	biological_process	regulation of blood pressure	10	0.00333232
GO:0007596	biological_process	blood coagulation	10	0.00423611
GO:0060021	biological_process	palate development	10	0.00991775
GO:0009611	biological_process	response to wounding	10	0.00991775
GO:0007595	biological_process	lactation	10	0.00991775
GO:0009408	biological_process	response to heat	10	0.0235424
GO:0032526	biological_process	response to retinoic acid	10	0.0363755
GO:0007605	biological_process	sensory perception of sound	10	0.0415596
GO:0019221	biological_process	cytokine-mediated signaling pathway	10	0.0415596
GO:0007204	biological_process	elevation of cytosolic calcium ion concentration	10	0.101304
GO:0016055	biological_process	Wnt receptor signaling pathway	10	0.132362
GO:0009952	biological_process	anterior/posterior pattern specification	10	0.143729
GO:0006813	biological_process	potassium ion transport	10	0.343967
GO:0006950	biological_process	response to stress	10	0.655769
GO:0005975	biological_process	carbohydrate metabolic process	10	0.775623
GO:0030199	biological_process	collagen fibril organization	9	0.000467503
GO:0009314	biological_process	response to radiation	9	0.000467503
GO:0007611	biological_process	learning or memory	9	0.000989587
GO:0070588	biological_process	calcium ion transmembrane transport	9	0.00190563
GO:0010043	biological_process	response to zinc ion	9	0.00190563
GO:0016049	biological_process	cell growth	9	0.00339683
GO:0043406	biological_process	positive regulation of MAP kinase activity	9	0.00339683
GO:0001938	biological_process	positive regulation of endothelial cell proliferation	9	0.00442413
GO:0045669	biological_process	positive regulation of osteoblast differentiation	9	0.00567799
GO:0042221	biological_process	response to chemical stimulus	9	0.00718919
GO:0042632	biological_process	cholesterol homeostasis	9	0.00718919
GO:0043547	biological_process	positive regulation of GTPase activity	9	0.00718919
GO:0007623	biological_process	circadian rhythm	9	0.0111108
GO:0030326	biological_process	embryonic limb morphogenesis	9	0.0135857
GO:0007154	biological_process	cell communication	9	0.0276451
GO:0045444	biological_process	fat cell differentiation	9	0.0375707
GO:0030336	biological_process	negative regulation of cell migration	9	0.0433433
GO:0034220	biological_process	ion transmembrane transport	9	0.0722268
GO:0006897	biological_process	endocytosis	9	0.200109
GO:0051291	biological_process	protein heterooligomerization	9	0.214849
GO:0051726	biological_process	regulation of cell cycle	9	0.245529
GO:0043524	biological_process	negative regulation of neuron apoptotic process	9	0.261402
GO:0006200	biological_process	ATP catabolic process	9	0.327631
GO:0006397	biological_process	mRNA processing	9	0.811851
GO:0016192	biological_process	vesicle-mediated transport	9	0.88333
GO:0033280	biological_process	response to vitamin D	8	0.000308299
GO:0009968	biological_process	negative regulation of signal transduction	8	0.00168174
GO:0071347	biological_process	cellular response to interleukin-1	8	0.00168174
GO:0030162	biological_process	regulation of proteolysis	8	0.00327501
GO:0007267	biological_process	cell-cell signaling	8	0.00759371
GO:0008219	biological_process	cell death	8	0.0122358
GO:0009409	biological_process	response to cold	8	0.0122358
GO:0048704	biological_process	embryonic skeletal system morphogenesis	8	0.0122358
GO:0043588	biological_process	skin development	8	0.0152117
GO:0032570	biological_process	response to progesterone stimulus	8	0.0152117
GO:0048812	biological_process	neuron projection morphogenesis	8	0.0186785
GO:0046677	biological_process	response to antibiotic	8	0.0186785
GO:0010212	biological_process	response to ionizing radiation	8	0.0272365
GO:0014823	biological_process	response to activity	8	0.0323968
GO:0007417	biological_process	central nervous system development	8	0.0381848
GO:0006633	biological_process	fatty acid biosynthetic process	8	0.0446259
GO:0006469	biological_process	negative regulation of protein kinase activity	8	0.0517411
GO:0007179	biological_process	transforming growth factor beta receptor signaling pathway	8	0.0871931
GO:0016042	biological_process	lipid catabolic process	8	0.0978233
GO:0030900	biological_process	forebrain development	8	0.0978233
GO:0007411	biological_process	axon guidance	8	0.161101
GO:0010468	biological_process	regulation of gene expression	8	0.17563
GO:0007050	biological_process	cell cycle arrest	8	0.206317
GO:0009791	biological_process	post-embryonic development	8	0.238928
GO:0006260	biological_process	DNA replication	8	0.308583
GO:0008380	biological_process	RNA splicing	8	0.7997
GO:0006911	biological_process	phagocytosis, engulfment	7	8.40592e-06
GO:0030301	biological_process	cholesterol transport	7	0.000134338
GO:0033209	biological_process	tumor necrosis factor-mediated signaling pathway	7	0.000470911
GO:0042476	biological_process	odontogenesis	7	0.00127091
GO:0042157	biological_process	lipoprotein metabolic process	7	0.00127091
GO:0006644	biological_process	phospholipid metabolic process	7	0.00127091
GO:0030514	biological_process	negative regulation of BMP signaling pathway	7	0.00194474
GO:0010942	biological_process	positive regulation of cell death	7	0.00194474
GO:0010718	biological_process	positive regulation of epithelial to mesenchymal transition	7	0.00194474
GO:0001707	biological_process	mesoderm formation	7	0.00194474
GO:0001974	biological_process	blood vessel remodeling	7	0.00566121
GO:0042327	biological_process	positive regulation of phosphorylation	7	0.00765095
GO:0045599	biological_process	negative regulation of fat cell differentiation	7	0.00765095
GO:0050852	biological_process	T cell receptor signaling pathway	7	0.00765095
GO:0003007	biological_process	heart morphogenesis	7	0.0101128
GO:0007613	biological_process	memory	7	0.0166811
GO:0071356	biological_process	cellular response to tumor necrosis factor	7	0.0166811
GO:0050728	biological_process	negative regulation of inflammatory response	7	0.0208958
GO:0048705	biological_process	skeletal system morphogenesis	7	0.0257965
GO:0030178	biological_process	negative regulation of Wnt receptor signaling pathway	7	0.0314267
GO:0001541	biological_process	ovarian follicle development	7	0.0378236
GO:0048146	biological_process	positive regulation of fibroblast proliferation	7	0.0530348
GO:0016485	biological_process	protein processing	7	0.0618898
GO:0071407	biological_process	cellular response to organic cyclic compound	7	0.0618898
GO:0045665	biological_process	negative regulation of neuron differentiation	7	0.0618898
GO:0048545	biological_process	response to steroid hormone stimulus	7	0.0715928
GO:0006006	biological_process	glucose metabolic process	7	0.0821455
GO:0045768	biological_process	positive regulation of anti-apoptosis	7	0.0821455
GO:0007229	biological_process	integrin-mediated signaling pathway	7	0.0935428
GO:0051897	biological_process	positive regulation of protein kinase B signaling cascade	7	0.0935428
GO:0043200	biological_process	response to amino acid stimulus	7	0.105772
GO:0015992	biological_process	proton transport	7	0.105772
GO:0045666	biological_process	positive regulation of neuron differentiation	7	0.162531
GO:0001570	biological_process	vasculogenesis	7	0.178512
GO:0001843	biological_process	neural tube closure	7	0.230044
GO:0031667	biological_process	response to nutrient levels	7	0.230044
GO:0007010	biological_process	cytoskeleton organization	7	0.285849
GO:0031175	biological_process	neuron projection development	7	0.443967
GO:0006412	biological_process	translation	7	0.999999
GO:0030595	biological_process	leukocyte chemotaxis	6	5.65294e-05
GO:0010595	biological_process	positive regulation of endothelial cell migration	6	0.000152776
GO:0014912	biological_process	negative regulation of smooth muscle cell migration	6	0.000682462
GO:0050715	biological_process	positive regulation of cytokine secretion	6	0.00206101
GO:0006958	biological_process	complement activation, classical pathway	6	0.00325358
GO:0006833	biological_process	water transport	6	0.00325358
GO:0035162	biological_process	embryonic hemopoiesis	6	0.00489303
GO:0042326	biological_process	negative regulation of phosphorylation	6	0.00489303
GO:0008624	biological_process	induction of apoptosis by extracellular signals	6	0.0070663
GO:0022008	biological_process	neurogenesis	6	0.0070663
GO:0015711	biological_process	organic anion transport	6	0.0070663
GO:0040018	biological_process	positive regulation of multicellular organism growth	6	0.00985988
GO:0001836	biological_process	release of cytochrome c from mitochondria	6	0.00985988
GO:0007159	biological_process	leukocyte cell-cell adhesion	6	0.00985988
GO:0042311	biological_process	vasodilation	6	0.0133573
GO:0050766	biological_process	positive regulation of phagocytosis	6	0.0133573
GO:0010811	biological_process	positive regulation of cell-substrate adhesion	6	0.0133573
GO:0051258	biological_process	protein polymerization	6	0.0133573
GO:0001702	biological_process	gastrulation with mouth forming second	6	0.0176367
GO:0032760	biological_process	positive regulation of tumor necrosis factor production	6	0.0176367
GO:0035019	biological_process	somatic stem cell maintenance	6	0.0176367
GO:0030819	biological_process	positive regulation of cAMP biosynthetic process	6	0.022769
GO:0050729	biological_process	positive regulation of inflammatory response	6	0.0288162
GO:0071560	biological_process	cellular response to transforming growth factor beta stimulus	6	0.0288162
GO:0030325	biological_process	adrenal gland development	6	0.0288162
GO:0007254	biological_process	JNK cascade	6	0.0288162
GO:0048754	biological_process	branching morphogenesis of a tube	6	0.03583
GO:0045165	biological_process	cell fate commitment	6	0.03583
GO:0042102	biological_process	positive regulation of T cell proliferation	6	0.03583
GO:0006898	biological_process	receptor-mediated endocytosis	6	0.0438509
GO:0042246	biological_process	tissue regeneration	6	0.0529075
GO:0002053	biological_process	positive regulation of mesenchymal cell proliferation	6	0.0529075
GO:0045860	biological_process	positive regulation of protein kinase activity	6	0.0529075
GO:0090263	biological_process	positive regulation of canonical Wnt receptor signaling pathway	6	0.0630164
GO:0006869	biological_process	lipid transport	6	0.0630164
GO:0001942	biological_process	hair follicle development	6	0.0630164
GO:0009617	biological_process	response to bacterium	6	0.0741824
GO:0051781	biological_process	positive regulation of cell division	6	0.0741824
GO:0033138	biological_process	positive regulation of peptidyl-serine phosphorylation	6	0.0863983
GO:0040008	biological_process	regulation of growth	6	0.0863983
GO:0006486	biological_process	protein glycosylation	6	0.0996459
GO:0010976	biological_process	positive regulation of neuron projection development	6	0.113897
GO:0032436	biological_process	positive regulation of proteasomal ubiquitin-dependent protein catabolic process	6	0.113897
GO:0051216	biological_process	cartilage development	6	0.129112
GO:0046330	biological_process	positive regulation of JNK cascade	6	0.129112
GO:0007018	biological_process	microtubule-based movement	6	0.129112
GO:0042552	biological_process	myelination	6	0.129112
GO:0006749	biological_process	glutathione metabolic process	6	0.129112
GO:0050821	biological_process	protein stabilization	6	0.162242
GO:0050680	biological_process	negative regulation of epithelial cell proliferation	6	0.162242
GO:0000902	biological_process	cell morphogenesis	6	0.217778
GO:0071260	biological_process	cellular response to mechanical stimulus	6	0.217778
GO:0007519	biological_process	skeletal muscle tissue development	6	0.217778
GO:0043433	biological_process	negative regulation of sequence-specific DNA binding transcription factor activity	6	0.23757
GO:0042472	biological_process	inner ear morphogenesis	6	0.23757
GO:0008033	biological_process	tRNA processing	6	0.23757
GO:0051091	biological_process	positive regulation of sequence-specific DNA binding transcription factor activity	6	0.23757
GO:0070374	biological_process	positive regulation of ERK1 and ERK2 cascade	6	0.278626
GO:0006461	biological_process	protein complex assembly	6	0.321126
GO:0000187	biological_process	activation of MAPK activity	6	0.342727
GO:0007409	biological_process	axonogenesis	6	0.364461
GO:0007389	biological_process	pattern specification process	6	0.40805
GO:0042593	biological_process	glucose homeostasis	6	0.472758
GO:0006470	biological_process	protein dephosphorylation	6	0.744608
GO:0006886	biological_process	intracellular protein transport	6	0.99527
GO:0001957	biological_process	intramembranous ossification	5	2.14158e-05
GO:0006910	biological_process	phagocytosis, recognition	5	0.000116047
GO:0045576	biological_process	mast cell activation	5	0.000366936
GO:0006750	biological_process	glutathione biosynthetic process	5	0.000366936
GO:0030889	biological_process	negative regulation of B cell proliferation	5	0.000884279
GO:0022409	biological_process	positive regulation of cell-cell adhesion	5	0.000884279
GO:0031018	biological_process	endocrine pancreas development	5	0.000884279
GO:0010952	biological_process	positive regulation of peptidase activity	5	0.000884279
GO:0006839	biological_process	mitochondrial transport	5	0.000884279
GO:0050872	biological_process	white fat cell differentiation	5	0.00179866
GO:0032456	biological_process	endocytic recycling	5	0.00179866
GO:0032722	biological_process	positive regulation of chemokine production	5	0.00179866
GO:0006937	biological_process	regulation of muscle contraction	5	0.00325315
GO:0019915	biological_process	lipid storage	5	0.00539539
GO:0050900	biological_process	leukocyte migration	5	0.00539539
GO:0001954	biological_process	positive regulation of cell-matrix adhesion	5	0.00539539
GO:0048701	biological_process	embryonic cranial skeleton morphogenesis	5	0.00837024
GO:0019369	biological_process	arachidonic acid metabolic process	5	0.00837024
GO:0009268	biological_process	response to pH	5	0.00837024
GO:0045648	biological_process	positive regulation of erythrocyte differentiation	5	0.00837024
GO:0045214	biological_process	sarcomere organization	5	0.00837024
GO:0051209	biological_process	release of sequestered calcium ion into cytosol	5	0.0123135
GO:0030168	biological_process	platelet activation	5	0.0173468
GO:0048514	biological_process	blood vessel morphogenesis	5	0.0173468
GO:0071346	biological_process	cellular response to interferon-gamma	5	0.0173468
GO:0032956	biological_process	regulation of actin cytoskeleton organization	5	0.0173468
GO:0001837	biological_process	epithelial to mesenchymal transition	5	0.0173468
GO:0048844	biological_process	artery morphogenesis	5	0.0235737
GO:0030316	biological_process	osteoclast differentiation	5	0.0235737
GO:0007205	biological_process	activation of protein kinase C activity by G-protein coupled receptor protein signaling pathway	5	0.0235737
GO:0060325	biological_process	face morphogenesis	5	0.0235737
GO:0006909	biological_process	phagocytosis	5	0.0235737
GO:0032729	biological_process	positive regulation of interferon-gamma production	5	0.0235737
GO:0030501	biological_process	positive regulation of bone mineralization	5	0.0310771
GO:0045859	biological_process	regulation of protein kinase activity	5	0.0310771
GO:0003333	biological_process	amino acid transmembrane transport	5	0.0399176
GO:0006936	biological_process	muscle contraction	5	0.0399176
GO:0051930	biological_process	regulation of sensory perception of pain	5	0.0399176
GO:0010977	biological_process	negative regulation of neuron projection development	5	0.0399176
GO:0030282	biological_process	bone mineralization	5	0.0399176
GO:0060548	biological_process	negative regulation of cell death	5	0.0399176
GO:0071300	biological_process	cellular response to retinoic acid	5	0.0399176
GO:0007492	biological_process	endoderm development	5	0.0501331
GO:0007189	biological_process	activation of adenylate cyclase activity by G-protein signaling pathway	5	0.0501331
GO:0000186	biological_process	activation of MAPKK activity	5	0.0501331
GO:0050727	biological_process	regulation of inflammatory response	5	0.0501331
GO:0051412	biological_process	response to corticosterone stimulus	5	0.0501331
GO:0042325	biological_process	regulation of phosphorylation	5	0.0501331
GO:0032091	biological_process	negative regulation of protein binding	5	0.0501331
GO:0001947	biological_process	heart looping	5	0.0617389
GO:0045668	biological_process	negative regulation of osteoblast differentiation	5	0.0617389
GO:0006952	biological_process	defense response	5	0.0617389
GO:0010288	biological_process	response to lead ion	5	0.0617389
GO:0045776	biological_process	negative regulation of blood pressure	5	0.0617389
GO:0055093	biological_process	response to hyperoxia	5	0.0617389
GO:0048167	biological_process	regulation of synaptic plasticity	5	0.0747289
GO:0045597	biological_process	positive regulation of cell differentiation	5	0.0747289
GO:0042755	biological_process	eating behavior	5	0.0747289
GO:0051259	biological_process	protein oligomerization	5	0.0747289
GO:0045786	biological_process	negative regulation of cell cycle	5	0.0747289
GO:0034612	biological_process	response to tumor necrosis factor	5	0.0890766
GO:0030217	biological_process	T cell differentiation	5	0.0890766
GO:0006754	biological_process	ATP biosynthetic process	5	0.104737
GO:0045596	biological_process	negative regulation of cell differentiation	5	0.104737
GO:0048666	biological_process	neuron development	5	0.104737
GO:0048286	biological_process	lung alveolus development	5	0.104737
GO:0006641	biological_process	triglyceride metabolic process	5	0.12165
GO:0007156	biological_process	homophilic cell adhesion	5	0.13974
GO:0051607	biological_process	defense response to virus	5	0.13974
GO:0032024	biological_process	positive regulation of insulin secretion	5	0.13974
GO:0046686	biological_process	response to cadmium ion	5	0.13974
GO:0021766	biological_process	hippocampus development	5	0.158921
GO:0010035	biological_process	response to inorganic substance	5	0.179097
GO:0043407	biological_process	negative regulation of MAP kinase activity	5	0.179097
GO:0008654	biological_process	phospholipid biosynthetic process	5	0.179097
GO:0030216	biological_process	keratinocyte differentiation	5	0.200165
GO:0008202	biological_process	steroid metabolic process	5	0.244543
GO:0060041	biological_process	retina development in camera-type eye	5	0.244543
GO:0000082	biological_process	G1/S transition of mitotic cell cycle	5	0.267629
GO:0006096	biological_process	glycolysis	5	0.267629
GO:0000165	biological_process	MAPK cascade	5	0.339145
GO:0007218	biological_process	neuropeptide signaling pathway	5	0.363381
GO:0007219	biological_process	Notch signaling pathway	5	0.363381
GO:0007601	biological_process	visual perception	5	0.387648
GO:0008203	biological_process	cholesterol metabolic process	5	0.411854
GO:0018105	biological_process	peptidyl-serine phosphorylation	5	0.411854
GO:0043154	biological_process	negative regulation of cysteine-type endopeptidase activity involved in apoptotic process	5	0.435913
GO:0048661	biological_process	positive regulation of smooth muscle cell proliferation	5	0.506439
GO:0051289	biological_process	protein homotetramerization	5	0.61491
GO:0006184	biological_process	GTP catabolic process	5	0.797304
GO:0007067	biological_process	mitosis	5	0.90395
GO:0006366	biological_process	transcription from RNA polymerase II promoter	5	0.91064
GO:0006281	biological_process	DNA repair	5	0.979663
GO:0051301	biological_process	cell division	5	0.985436
GO:0043068	biological_process	positive regulation of programmed cell death	4	0.000184116
GO:0031622	biological_process	positive regulation of fever generation	4	0.000834919
GO:0033630	biological_process	positive regulation of cell adhesion mediated by integrin	4	0.000834919
GO:0001775	biological_process	cell activation	4	0.000834919
GO:0030853	biological_process	negative regulation of granulocyte differentiation	4	0.000834919
GO:0055015	biological_process	ventricular cardiac muscle cell development	4	0.00227266
GO:0001973	biological_process	adenosine receptor signaling pathway	4	0.00227266
GO:0070208	biological_process	protein heterotrimerization	4	0.00227266
GO:0071353	biological_process	cellular response to interleukin-4	4	0.00227266
GO:0071397	biological_process	cellular response to cholesterol	4	0.00227266
GO:0050777	biological_process	negative regulation of immune response	4	0.00227266
GO:0042310	biological_process	vasoconstriction	4	0.00481363
GO:0001542	biological_process	ovulation from ovarian follicle	4	0.00481363
GO:0031960	biological_process	response to corticosteroid stimulus	4	0.00481363
GO:0031295	biological_process	T cell costimulation	4	0.00481363
GO:0050718	biological_process	positive regulation of interleukin-1 beta secretion	4	0.00481363
GO:0015893	biological_process	drug transport	4	0.00481363
GO:0050771	biological_process	negative regulation of axonogenesis	4	0.00481363
GO:0006956	biological_process	complement activation	4	0.00481363
GO:0061036	biological_process	positive regulation of cartilage development	4	0.00481363
GO:0050806	biological_process	positive regulation of synaptic transmission	4	0.00874299
GO:0042953	biological_process	lipoprotein transport	4	0.00874299
GO:0006536	biological_process	glutamate metabolic process	4	0.00874299
GO:0001819	biological_process	positive regulation of cytokine production	4	0.00874299
GO:0048870	biological_process	cell motility	4	0.00874299
GO:0044130	biological_process	negative regulation of growth of symbiont in host	4	0.00874299
GO:0050995	biological_process	negative regulation of lipid catabolic process	4	0.00874299
GO:0060347	biological_process	heart trabecula formation	4	0.00874299
GO:0060071	biological_process	Wnt receptor signaling pathway, planar cell polarity pathway	4	0.0142985
GO:0045672	biological_process	positive regulation of osteoclast differentiation	4	0.0142985
GO:0018149	biological_process	peptide cross-linking	4	0.0142985
GO:0051693	biological_process	actin filament capping	4	0.0142985
GO:0010875	biological_process	positive regulation of cholesterol efflux	4	0.0142985
GO:0017144	biological_process	drug metabolic process	4	0.0142985
GO:0001709	biological_process	cell fate determination	4	0.0142985
GO:0015909	biological_process	long-chain fatty acid transport	4	0.0142985
GO:0032781	biological_process	positive regulation of ATPase activity	4	0.0142985
GO:0042346	biological_process	positive regulation of NF-kappaB import into nucleus	4	0.0142985
GO:0030111	biological_process	regulation of Wnt receptor signaling pathway	4	0.0142985
GO:0042104	biological_process	positive regulation of activated T cell proliferation	4	0.0142985
GO:0034605	biological_process	cellular response to heat	4	0.021662
GO:0015908	biological_process	fatty acid transport	4	0.021662
GO:0032757	biological_process	positive regulation of interleukin-8 production	4	0.021662
GO:0006825	biological_process	copper ion transport	4	0.0309572
GO:0016064	biological_process	immunoglobulin mediated immune response	4	0.0309572
GO:0046697	biological_process	decidualization	4	0.0309572
GO:0019886	biological_process	antigen processing and presentation of exogenous peptide antigen via MHC class II	4	0.0309572
GO:0009607	biological_process	response to biotic stimulus	4	0.0309572
GO:0033189	biological_process	response to vitamin A	4	0.0309572
GO:0009967	biological_process	positive regulation of signal transduction	4	0.0309572
GO:0070328	biological_process	triglyceride homeostasis	4	0.0309572
GO:0048873	biological_process	homeostasis of number of cells within a tissue	4	0.0309572
GO:0045907	biological_process	positive regulation of vasoconstriction	4	0.0422507
GO:0031668	biological_process	cellular response to extracellular stimulus	4	0.0422507
GO:0030513	biological_process	positive regulation of BMP signaling pathway	4	0.0422507
GO:0030539	biological_process	male genitalia development	4	0.0422507
GO:0050918	biological_process	positive chemotaxis	4	0.0422507
GO:0008585	biological_process	female gonad development	4	0.0422507
GO:0048566	biological_process	embryonic digestive tract development	4	0.0422507
GO:0009416	biological_process	response to light stimulus	4	0.0555561
GO:0008610	biological_process	lipid biosynthetic process	4	0.0555561
GO:0010226	biological_process	response to lithium ion	4	0.0555561
GO:0034394	biological_process	protein localization at cell surface	4	0.0555561
GO:0071285	biological_process	cellular response to lithium ion	4	0.0555561
GO:0033344	biological_process	cholesterol efflux	4	0.0555561
GO:0060326	biological_process	cell chemotaxis	4	0.0555561
GO:0007346	biological_process	regulation of mitotic cell cycle	4	0.0555561
GO:0048821	biological_process	erythrocyte development	4	0.0555561
GO:0071310	biological_process	cellular response to organic substance	4	0.0555561
GO:0046685	biological_process	response to arsenic-containing substance	4	0.0555561
GO:0050776	biological_process	regulation of immune response	4	0.0555561
GO:0030317	biological_process	sperm motility	4	0.0555561
GO:0040007	biological_process	growth	4	0.0708398
GO:0071277	biological_process	cellular response to calcium ion	4	0.0708398
GO:0030177	biological_process	positive regulation of Wnt receptor signaling pathway	4	0.0708398
GO:0055072	biological_process	iron ion homeostasis	4	0.0708398
GO:0010001	biological_process	glial cell differentiation	4	0.0708398
GO:0055010	biological_process	ventricular cardiac muscle tissue morphogenesis	4	0.0880275
GO:0009267	biological_process	cellular response to starvation	4	0.107011
GO:0048010	biological_process	vascular endothelial growth factor receptor signaling pathway	4	0.107011
GO:0031016	biological_process	pancreas development	4	0.107011
GO:0045861	biological_process	negative regulation of proteolysis	4	0.107011
GO:0031069	biological_process	hair follicle morphogenesis	4	0.107011
GO:0042744	biological_process	hydrogen peroxide catabolic process	4	0.107011
GO:0006309	biological_process	DNA fragmentation involved in apoptotic nuclear change	4	0.107011
GO:0001755	biological_process	neural crest cell migration	4	0.127655
GO:0045840	biological_process	positive regulation of mitosis	4	0.127655
GO:0034644	biological_process	cellular response to UV	4	0.127655
GO:0048565	biological_process	digestive tract development	4	0.127655
GO:0008277	biological_process	regulation of G-protein coupled receptor protein signaling pathway	4	0.149804
GO:0019882	biological_process	antigen processing and presentation	4	0.149804
GO:0051017	biological_process	actin filament bundle assembly	4	0.149804
GO:0070555	biological_process	response to interleukin-1	4	0.149804
GO:0009566	biological_process	fertilization	4	0.149804
GO:0048538	biological_process	thymus development	4	0.149804
GO:0045429	biological_process	positive regulation of nitric oxide biosynthetic process	4	0.149804
GO:0006970	biological_process	response to osmotic stress	4	0.173288
GO:0030509	biological_process	BMP signaling pathway	4	0.173288
GO:0030890	biological_process	positive regulation of B cell proliferation	4	0.173288
GO:0007528	biological_process	neuromuscular junction development	4	0.173288
GO:0030218	biological_process	erythrocyte differentiation	4	0.173288
GO:0043280	biological_process	positive regulation of cysteine-type endopeptidase activity involved in apoptotic process	4	0.173288
GO:0035094	biological_process	response to nicotine	4	0.197928
GO:0045931	biological_process	positive regulation of mitotic cell cycle	4	0.197928
GO:0001932	biological_process	regulation of protein phosphorylation	4	0.197928
GO:0046688	biological_process	response to copper ion	4	0.197928
GO:0007368	biological_process	determination of left/right symmetry	4	0.197928
GO:0046676	biological_process	negative regulation of insulin secretion	4	0.197928
GO:0048706	biological_process	embryonic skeletal system development	4	0.197928
GO:0019722	biological_process	calcium-mediated signaling	4	0.22354
GO:0048662	biological_process	negative regulation of smooth muscle cell proliferation	4	0.22354
GO:0048008	biological_process	platelet-derived growth factor receptor signaling pathway	4	0.22354
GO:0001975	biological_process	response to amphetamine	4	0.22354
GO:0006879	biological_process	cellular iron ion homeostasis	4	0.249941
GO:0071333	biological_process	cellular response to glucose stimulus	4	0.249941
GO:0050896	biological_process	response to stimulus	4	0.276949
GO:0021915	biological_process	neural tube development	4	0.276949
GO:0042594	biological_process	response to starvation	4	0.276949
GO:0019233	biological_process	sensory perception of pain	4	0.304391
GO:0043086	biological_process	negative regulation of catalytic activity	4	0.304391
GO:0034613	biological_process	cellular protein localization	4	0.3321
GO:0070301	biological_process	cellular response to hydrogen peroxide	4	0.3321
GO:0048469	biological_process	cell maturation	4	0.3321
GO:0007265	biological_process	Ras protein signal transduction	4	0.3321
GO:0045727	biological_process	positive regulation of translation	4	0.3321
GO:0001756	biological_process	somitogenesis	4	0.3321
GO:0006836	biological_process	neurotransmitter transport	4	0.359918
GO:0043525	biological_process	positive regulation of neuron apoptotic process	4	0.359918
GO:0035335	biological_process	peptidyl-tyrosine dephosphorylation	4	0.359918
GO:0007517	biological_process	muscle organ development	4	0.387701
GO:0006887	biological_process	exocytosis	4	0.387701
GO:0006812	biological_process	cation transport	4	0.415315
GO:0001657	biological_process	ureteric bud development	4	0.415315
GO:0007286	biological_process	spermatid development	4	0.469564
GO:0045740	biological_process	positive regulation of DNA replication	4	0.469564
GO:0071456	biological_process	cellular response to hypoxia	4	0.571532
GO:0050679	biological_process	positive regulation of epithelial cell proliferation	4	0.571532
GO:0045454	biological_process	cell redox homeostasis	4	0.681888
GO:0016311	biological_process	dephosphorylation	4	0.681888
GO:0007268	biological_process	synaptic transmission	4	0.719999
GO:0030307	biological_process	positive regulation of cell growth	4	0.754621
GO:0018108	biological_process	peptidyl-tyrosine phosphorylation	4	0.77065
GO:0030097	biological_process	hemopoiesis	4	0.77065
GO:0050790	biological_process	regulation of catalytic activity	4	0.785844
GO:0016568	biological_process	chromatin modification	4	0.957772
GO:0006457	biological_process	protein folding	4	0.996624
GO:0032611	biological_process	interleukin-1 beta production	3	0.00158197
GO:0050764	biological_process	regulation of phagocytosis	3	0.00158197
GO:0051856	biological_process	adhesion to symbiont	3	0.00158197
GO:0003215	biological_process	cardiac right ventricle morphogenesis	3	0.00158197
GO:0001798	biological_process	positive regulation of type IIa hypersensitivity	3	0.00158197
GO:0002674	biological_process	negative regulation of acute inflammatory response	3	0.00158197
GO:0031340	biological_process	positive regulation of vesicle fusion	3	0.00158197
GO:0045650	biological_process	negative regulation of macrophage differentiation	3	0.00577553
GO:0002221	biological_process	pattern recognition receptor signaling pathway	3	0.00577553
GO:0060157	biological_process	urinary bladder development	3	0.00577553
GO:0050901	biological_process	leukocyte tethering or rolling	3	0.00577553
GO:0002690	biological_process	positive regulation of leukocyte chemotaxis	3	0.00577553
GO:0043306	biological_process	positive regulation of mast cell degranulation	3	0.00577553
GO:0055091	biological_process	phospholipid homeostasis	3	0.00577553
GO:0001955	biological_process	blood vessel maturation	3	0.00577553
GO:0060317	biological_process	cardiac epithelial to mesenchymal transition	3	0.00577553
GO:0015671	biological_process	oxygen transport	3	0.00577553
GO:0045779	biological_process	negative regulation of bone resorption	3	0.00577553
GO:0002439	biological_process	chronic inflammatory response to antigenic stimulus	3	0.00577553
GO:0071223	biological_process	cellular response to lipoteichoic acid	3	0.00577553
GO:0030225	biological_process	macrophage differentiation	3	0.0131865
GO:0045056	biological_process	transcytosis	3	0.0131865
GO:0008347	biological_process	glial cell migration	3	0.0131865
GO:0051918	biological_process	negative regulation of fibrinolysis	3	0.0131865
GO:2000178	biological_process	negative regulation of neural precursor cell proliferation	3	0.0131865
GO:0060174	biological_process	limb bud formation	3	0.0131865
GO:0060065	biological_process	uterus development	3	0.0131865
GO:0042359	biological_process	vitamin D metabolic process	3	0.0131865
GO:0009410	biological_process	response to xenobiotic stimulus	3	0.0131865
GO:0032964	biological_process	collagen biosynthetic process	3	0.0131865
GO:0043312	biological_process	neutrophil degranulation	3	0.0131865
GO:0003417	biological_process	growth plate cartilage development	3	0.0131865
GO:0060346	biological_process	bone trabecula formation	3	0.0131865
GO:0042088	biological_process	T-helper 1 type immune response	3	0.0131865
GO:0045080	biological_process	positive regulation of chemokine biosynthetic process	3	0.0131865
GO:0046325	biological_process	negative regulation of glucose import	3	0.0241002
GO:0070997	biological_process	neuron death	3	0.0241002
GO:0030193	biological_process	regulation of blood coagulation	3	0.0241002
GO:0006957	biological_process	complement activation, alternative pathway	3	0.0241002
GO:0009414	biological_process	response to water deprivation	3	0.0241002
GO:0045822	biological_process	negative regulation of heart contraction	3	0.0241002
GO:0007589	biological_process	body fluid secretion	3	0.0241002
GO:0014050	biological_process	negative regulation of glutamate secretion	3	0.0241002
GO:0055008	biological_process	cardiac muscle tissue morphogenesis	3	0.0241002
GO:0051281	biological_process	positive regulation of release of sequestered calcium ion into cytosol	3	0.0241002
GO:0042416	biological_process	dopamine biosynthetic process	3	0.0241002
GO:0051054	biological_process	positive regulation of DNA metabolic process	3	0.0241002
GO:0002224	biological_process	toll-like receptor signaling pathway	3	0.0241002
GO:0010744	biological_process	positive regulation of macrophage derived foam cell differentiation	3	0.0241002
GO:0043206	biological_process	fibril organization	3	0.0241002
GO:0051000	biological_process	positive regulation of nitric-oxide synthase activity	3	0.0241002
GO:0034109	biological_process	homotypic cell-cell adhesion	3	0.0241002
GO:0034755	biological_process	iron ion transmembrane transport	3	0.0241002
GO:0015840	biological_process	urea transport	3	0.0241002
GO:0060907	biological_process	positive regulation of macrophage cytokine production	3	0.0241002
GO:0030195	biological_process	negative regulation of blood coagulation	3	0.0241002
GO:0042312	biological_process	regulation of vasodilation	3	0.0241002
GO:0032733	biological_process	positive regulation of interleukin-10 production	3	0.0241002
GO:0001960	biological_process	negative regulation of cytokine-mediated signaling pathway	3	0.0241002
GO:0008635	biological_process	activation of cysteine-type endopeptidase activity involved in apoptotic process by cytochrome c	3	0.0385652
GO:0007190	biological_process	activation of adenylate cyclase activity	3	0.0385652
GO:0002544	biological_process	chronic inflammatory response	3	0.0385652
GO:0043616	biological_process	keratinocyte proliferation	3	0.0385652
GO:0051925	biological_process	regulation of calcium ion transport via voltage-gated calcium channel activity	3	0.0385652
GO:0060068	biological_process	vagina development	3	0.0385652
GO:0009744	biological_process	response to sucrose stimulus	3	0.0385652
GO:0010812	biological_process	negative regulation of cell-substrate adhesion	3	0.0385652
GO:0016339	biological_process	calcium-dependent cell-cell adhesion	3	0.0385652
GO:0050829	biological_process	defense response to Gram-negative bacterium	3	0.0385652
GO:0060056	biological_process	mammary gland involution	3	0.0385652
GO:0008154	biological_process	actin polymerization or depolymerization	3	0.0385652
GO:0010667	biological_process	negative regulation of cardiac muscle cell apoptotic process	3	0.0385652
GO:0030949	biological_process	positive regulation of vascular endothelial growth factor receptor signaling pathway	3	0.0385652
GO:0016540	biological_process	protein autoprocessing	3	0.0385652
GO:0010575	biological_process	positive regulation vascular endothelial growth factor production	3	0.0385652
GO:0050919	biological_process	negative chemotaxis	3	0.0385652
GO:0071392	biological_process	cellular response to estradiol stimulus	3	0.0385652
GO:0031953	biological_process	negative regulation of protein autophosphorylation	3	0.0385652
GO:0090023	biological_process	positive regulation of neutrophil chemotaxis	3	0.0385652
GO:0046888	biological_process	negative regulation of hormone secretion	3	0.0385652
GO:0045671	biological_process	negative regulation of osteoclast differentiation	3	0.0385652
GO:0045778	biological_process	positive regulation of ossification	3	0.0385652
GO:0008210	biological_process	estrogen metabolic process	3	0.0564585
GO:0032855	biological_process	positive regulation of Rac GTPase activity	3	0.0564585
GO:0002063	biological_process	chondrocyte development	3	0.0564585
GO:0033137	biological_process	negative regulation of peptidyl-serine phosphorylation	3	0.0564585
GO:0006972	biological_process	hyperosmotic response	3	0.0564585
GO:0001782	biological_process	B cell homeostasis	3	0.0564585
GO:0002237	biological_process	response to molecule of bacterial origin	3	0.0564585
GO:0015807	biological_process	L-amino acid transport	3	0.0564585
GO:0051929	biological_process	positive regulation of calcium ion transport via voltage-gated calcium channel activity	3	0.0564585
GO:0007512	biological_process	adult heart development	3	0.0564585
GO:0002526	biological_process	acute inflammatory response	3	0.0564585
GO:0046928	biological_process	regulation of neurotransmitter secretion	3	0.0564585
GO:0050870	biological_process	positive regulation of T cell activation	3	0.0564585
GO:0007398	biological_process	ectoderm development	3	0.0564585
GO:0009395	biological_process	phospholipid catabolic process	3	0.0564585
GO:0007338	biological_process	single fertilization	3	0.0564585
GO:0010466	biological_process	negative regulation of peptidase activity	3	0.0564585
GO:0043691	biological_process	reverse cholesterol transport	3	0.0564585
GO:0060045	biological_process	positive regulation of cardiac muscle cell proliferation	3	0.0564585
GO:0045885	biological_process	positive regulation of survival gene product expression	3	0.0564585
GO:0006702	biological_process	androgen biosynthetic process	3	0.0564585
GO:0090179	biological_process	planar cell polarity pathway involved in neural tube closure	3	0.0564585
GO:0032689	biological_process	negative regulation of interferon-gamma production	3	0.0775385
GO:0090103	biological_process	cochlea morphogenesis	3	0.0775385
GO:0021954	biological_process	central nervous system neuron development	3	0.0775385
GO:0043122	biological_process	regulation of I-kappaB kinase/NF-kappaB cascade	3	0.0775385
GO:0043589	biological_process	skin morphogenesis	3	0.0775385
GO:0046427	biological_process	positive regulation of JAK-STAT cascade	3	0.0775385
GO:0060740	biological_process	prostate gland epithelium morphogenesis	3	0.0775385
GO:0043277	biological_process	apoptotic cell clearance	3	0.0775385
GO:0060412	biological_process	ventricular septum morphogenesis	3	0.0775385
GO:0010634	biological_process	positive regulation of epithelial cell migration	3	0.0775385
GO:0002244	biological_process	hemopoietic progenitor cell differentiation	3	0.0775385
GO:0060291	biological_process	long-term synaptic potentiation	3	0.0775385
GO:0048255	biological_process	mRNA stabilization	3	0.0775385
GO:0042474	biological_process	middle ear morphogenesis	3	0.0775385
GO:0006855	biological_process	drug transmembrane transport	3	0.0775385
GO:0006882	biological_process	cellular zinc ion homeostasis	3	0.0775385
GO:0051145	biological_process	smooth muscle cell differentiation	3	0.0775385
GO:0060216	biological_process	definitive hemopoiesis	3	0.0775385
GO:0019370	biological_process	leukotriene biosynthetic process	3	0.101486
GO:0045879	biological_process	negative regulation of smoothened signaling pathway	3	0.101486
GO:0008340	biological_process	determination of adult lifespan	3	0.101486
GO:0048608	biological_process	reproductive structure development	3	0.101486
GO:0043542	biological_process	endothelial cell migration	3	0.101486
GO:0032270	biological_process	positive regulation of cellular protein metabolic process	3	0.101486
GO:0043029	biological_process	T cell homeostasis	3	0.101486
GO:0017015	biological_process	regulation of transforming growth factor beta receptor signaling pathway	3	0.101486
GO:0043408	biological_process	regulation of MAPK cascade	3	0.101486
GO:0008016	biological_process	regulation of heart contraction	3	0.101486
GO:0043488	biological_process	regulation of mRNA stability	3	0.101486
GO:0050850	biological_process	positive regulation of calcium-mediated signaling	3	0.101486
GO:0071436	biological_process	sodium ion export	3	0.101486
GO:0003009	biological_process	skeletal muscle contraction	3	0.101486
GO:0033762	biological_process	response to glucagon stimulus	3	0.101486
GO:0007494	biological_process	midgut development	3	0.101486
GO:0042572	biological_process	retinol metabolic process	3	0.101486
GO:0033198	biological_process	response to ATP	3	0.101486
GO:0050909	biological_process	sensory perception of taste	3	0.101486
GO:0000278	biological_process	mitotic cell cycle	3	0.127934
GO:0034698	biological_process	response to gonadotropin stimulus	3	0.127934
GO:0007157	biological_process	heterophilic cell-cell adhesion	3	0.127934
GO:0010469	biological_process	regulation of receptor activity	3	0.127934
GO:0035249	biological_process	synaptic transmission, glutamatergic	3	0.127934
GO:0030833	biological_process	regulation of actin filament polymerization	3	0.127934
GO:0048168	biological_process	regulation of neuronal synaptic plasticity	3	0.127934
GO:0045736	biological_process	negative regulation of cyclin-dependent protein kinase activity	3	0.127934
GO:0032735	biological_process	positive regulation of interleukin-12 production	3	0.127934
GO:0010862	biological_process	positive regulation of pathway-restricted SMAD protein phosphorylation	3	0.127934
GO:0019395	biological_process	fatty acid oxidation	3	0.127934
GO:0042445	biological_process	hormone metabolic process	3	0.127934
GO:0030866	biological_process	cortical actin cytoskeleton organization	3	0.127934
GO:0072659	biological_process	protein localization in plasma membrane	3	0.127934
GO:0043491	biological_process	protein kinase B signaling cascade	3	0.156495
GO:0010165	biological_process	response to X-ray	3	0.156495
GO:0030279	biological_process	negative regulation of ossification	3	0.156495
GO:0045880	biological_process	positive regulation of smoothened signaling pathway	3	0.156495
GO:0007188	biological_process	G-protein signaling, coupled to cAMP nucleotide second messenger	3	0.156495
GO:0046579	biological_process	positive regulation of Ras protein signal transduction	3	0.156495
GO:0001937	biological_process	negative regulation of endothelial cell proliferation	3	0.156495
GO:0006479	biological_process	protein methylation	3	0.156495
GO:0060749	biological_process	mammary gland alveolus development	3	0.156495
GO:0001654	biological_process	eye development	3	0.156495
GO:0071577	biological_process	zinc ion transmembrane transport	3	0.156495
GO:0051146	biological_process	striated muscle cell differentiation	3	0.186776
GO:0051899	biological_process	membrane depolarization	3	0.186776
GO:0016571	biological_process	histone methylation	3	0.186776
GO:0006959	biological_process	humoral immune response	3	0.186776
GO:0006509	biological_process	membrane protein ectodomain proteolysis	3	0.186776
GO:0043552	biological_process	positive regulation of phosphatidylinositol 3-kinase activity	3	0.186776
GO:0045773	biological_process	positive regulation of axon extension	3	0.186776
GO:0042517	biological_process	positive regulation of tyrosine phosphorylation of Stat3 protein	3	0.186776
GO:0042177	biological_process	negative regulation of protein catabolic process	3	0.186776
GO:0031572	biological_process	G2/M transition DNA damage checkpoint	3	0.186776
GO:0070207	biological_process	protein homotrimerization	3	0.186776
GO:0001958	biological_process	endochondral ossification	3	0.186776
GO:0008045	biological_process	motor axon guidance	3	0.186776
GO:0033993	biological_process	response to lipid	3	0.186776
GO:0030100	biological_process	regulation of endocytosis	3	0.186776
GO:0021510	biological_process	spinal cord development	3	0.186776
GO:0006865	biological_process	amino acid transport	3	0.218396
GO:0045600	biological_process	positive regulation of fat cell differentiation	3	0.218396
GO:0060612	biological_process	adipose tissue development	3	0.218396
GO:0042110	biological_process	T cell activation	3	0.218396
GO:0006829	biological_process	zinc ion transport	3	0.218396
GO:0006103	biological_process	2-oxoglutarate metabolic process	3	0.218396
GO:0031397	biological_process	negative regulation of protein ubiquitination	3	0.218396
GO:0050853	biological_process	B cell receptor signaling pathway	3	0.218396
GO:0003151	biological_process	outflow tract morphogenesis	3	0.218396
GO:0090190	biological_process	positive regulation of branching involved in ureteric bud morphogenesis	3	0.218396
GO:0048015	biological_process	phosphatidylinositol-mediated signaling	3	0.250988
GO:0006953	biological_process	acute-phase response	3	0.250988
GO:0043507	biological_process	positive regulation of JUN kinase activity	3	0.250988
GO:0007162	biological_process	negative regulation of cell adhesion	3	0.250988
GO:0010038	biological_process	response to metal ion	3	0.250988
GO:0000079	biological_process	regulation of cyclin-dependent protein kinase activity	3	0.250988
GO:0043278	biological_process	response to morphine	3	0.284213
GO:0042220	biological_process	response to cocaine	3	0.284213
GO:0000045	biological_process	autophagic vacuole assembly	3	0.284213
GO:0045595	biological_process	regulation of cell differentiation	3	0.284213
GO:0007422	biological_process	peripheral nervous system development	3	0.284213
GO:0030073	biological_process	insulin secretion	3	0.284213
GO:0071479	biological_process	cellular response to ionizing radiation	3	0.284213
GO:0046847	biological_process	filopodium assembly	3	0.284213
GO:0060048	biological_process	cardiac muscle contraction	3	0.284213
GO:0010039	biological_process	response to iron ion	3	0.284213
GO:0042771	biological_process	DNA damage response, signal transduction by p53 class mediator resulting in induction of apoptosis	3	0.284213
GO:0045777	biological_process	positive regulation of blood pressure	3	0.284213
GO:0048147	biological_process	negative regulation of fibroblast proliferation	3	0.317761
GO:0045453	biological_process	bone resorption	3	0.317761
GO:0031623	biological_process	receptor internalization	3	0.317761
GO:0035116	biological_process	embryonic hindlimb morphogenesis	3	0.317761
GO:0006730	biological_process	one-carbon metabolic process	3	0.317761
GO:0006694	biological_process	steroid biosynthetic process	3	0.351352
GO:0007628	biological_process	adult walking behavior	3	0.38474
GO:0001933	biological_process	negative regulation of protein phosphorylation	3	0.38474
GO:0006520	biological_process	cellular amino acid metabolic process	3	0.38474
GO:0006094	biological_process	gluconeogenesis	3	0.38474
GO:0045732	biological_process	positive regulation of protein catabolic process	3	0.38474
GO:0001569	biological_process	patterning of blood vessels	3	0.417706
GO:0000086	biological_process	G2/M transition of mitotic cell cycle	3	0.417706
GO:0001656	biological_process	metanephros development	3	0.417706
GO:0030879	biological_process	mammary gland development	3	0.450067
GO:0030838	biological_process	positive regulation of actin filament polymerization	3	0.450067
GO:0009987	biological_process	cellular process	3	0.450067
GO:0014068	biological_process	positive regulation of phosphatidylinositol 3-kinase cascade	3	0.481666
GO:0005977	biological_process	glycogen metabolic process	3	0.481666
GO:0035690	biological_process	cellular response to drug	3	0.481666
GO:0048678	biological_process	response to axon injury	3	0.512374
GO:0030334	biological_process	regulation of cell migration	3	0.512374
GO:0030155	biological_process	regulation of cell adhesion	3	0.512374
GO:0009953	biological_process	dorsal/ventral pattern formation	3	0.512374
GO:0043010	biological_process	camera-type eye development	3	0.57072
GO:0007569	biological_process	cell aging	3	0.57072
GO:0006338	biological_process	chromatin remodeling	3	0.57072
GO:0007266	biological_process	Rho protein signal transduction	3	0.598216
GO:0008344	biological_process	adult locomotory behavior	3	0.649636
GO:0010923	biological_process	negative regulation of phosphatase activity	3	0.67352
GO:0042475	biological_process	odontogenesis of dentin-containing tooth	3	0.67352
GO:0033574	biological_process	response to testosterone stimulus	3	0.717631
GO:0021987	biological_process	cerebral cortex development	3	0.717631
GO:0008286	biological_process	insulin receptor signaling pathway	3	0.737885
GO:0035023	biological_process	regulation of Rho protein signal transduction	3	0.774914
GO:0000910	biological_process	cytokinesis	3	0.791757
GO:0008104	biological_process	protein localization	3	0.93602
GO:0001970	biological_process	positive regulation of activation of membrane attack complex	2	0.0135847
GO:0044062	biological_process	regulation of excretion	2	0.0135847
GO:0010757	biological_process	negative regulation of plasminogen activation	2	0.0135847
GO:0045103	biological_process	intermediate filament-based process	2	0.0135847
GO:0009446	biological_process	putrescine biosynthetic process	2	0.0135847
GO:0001300	biological_process	chronological cell aging	2	0.0135847
GO:0048592	biological_process	eye morphogenesis	2	0.0135847
GO:0003350	biological_process	pulmonary myocardium development	2	0.0135847
GO:0071221	biological_process	cellular response to bacterial lipopeptide	2	0.0135847
GO:0061364	biological_process	apoptotic process involved in luteolysis	2	0.0135847
GO:0046813	biological_process	virion attachment, binding of host cell surface receptor	2	0.0135847
GO:0035385	biological_process	Roundabout signaling pathway	2	0.0135847
GO:0043372	biological_process	positive regulation of CD4-positive, alpha-beta T cell differentiation	2	0.0135847
GO:0060599	biological_process	lateral sprouting involved in mammary gland duct morphogenesis	2	0.0135847
GO:0001805	biological_process	positive regulation of type III hypersensitivity	2	0.0135847
GO:0003051	biological_process	angiotensin-mediated drinking behavior	2	0.0135847
GO:0003300	biological_process	cardiac muscle hypertrophy	2	0.0135847
GO:0014916	biological_process	regulation of lung blood pressure	2	0.0135847
GO:0021533	biological_process	cell differentiation in hindbrain	2	0.0135847
GO:0055099	biological_process	response to high density lipoprotein particle stimulus	2	0.0135847
GO:0002860	biological_process	positive regulation of natural killer cell mediated cytotoxicity directed against tumor cell target	2	0.0135847
GO:0042488	biological_process	positive regulation of odontogenesis of dentin-containing tooth	2	0.0135847
GO:0045836	biological_process	positive regulation of meiosis	2	0.0135847
GO:0032800	biological_process	receptor biosynthetic process	2	0.0135847
GO:0014824	biological_process	artery smooth muscle contraction	2	0.0135847
GO:0030072	biological_process	peptide hormone secretion	2	0.0135847
GO:0060748	biological_process	tertiary branching involved in mammary gland duct morphogenesis	2	0.0135847
GO:0051891	biological_process	positive regulation of cardioblast differentiation	2	0.0135847
GO:0051599	biological_process	response to hydrostatic pressure	2	0.0135847
GO:0010519	biological_process	negative regulation of phospholipase activity	2	0.0135847
GO:0045726	biological_process	positive regulation of integrin biosynthetic process	2	0.0135847
GO:0070561	biological_process	vitamin D receptor signaling pathway	2	0.0135847
GO:0042466	biological_process	chemokinesis	2	0.0135847
GO:0060279	biological_process	positive regulation of ovulation	2	0.0135847
GO:0021891	biological_process	olfactory bulb interneuron development	2	0.0135847
GO:0051900	biological_process	regulation of mitochondrial depolarization	2	0.0135847
GO:0034197	biological_process	triglyceride transport	2	0.0135847
GO:0071219	biological_process	cellular response to molecule of bacterial origin	2	0.0135847
GO:0060370	biological_process	susceptibility to T cell mediated cytotoxicity	2	0.0135847
GO:0032741	biological_process	positive regulation of interleukin-18 production	2	0.0135847
GO:0051917	biological_process	regulation of fibrinolysis	2	0.0135847
GO:0003357	biological_process	noradrenergic neuron differentiation	2	0.0135847
GO:0002689	biological_process	negative regulation of leukocyte chemotaxis	2	0.0135847
GO:0055096	biological_process	low-density lipoprotein particle mediated signaling	2	0.0135847
GO:0002357	biological_process	defense response to tumor cell	2	0.0135847
GO:0045064	biological_process	T-helper 2 cell differentiation	2	0.0135847
GO:0051764	biological_process	actin crosslink formation	2	0.0135847
GO:0042891	biological_process	antibiotic transport	2	0.0135847
GO:0006931	biological_process	substrate-dependent cell migration, cell attachment to substrate	2	0.0135847
GO:0060559	biological_process	positive regulation of calcidiol 1-monooxygenase activity	2	0.0135847
GO:0060129	biological_process	thyroid-stimulating hormone-secreting cell differentiation	2	0.0135847
GO:0032713	biological_process	negative regulation of interleukin-4 production	2	0.0375903
GO:0060017	biological_process	parathyroid gland development	2	0.0375903
GO:0002904	biological_process	positive regulation of B cell apoptotic process	2	0.0375903
GO:2000251	biological_process	positive regulation of actin cytoskeleton reorganization	2	0.0375903
GO:0030903	biological_process	notochord development	2	0.0375903
GO:0042590	biological_process	antigen processing and presentation of exogenous peptide antigen via MHC class I	2	0.0375903
GO:0046007	biological_process	negative regulation of activated T cell proliferation	2	0.0375903
GO:0010739	biological_process	positive regulation of protein kinase A signaling cascade	2	0.0375903
GO:0045639	biological_process	positive regulation of myeloid cell differentiation	2	0.0375903
GO:0003211	biological_process	cardiac ventricle formation	2	0.0375903
GO:0045577	biological_process	regulation of B cell differentiation	2	0.0375903
GO:0001573	biological_process	ganglioside metabolic process	2	0.0375903
GO:2000467	biological_process	positive regulation of glycogen (starch) synthase activity	2	0.0375903
GO:0045653	biological_process	negative regulation of megakaryocyte differentiation	2	0.0375903
GO:0051707	biological_process	response to other organism	2	0.0375903
GO:0042271	biological_process	susceptibility to natural killer cell mediated cytotoxicity	2	0.0375903
GO:0032288	biological_process	myelin assembly	2	0.0375903
GO:0034969	biological_process	histone arginine methylation	2	0.0375903
GO:0051024	biological_process	positive regulation of immunoglobulin secretion	2	0.0375903
GO:0045762	biological_process	positive regulation of adenylate cyclase activity	2	0.0375903
GO:0046632	biological_process	alpha-beta T cell differentiation	2	0.0375903
GO:0006929	biological_process	substrate-dependent cell migration	2	0.0375903
GO:0006778	biological_process	porphyrin-containing compound metabolic process	2	0.0375903
GO:0060763	biological_process	mammary duct terminal end bud growth	2	0.0375903
GO:0010046	biological_process	response to mycotoxin	2	0.0375903
GO:0035457	biological_process	cellular response to interferon-alpha	2	0.0375903
GO:0070528	biological_process	protein kinase C signaling cascade	2	0.0375903
GO:0090050	biological_process	positive regulation of cell migration involved in sprouting angiogenesis	2	0.0375903
GO:0045656	biological_process	negative regulation of monocyte differentiation	2	0.0375903
GO:0050801	biological_process	ion homeostasis	2	0.0375903
GO:0030730	biological_process	sequestering of triglyceride	2	0.0375903
GO:0010608	biological_process	posttranscriptional regulation of gene expression	2	0.0375903
GO:0032966	biological_process	negative regulation of collagen biosynthetic process	2	0.0375903
GO:0034626	biological_process	fatty acid elongation, polyunsaturated fatty acid	2	0.0375903
GO:0045088	biological_process	regulation of innate immune response	2	0.0375903
GO:0043654	biological_process	recognition of apoptotic cell	2	0.0375903
GO:0050663	biological_process	cytokine secretion	2	0.0375903
GO:0006968	biological_process	cellular defense response	2	0.0375903
GO:0070100	biological_process	negative regulation of chemokine-mediated signaling pathway	2	0.0375903
GO:0002548	biological_process	monocyte chemotaxis	2	0.0375903
GO:0003208	biological_process	cardiac ventricle morphogenesis	2	0.0375903
GO:0060676	biological_process	ureteric bud formation	2	0.0375903
GO:0051222	biological_process	positive regulation of protein transport	2	0.0375903
GO:0060750	biological_process	epithelial cell proliferation involved in mammary gland duct elongation	2	0.0375903
GO:0035434	biological_process	copper ion transmembrane transport	2	0.0375903
GO:0034115	biological_process	negative regulation of heterotypic cell-cell adhesion	2	0.0375903
GO:0031077	biological_process	post-embryonic camera-type eye development	2	0.0375903
GO:0010871	biological_process	negative regulation of receptor biosynthetic process	2	0.0375903
GO:0014061	biological_process	regulation of norepinephrine secretion	2	0.0375903
GO:0050435	biological_process	beta-amyloid metabolic process	2	0.0375903
GO:2000121	biological_process	regulation of removal of superoxide radicals	2	0.0375903
GO:0031639	biological_process	plasminogen activation	2	0.0375903
GO:0060100	biological_process	positive regulation of phagocytosis, engulfment	2	0.0375903
GO:0033026	biological_process	negative regulation of mast cell apoptotic process	2	0.0375903
GO:0014059	biological_process	regulation of dopamine secretion	2	0.0375903
GO:0010891	biological_process	negative regulation of sequestering of triglyceride	2	0.0375903
GO:0021834	biological_process	chemorepulsion involved in embryonic olfactory bulb interneuron migration	2	0.0375903
GO:0019919	biological_process	peptidyl-arginine methylation, to asymmetrical-dimethyl arginine	2	0.0375903
GO:0019344	biological_process	cysteine biosynthetic process	2	0.0375903
GO:0035589	biological_process	G-protein coupled purinergic nucleotide receptor signaling pathway	2	0.0375903
GO:0032236	biological_process	positive regulation of calcium ion transport via store-operated calcium channel activity	2	0.0375903
GO:0019800	biological_process	peptide cross-linking via chondroitin 4-sulfate glycosaminoglycan	2	0.0375903
GO:2000146	biological_process	negative regulation of cell motility	2	0.0375903
GO:0071639	biological_process	positive regulation of monocyte chemotactic protein-1 production	2	0.0375903
GO:0040011	biological_process	locomotion	2	0.0375903
GO:0045621	biological_process	positive regulation of lymphocyte differentiation	2	0.0375903
GO:0042989	biological_process	sequestering of actin monomers	2	0.0375903
GO:0035799	biological_process	ureter maturation	2	0.0375903
GO:0010642	biological_process	negative regulation of platelet-derived growth factor receptor signaling pathway	2	0.069405
GO:0061037	biological_process	negative regulation of cartilage development	2	0.069405
GO:0032367	biological_process	intracellular cholesterol transport	2	0.069405
GO:0001783	biological_process	B cell apoptotic process	2	0.069405
GO:0001991	biological_process	regulation of systemic arterial blood pressure by circulatory renin-angiotensin	2	0.069405
GO:0001667	biological_process	ameboidal cell migration	2	0.069405
GO:0030033	biological_process	microvillus assembly	2	0.069405
GO:0003222	biological_process	ventricular trabecula myocardium morphogenesis	2	0.069405
GO:0031394	biological_process	positive regulation of prostaglandin biosynthetic process	2	0.069405
GO:0006020	biological_process	inositol metabolic process	2	0.069405
GO:0060993	biological_process	kidney morphogenesis	2	0.069405
GO:0034383	biological_process	low-density lipoprotein particle clearance	2	0.069405
GO:0015871	biological_process	choline transport	2	0.069405
GO:0048312	biological_process	intracellular distribution of mitochondria	2	0.069405
GO:0010820	biological_process	positive regulation of T cell chemotaxis	2	0.069405
GO:0030643	biological_process	cellular phosphate ion homeostasis	2	0.069405
GO:0060231	biological_process	mesenchymal to epithelial transition	2	0.069405
GO:0030321	biological_process	transepithelial chloride transport	2	0.069405
GO:0010745	biological_process	negative regulation of macrophage derived foam cell differentiation	2	0.069405
GO:0009405	biological_process	pathogenesis	2	0.069405
GO:0050820	biological_process	positive regulation of coagulation	2	0.069405
GO:0042541	biological_process	hemoglobin biosynthetic process	2	0.069405
GO:0008625	biological_process	induction of apoptosis via death domain receptors	2	0.069405
GO:0006924	biological_process	activation-induced cell death of T cells	2	0.069405
GO:0009798	biological_process	axis specification	2	0.069405
GO:0002286	biological_process	T cell activation involved in immune response	2	0.069405
GO:0048048	biological_process	embryonic eye morphogenesis	2	0.069405
GO:0032700	biological_process	negative regulation of interleukin-17 production	2	0.069405
GO:0006927	biological_process	transformed cell apoptotic process	2	0.069405
GO:2000045	biological_process	regulation of G1/S transition of mitotic cell cycle	2	0.069405
GO:0046622	biological_process	positive regulation of organ growth	2	0.069405
GO:0045651	biological_process	positive regulation of macrophage differentiation	2	0.069405
GO:0051005	biological_process	negative regulation of lipoprotein lipase activity	2	0.069405
GO:0042535	biological_process	positive regulation of tumor necrosis factor biosynthetic process	2	0.069405
GO:0010766	biological_process	negative regulation of sodium ion transport	2	0.069405
GO:0046879	biological_process	hormone secretion	2	0.069405
GO:0070295	biological_process	renal water absorption	2	0.069405
GO:0008633	biological_process	activation of pro-apoptotic gene products	2	0.069405
GO:0006940	biological_process	regulation of smooth muscle contraction	2	0.069405
GO:0048702	biological_process	embryonic neurocranium morphogenesis	2	0.069405
GO:0048143	biological_process	astrocyte activation	2	0.069405
GO:0033627	biological_process	cell adhesion mediated by integrin	2	0.069405
GO:0071773	biological_process	cellular response to BMP stimulus	2	0.069405
GO:0033632	biological_process	regulation of cell-cell adhesion mediated by integrin	2	0.069405
GO:0070327	biological_process	thyroid hormone transport	2	0.069405
GO:0034142	biological_process	toll-like receptor 4 signaling pathway	2	0.069405
GO:0002238	biological_process	response to molecule of fungal origin	2	0.069405
GO:0042063	biological_process	gliogenesis	2	0.069405
GO:0055117	biological_process	regulation of cardiac muscle contraction	2	0.069405
GO:0006534	biological_process	cysteine metabolic process	2	0.069405
GO:0019530	biological_process	taurine metabolic process	2	0.069405
GO:0050832	biological_process	defense response to fungus	2	0.069405
GO:0070574	biological_process	cadmium ion transmembrane transport	2	0.069405
GO:0046456	biological_process	icosanoid biosynthetic process	2	0.069405
GO:0048251	biological_process	elastic fiber assembly	2	0.069405
GO:0045123	biological_process	cellular extravasation	2	0.069405
GO:0009653	biological_process	anatomical structure morphogenesis	2	0.069405
GO:0050710	biological_process	negative regulation of cytokine secretion	2	0.069405
GO:0051409	biological_process	response to nitrosative stress	2	0.069405
GO:0043615	biological_process	astrocyte cell migration	2	0.069405
GO:0009750	biological_process	response to fructose stimulus	2	0.069405
GO:0050702	biological_process	interleukin-1 beta secretion	2	0.069405
GO:0002540	biological_process	leukotriene production involved in inflammatory response	2	0.069405
GO:0050996	biological_process	positive regulation of lipid catabolic process	2	0.069405
GO:0046641	biological_process	positive regulation of alpha-beta T cell proliferation	2	0.069405
GO:0060324	biological_process	face development	2	0.069405
GO:0007217	biological_process	tachykinin receptor signaling pathway	2	0.069405
GO:0010906	biological_process	regulation of glucose metabolic process	2	0.069405
GO:0001660	biological_process	fever generation	2	0.069405
GO:0010193	biological_process	response to ozone	2	0.069405
GO:0035767	biological_process	endothelial cell chemotaxis	2	0.106884
GO:0050910	biological_process	detection of mechanical stimulus involved in sensory perception of sound	2	0.106884
GO:0071229	biological_process	cellular response to acid	2	0.106884
GO:0060261	biological_process	positive regulation of transcription initiation from RNA polymerase II promoter	2	0.106884
GO:0070509	biological_process	calcium ion import	2	0.106884
GO:0042446	biological_process	hormone biosynthetic process	2	0.106884
GO:0019229	biological_process	regulation of vasoconstriction	2	0.106884
GO:0033603	biological_process	positive regulation of dopamine secretion	2	0.106884
GO:0015793	biological_process	glycerol transport	2	0.106884
GO:0015697	biological_process	quaternary ammonium group transport	2	0.106884
GO:0032354	biological_process	response to follicle-stimulating hormone stimulus	2	0.106884
GO:0060087	biological_process	relaxation of vascular smooth muscle	2	0.106884
GO:0010886	biological_process	positive regulation of cholesterol storage	2	0.106884
GO:0042158	biological_process	lipoprotein biosynthetic process	2	0.106884
GO:0060351	biological_process	cartilage development involved in endochondral bone morphogenesis	2	0.106884
GO:0033962	biological_process	cytoplasmic mRNA processing body assembly	2	0.106884
GO:0002042	biological_process	cell migration involved in sprouting angiogenesis	2	0.106884
GO:0048712	biological_process	negative regulation of astrocyte differentiation	2	0.106884
GO:0007289	biological_process	spermatid nucleus differentiation	2	0.106884
GO:0032308	biological_process	positive regulation of prostaglandin secretion	2	0.106884
GO:0002925	biological_process	positive regulation of humoral immune response mediated by circulating immunoglobulin	2	0.106884
GO:0022407	biological_process	regulation of cell-cell adhesion	2	0.106884
GO:0022614	biological_process	membrane to membrane docking	2	0.106884
GO:0050927	biological_process	positive regulation of positive chemotaxis	2	0.106884
GO:0051966	biological_process	regulation of synaptic transmission, glutamatergic	2	0.106884
GO:0030194	biological_process	positive regulation of blood coagulation	2	0.106884
GO:0006654	biological_process	phosphatidic acid biosynthetic process	2	0.106884
GO:0090026	biological_process	positive regulation of monocyte chemotaxis	2	0.106884
GO:0045084	biological_process	positive regulation of interleukin-12 biosynthetic process	2	0.106884
GO:0002675	biological_process	positive regulation of acute inflammatory response	2	0.106884
GO:0070245	biological_process	positive regulation of thymocyte apoptotic process	2	0.106884
GO:0007223	biological_process	Wnt receptor signaling pathway, calcium modulating pathway	2	0.106884
GO:0051414	biological_process	response to cortisol stimulus	2	0.106884
GO:0043129	biological_process	surfactant homeostasis	2	0.106884
GO:0044419	biological_process	interspecies interaction between organisms	2	0.106884
GO:0032020	biological_process	ISG15-protein conjugation	2	0.106884
GO:0060206	biological_process	estrous cycle phase	2	0.106884
GO:0042574	biological_process	retinal metabolic process	2	0.106884
GO:0010544	biological_process	negative regulation of platelet activation	2	0.106884
GO:0002262	biological_process	myeloid cell homeostasis	2	0.106884
GO:0010596	biological_process	negative regulation of endothelial cell migration	2	0.106884
GO:0014009	biological_process	glial cell proliferation	2	0.106884
GO:0071354	biological_process	cellular response to interleukin-6	2	0.106884
GO:0050892	biological_process	intestinal absorption	2	0.106884
GO:0060707	biological_process	trophoblast giant cell differentiation	2	0.106884
GO:0007406	biological_process	negative regulation of neuroblast proliferation	2	0.106884
GO:0061077	biological_process	chaperone-mediated protein folding	2	0.106884
GO:0033555	biological_process	multicellular organismal response to stress	2	0.106884
GO:0060706	biological_process	cell differentiation involved in embryonic placenta development	2	0.106884
GO:0030574	biological_process	collagen catabolic process	2	0.106884
GO:0032471	biological_process	reduction of endoplasmic reticulum calcium ion concentration	2	0.106884
GO:0006824	biological_process	cobalt ion transport	2	0.106884
GO:0050878	biological_process	regulation of body fluid levels	2	0.106884
GO:0006518	biological_process	peptide metabolic process	2	0.106884
GO:0042987	biological_process	amyloid precursor protein catabolic process	2	0.106884
GO:0001935	biological_process	endothelial cell proliferation	2	0.106884
GO:0060039	biological_process	pericardium development	2	0.106884
GO:0000303	biological_process	response to superoxide	2	0.106884
GO:0043651	biological_process	linoleic acid metabolic process	2	0.106884
GO:0090037	biological_process	positive regulation of protein kinase C signaling cascade	2	0.106884
GO:0045588	biological_process	positive regulation of gamma-delta T cell differentiation	2	0.106884
GO:0006612	biological_process	protein targeting to membrane	2	0.148276
GO:0048738	biological_process	cardiac muscle tissue development	2	0.148276
GO:0030041	biological_process	actin filament polymerization	2	0.148276
GO:0060136	biological_process	embryonic process involved in female pregnancy	2	0.148276
GO:0050482	biological_process	arachidonic acid secretion	2	0.148276
GO:0043393	biological_process	regulation of protein binding	2	0.148276
GO:0010524	biological_process	positive regulation of calcium ion transport into cytosol	2	0.148276
GO:0040037	biological_process	negative regulation of fibroblast growth factor receptor signaling pathway	2	0.148276
GO:0043279	biological_process	response to alkaloid	2	0.148276
GO:0090244	biological_process	Wnt receptor signaling pathway involved in somitogenesis	2	0.148276
GO:0048247	biological_process	lymphocyte chemotaxis	2	0.148276
GO:0032940	biological_process	secretion by cell	2	0.148276
GO:0045823	biological_process	positive regulation of heart contraction	2	0.148276
GO:0048846	biological_process	axon extension involved in axon guidance	2	0.148276
GO:0043069	biological_process	negative regulation of programmed cell death	2	0.148276
GO:0015813	biological_process	L-glutamate transport	2	0.148276
GO:0006790	biological_process	sulfur compound metabolic process	2	0.148276
GO:0045906	biological_process	negative regulation of vasoconstriction	2	0.148276
GO:0048642	biological_process	negative regulation of skeletal muscle tissue development	2	0.148276
GO:0002862	biological_process	negative regulation of inflammatory response to antigenic stimulus	2	0.148276
GO:0032703	biological_process	negative regulation of interleukin-2 production	2	0.148276
GO:0051099	biological_process	positive regulation of binding	2	0.148276
GO:0045654	biological_process	positive regulation of megakaryocyte differentiation	2	0.148276
GO:0002687	biological_process	positive regulation of leukocyte migration	2	0.148276
GO:0050765	biological_process	negative regulation of phagocytosis	2	0.148276
GO:0046415	biological_process	urate metabolic process	2	0.148276
GO:0001706	biological_process	endoderm formation	2	0.148276
GO:0048617	biological_process	embryonic foregut morphogenesis	2	0.148276
GO:0034339	biological_process	regulation of transcription from RNA polymerase II promoter by nuclear hormone receptor	2	0.148276
GO:0042403	biological_process	thyroid hormone metabolic process	2	0.148276
GO:0035414	biological_process	negative regulation of catenin import into nucleus	2	0.148276
GO:0016572	biological_process	histone phosphorylation	2	0.148276
GO:0030517	biological_process	negative regulation of axon extension	2	0.148276
GO:0090102	biological_process	cochlea development	2	0.148276
GO:0070371	biological_process	ERK1 and ERK2 cascade	2	0.148276
GO:0009437	biological_process	carnitine metabolic process	2	0.148276
GO:0042761	biological_process	very long-chain fatty acid biosynthetic process	2	0.148276
GO:0072164	biological_process	mesonephric tubule development	2	0.148276
GO:0015701	biological_process	bicarbonate transport	2	0.148276
GO:0048599	biological_process	oocyte development	2	0.148276
GO:0050877	biological_process	neurological system process	2	0.148276
GO:0035313	biological_process	wound healing, spreading of epidermal cells	2	0.148276
GO:0002523	biological_process	leukocyte migration involved in inflammatory response	2	0.148276
GO:0034375	biological_process	high-density lipoprotein particle remodeling	2	0.148276
GO:0048771	biological_process	tissue remodeling	2	0.148276
GO:0050778	biological_process	positive regulation of immune response	2	0.148276
GO:0035815	biological_process	positive regulation of renal sodium excretion	2	0.148276
GO:0060744	biological_process	mammary gland branching involved in thelarche	2	0.148276
GO:0019987	biological_process	negative regulation of anti-apoptosis	2	0.148276
GO:0050709	biological_process	negative regulation of protein secretion	2	0.19216
GO:0030104	biological_process	water homeostasis	2	0.19216
GO:0010460	biological_process	positive regulation of heart rate	2	0.19216
GO:0045582	biological_process	positive regulation of T cell differentiation	2	0.19216
GO:0030728	biological_process	ovulation	2	0.19216
GO:0031929	biological_process	TOR signaling cascade	2	0.19216
GO:0042462	biological_process	eye photoreceptor cell development	2	0.19216
GO:0043534	biological_process	blood vessel endothelial cell migration	2	0.19216
GO:0007202	biological_process	activation of phospholipase C activity	2	0.19216
GO:0010225	biological_process	response to UV-C	2	0.19216
GO:0051272	biological_process	positive regulation of cellular component movement	2	0.19216
GO:0043268	biological_process	positive regulation of potassium ion transport	2	0.19216
GO:0043401	biological_process	steroid hormone mediated signaling pathway	2	0.19216
GO:0007413	biological_process	axonal fasciculation	2	0.19216
GO:0051604	biological_process	protein maturation	2	0.19216
GO:0045730	biological_process	respiratory burst	2	0.19216
GO:0045579	biological_process	positive regulation of B cell differentiation	2	0.19216
GO:0048711	biological_process	positive regulation of astrocyte differentiation	2	0.19216
GO:0030261	biological_process	chromosome condensation	2	0.19216
GO:0045954	biological_process	positive regulation of natural killer cell mediated cytotoxicity	2	0.19216
GO:0016486	biological_process	peptide hormone processing	2	0.19216
GO:0032494	biological_process	response to peptidoglycan	2	0.19216
GO:0001553	biological_process	luteinization	2	0.19216
GO:0034765	biological_process	regulation of ion transmembrane transport	2	0.19216
GO:0043568	biological_process	positive regulation of insulin-like growth factor receptor signaling pathway	2	0.19216
GO:0001736	biological_process	establishment of planar polarity	2	0.19216
GO:0015914	biological_process	phospholipid transport	2	0.19216
GO:0032331	biological_process	negative regulation of chondrocyte differentiation	2	0.19216
GO:0071345	biological_process	cellular response to cytokine stimulus	2	0.19216
GO:0035458	biological_process	cellular response to interferon-beta	2	0.19216
GO:0014067	biological_process	negative regulation of phosphatidylinositol 3-kinase cascade	2	0.19216
GO:0031103	biological_process	axon regeneration	2	0.19216
GO:0008206	biological_process	bile acid metabolic process	2	0.19216
GO:0007263	biological_process	nitric oxide mediated signal transduction	2	0.19216
GO:0030031	biological_process	cell projection assembly	2	0.19216
GO:0043281	biological_process	regulation of cysteine-type endopeptidase activity involved in apoptotic process	2	0.19216
GO:0014012	biological_process	peripheral nervous system axon regeneration	2	0.19216
GO:0048872	biological_process	homeostasis of number of cells	2	0.19216
GO:0042573	biological_process	retinoic acid metabolic process	2	0.19216
GO:0033591	biological_process	response to L-ascorbic acid	2	0.19216
GO:0009948	biological_process	anterior/posterior axis specification	2	0.19216
GO:0002031	biological_process	G-protein coupled receptor internalization	2	0.19216
GO:0030878	biological_process	thyroid gland development	2	0.237394
GO:0032259	biological_process	methylation	2	0.237394
GO:0042698	biological_process	ovulation cycle	2	0.237394
GO:0001516	biological_process	prostaglandin biosynthetic process	2	0.237394
GO:0060389	biological_process	pathway-restricted SMAD protein phosphorylation	2	0.237394
GO:0045926	biological_process	negative regulation of growth	2	0.237394
GO:0050880	biological_process	regulation of blood vessel size	2	0.237394
GO:0010765	biological_process	positive regulation of sodium ion transport	2	0.237394
GO:0051044	biological_process	positive regulation of membrane protein ectodomain proteolysis	2	0.237394
GO:0016338	biological_process	calcium-independent cell-cell adhesion	2	0.237394
GO:0043518	biological_process	negative regulation of DNA damage response, signal transduction by p53 class mediator	2	0.237394
GO:0014065	biological_process	phosphatidylinositol 3-kinase cascade	2	0.237394
GO:0090200	biological_process	positive regulation of release of cytochrome c from mitochondria	2	0.237394
GO:0043116	biological_process	negative regulation of vascular permeability	2	0.237394
GO:0048536	biological_process	spleen development	2	0.237394
GO:0021795	biological_process	cerebral cortex cell migration	2	0.237394
GO:0050673	biological_process	epithelial cell proliferation	2	0.237394
GO:0031669	biological_process	cellular response to nutrient levels	2	0.237394
GO:0035924	biological_process	cellular response to vascular endothelial growth factor stimulus	2	0.237394
GO:0048339	biological_process	paraxial mesoderm development	2	0.237394
GO:0007498	biological_process	mesoderm development	2	0.237394
GO:0016044	biological_process	cellular membrane organization	2	0.237394
GO:0071542	biological_process	dopaminergic neuron differentiation	2	0.237394
GO:0006977	biological_process	DNA damage response, signal transduction by p53 class mediator resulting in cell cycle arrest	2	0.237394
GO:0060037	biological_process	pharyngeal system development	2	0.237394
GO:0031529	biological_process	ruffle organization	2	0.237394
GO:0009950	biological_process	dorsal/ventral axis specification	2	0.237394
GO:0035108	biological_process	limb morphogenesis	2	0.283067
GO:0001829	biological_process	trophectodermal cell differentiation	2	0.283067
GO:0001578	biological_process	microtubule bundle formation	2	0.283067
GO:0009755	biological_process	hormone-mediated signaling pathway	2	0.283067
GO:0048260	biological_process	positive regulation of receptor-mediated endocytosis	2	0.283067
GO:0030224	biological_process	monocyte differentiation	2	0.283067
GO:0002087	biological_process	regulation of respiratory gaseous exchange by neurological system process	2	0.283067
GO:0031333	biological_process	negative regulation of protein complex assembly	2	0.283067
GO:0007585	biological_process	respiratory gaseous exchange	2	0.283067
GO:0006071	biological_process	glycerol metabolic process	2	0.283067
GO:0070723	biological_process	response to cholesterol	2	0.283067
GO:0048593	biological_process	camera-type eye morphogenesis	2	0.283067
GO:0051006	biological_process	positive regulation of lipoprotein lipase activity	2	0.283067
GO:0051924	biological_process	regulation of calcium ion transport	2	0.283067
GO:0007520	biological_process	myoblast fusion	2	0.283067
GO:0007274	biological_process	neuromuscular synaptic transmission	2	0.283067
GO:0045807	biological_process	positive regulation of endocytosis	2	0.283067
GO:0001823	biological_process	mesonephros development	2	0.283067
GO:0002052	biological_process	positive regulation of neuroblast proliferation	2	0.283067
GO:0032874	biological_process	positive regulation of stress-activated MAPK cascade	2	0.283067
GO:0033700	biological_process	phospholipid efflux	2	0.283067
GO:0048485	biological_process	sympathetic nervous system development	2	0.283067
GO:0006349	biological_process	regulation of gene expression by genetic imprinting	2	0.283067
GO:0042098	biological_process	T cell proliferation	2	0.283067
GO:0031116	biological_process	positive regulation of microtubule polymerization	2	0.283067
GO:0008629	biological_process	induction of apoptosis by intracellular signals	2	0.283067
GO:0008637	biological_process	apoptotic mitochondrial changes	2	0.283067
GO:0006182	biological_process	cGMP biosynthetic process	2	0.283067
GO:0042756	biological_process	drinking behavior	2	0.283067
GO:0030330	biological_process	DNA damage response, signal transduction by p53 class mediator	2	0.283067
GO:0046835	biological_process	carbohydrate phosphorylation	2	0.283067
GO:0045746	biological_process	negative regulation of Notch signaling pathway	2	0.283067
GO:0030902	biological_process	hindbrain development	2	0.328463
GO:0032967	biological_process	positive regulation of collagen biosynthetic process	2	0.328463
GO:0051770	biological_process	positive regulation of nitric-oxide synthase biosynthetic process	2	0.328463
GO:0050930	biological_process	induction of positive chemotaxis	2	0.328463
GO:0009651	biological_process	response to salt stress	2	0.328463
GO:0016079	biological_process	synaptic vesicle exocytosis	2	0.328463
GO:0001916	biological_process	positive regulation of T cell mediated cytotoxicity	2	0.328463
GO:0048745	biological_process	smooth muscle tissue development	2	0.328463
GO:0061098	biological_process	positive regulation of protein tyrosine kinase activity	2	0.328463
GO:0051881	biological_process	regulation of mitochondrial membrane potential	2	0.328463
GO:0019216	biological_process	regulation of lipid metabolic process	2	0.328463
GO:0032026	biological_process	response to magnesium ion	2	0.328463
GO:0007588	biological_process	excretion	2	0.328463
GO:0071805	biological_process	potassium ion transmembrane transport	2	0.328463
GO:0045184	biological_process	establishment of protein localization	2	0.328463
GO:0045921	biological_process	positive regulation of exocytosis	2	0.328463
GO:0010800	biological_process	positive regulation of peptidyl-threonine phosphorylation	2	0.328463
GO:0060416	biological_process	response to growth hormone stimulus	2	0.328463
GO:0043124	biological_process	negative regulation of I-kappaB kinase/NF-kappaB cascade	2	0.328463
GO:0048384	biological_process	retinoic acid receptor signaling pathway	2	0.328463
GO:0001676	biological_process	long-chain fatty acid metabolic process	2	0.373025
GO:0021772	biological_process	olfactory bulb development	2	0.373025
GO:0045022	biological_process	early endosome to late endosome transport	2	0.373025
GO:0001659	biological_process	temperature homeostasis	2	0.373025
GO:0032715	biological_process	negative regulation of interleukin-6 production	2	0.373025
GO:0050772	biological_process	positive regulation of axonogenesis	2	0.373025
GO:0030278	biological_process	regulation of ossification	2	0.373025
GO:0045765	biological_process	regulation of angiogenesis	2	0.373025
GO:0051597	biological_process	response to methylmercury	2	0.373025
GO:0031648	biological_process	protein destabilization	2	0.373025
GO:0031000	biological_process	response to caffeine	2	0.373025
GO:0045909	biological_process	positive regulation of vasodilation	2	0.373025
GO:0006541	biological_process	glutamine metabolic process	2	0.373025
GO:0048009	biological_process	insulin-like growth factor receptor signaling pathway	2	0.373025
GO:0022408	biological_process	negative regulation of cell-cell adhesion	2	0.373025
GO:0048011	biological_process	nerve growth factor receptor signaling pathway	2	0.373025
GO:0030522	biological_process	intracellular receptor mediated signaling pathway	2	0.416331
GO:0002009	biological_process	morphogenesis of an epithelium	2	0.416331
GO:0007369	biological_process	gastrulation	2	0.416331
GO:0048709	biological_process	oligodendrocyte differentiation	2	0.416331
GO:0050796	biological_process	regulation of insulin secretion	2	0.416331
GO:0019933	biological_process	cAMP-mediated signaling	2	0.416331
GO:0001502	biological_process	cartilage condensation	2	0.416331
GO:0007269	biological_process	neurotransmitter secretion	2	0.416331
GO:0048557	biological_process	embryonic digestive tract morphogenesis	2	0.416331
GO:0050714	biological_process	positive regulation of protein secretion	2	0.416331
GO:0008630	biological_process	DNA damage response, signal transduction resulting in induction of apoptosis	2	0.416331
GO:0019835	biological_process	cytolysis	2	0.416331
GO:0007257	biological_process	activation of JUN kinase activity	2	0.416331
GO:0007031	biological_process	peroxisome organization	2	0.416331
GO:0035265	biological_process	organ growth	2	0.416331
GO:0006164	biological_process	purine nucleotide biosynthetic process	2	0.416331
GO:0002026	biological_process	regulation of the force of heart contraction	2	0.416331
GO:0007610	biological_process	behavior	2	0.416331
GO:0005978	biological_process	glycogen biosynthetic process	2	0.416331
GO:0051225	biological_process	spindle assembly	2	0.458068
GO:0051593	biological_process	response to folic acid	2	0.458068
GO:0009880	biological_process	embryonic pattern specification	2	0.458068
GO:0042149	biological_process	cellular response to glucose starvation	2	0.458068
GO:0032321	biological_process	positive regulation of Rho GTPase activity	2	0.458068
GO:0070848	biological_process	response to growth factor stimulus	2	0.458068
GO:0034504	biological_process	protein localization to nucleus	2	0.458068
GO:0033327	biological_process	Leydig cell differentiation	2	0.458068
GO:0014075	biological_process	response to amine stimulus	2	0.458068
GO:2000379	biological_process	positive regulation of reactive oxygen species metabolic process	2	0.458068
GO:0035115	biological_process	embryonic forelimb morphogenesis	2	0.458068
GO:0051928	biological_process	positive regulation of calcium ion transport	2	0.458068
GO:0034446	biological_process	substrate adhesion-dependent cell spreading	2	0.458068
GO:0035050	biological_process	embryonic heart tube development	2	0.458068
GO:0007017	biological_process	microtubule-based process	2	0.458068
GO:0000060	biological_process	protein import into nucleus, translocation	2	0.458068
GO:0016197	biological_process	endosome transport	2	0.498013
GO:0071375	biological_process	cellular response to peptide hormone stimulus	2	0.498013
GO:0060135	biological_process	maternal process involved in female pregnancy	2	0.498013
GO:0048169	biological_process	regulation of long-term neuronal synaptic plasticity	2	0.498013
GO:0032720	biological_process	negative regulation of tumor necrosis factor production	2	0.498013
GO:0042130	biological_process	negative regulation of T cell proliferation	2	0.498013
GO:0008652	biological_process	cellular amino acid biosynthetic process	2	0.498013
GO:0006783	biological_process	heme biosynthetic process	2	0.498013
GO:0051602	biological_process	response to electrical stimulus	2	0.498013
GO:0006805	biological_process	xenobiotic metabolic process	2	0.498013
GO:0032147	biological_process	activation of protein kinase activity	2	0.498013
GO:0007249	biological_process	I-kappaB kinase/NF-kappaB cascade	2	0.498013
GO:0045664	biological_process	regulation of neuron differentiation	2	0.498013
GO:0042391	biological_process	regulation of membrane potential	2	0.498013
GO:0008544	biological_process	epidermis development	2	0.536017
GO:0001944	biological_process	vasculature development	2	0.536017
GO:0002088	biological_process	lens development in camera-type eye	2	0.536017
GO:0000302	biological_process	response to reactive oxygen species	2	0.536017
GO:0030318	biological_process	melanocyte differentiation	2	0.536017
GO:0009954	biological_process	proximal/distal pattern formation	2	0.536017
GO:0030099	biological_process	myeloid cell differentiation	2	0.536017
GO:0060079	biological_process	regulation of excitatory postsynaptic membrane potential	2	0.536017
GO:0048663	biological_process	neuron fate commitment	2	0.571989
GO:0008543	biological_process	fibroblast growth factor receptor signaling pathway	2	0.571989
GO:0009966	biological_process	regulation of signal transduction	2	0.571989
GO:0001890	biological_process	placenta development	2	0.571989
GO:0070373	biological_process	negative regulation of ERK1 and ERK2 cascade	2	0.571989
GO:0007173	biological_process	epidermal growth factor receptor signaling pathway	2	0.571989
GO:0035176	biological_process	social behavior	2	0.571989
GO:0070542	biological_process	response to fatty acid	2	0.605886
GO:0021983	biological_process	pituitary gland development	2	0.605886
GO:0015758	biological_process	glucose transport	2	0.605886
GO:0046627	biological_process	negative regulation of insulin receptor signaling pathway	2	0.605886
GO:0033077	biological_process	T cell differentiation in thymus	2	0.605886
GO:0071320	biological_process	cellular response to cAMP	2	0.605886
GO:0051402	biological_process	neuron apoptotic process	2	0.637703
GO:0030032	biological_process	lamellipodium assembly	2	0.637703
GO:0007566	biological_process	embryo implantation	2	0.637703
GO:0030901	biological_process	midbrain development	2	0.637703
GO:0048589	biological_process	developmental growth	2	0.637703
GO:0018107	biological_process	peptidyl-threonine phosphorylation	2	0.637703
GO:0008643	biological_process	carbohydrate transport	2	0.637703
GO:0030433	biological_process	ER-associated protein catabolic process	2	0.637703
GO:0032092	biological_process	positive regulation of protein binding	2	0.667463
GO:0034599	biological_process	cellular response to oxidative stress	2	0.667463
GO:0046326	biological_process	positive regulation of glucose import	2	0.667463
GO:0045785	biological_process	positive regulation of cell adhesion	2	0.667463
GO:0043473	biological_process	pigmentation	2	0.667463
GO:0016358	biological_process	dendrite development	2	0.667463
GO:0030183	biological_process	B cell differentiation	2	0.695214
GO:0043526	biological_process	neuroprotection	2	0.721019
GO:0017148	biological_process	negative regulation of translation	2	0.721019
GO:0006099	biological_process	tricarboxylic acid cycle	2	0.721019
GO:0006928	biological_process	cellular component movement	2	0.721019
GO:0008542	biological_process	visual learning	2	0.721019
GO:0007169	biological_process	transmembrane receptor protein tyrosine kinase signaling pathway	2	0.721019
GO:0007416	biological_process	synapse assembly	2	0.721019
GO:0006139	biological_process	nucleobase-containing compound metabolic process	2	0.744955
GO:0051090	biological_process	regulation of sequence-specific DNA binding transcription factor activity	2	0.744955
GO:0007612	biological_process	learning	2	0.767105
GO:0006605	biological_process	protein targeting	2	0.767105
GO:0040014	biological_process	regulation of multicellular organism growth	2	0.767105
GO:0032880	biological_process	regulation of protein localization	2	0.767105
GO:0070936	biological_process	protein K48-linked ubiquitination	2	0.767105
GO:0031532	biological_process	actin cytoskeleton reorganization	2	0.767105
GO:0006635	biological_process	fatty acid beta-oxidation	2	0.767105
GO:0009411	biological_process	response to UV	2	0.787561
GO:0051603	biological_process	proteolysis involved in cellular protein catabolic process	2	0.806417
GO:0051056	biological_process	regulation of small GTPase mediated signal transduction	2	0.823767
GO:0009058	biological_process	biosynthetic process	2	0.839706
GO:0032088	biological_process	negative regulation of NF-kappaB transcription factor activity	2	0.854327
GO:0006914	biological_process	autophagy	2	0.854327
GO:0015991	biological_process	ATP hydrolysis coupled proton transport	2	0.86772
GO:0050885	biological_process	neuromuscular process controlling balance	2	0.86772
GO:0006396	biological_process	RNA processing	2	0.86772
GO:0006302	biological_process	double-strand break repair	2	0.86772
GO:0042254	biological_process	ribosome biogenesis	2	0.879973
GO:0031398	biological_process	positive regulation of protein ubiquitination	2	0.879973
GO:0035264	biological_process	multicellular organism growth	2	0.926915
GO:0007626	biological_process	locomotory behavior	2	0.933938
GO:0006464	biological_process	cellular protein modification process	2	0.933938
GO:0016310	biological_process	phosphorylation	2	0.940317
GO:0022900	biological_process	electron transport chain	2	0.946108
GO:0007243	biological_process	intracellular protein kinase cascade	2	0.99281
GO:0016567	biological_process	protein ubiquitination	2	0.999911
GO:0060804	biological_process	positive regulation of Wnt receptor signaling pathway by BMP signaling pathway	1	0.116587
GO:2000066	biological_process	positive regulation of cortisol biosynthetic process	1	0.116587
GO:0048242	biological_process	epinephrine secretion	1	0.116587
GO:0051282	biological_process	regulation of sequestering of calcium ion	1	0.116587
GO:0045082	biological_process	positive regulation of interleukin-10 biosynthetic process	1	0.116587
GO:0003143	biological_process	embryonic heart tube morphogenesis	1	0.116587
GO:2000664	biological_process	positive regulation of interleukin-5 secretion	1	0.116587
GO:0040038	biological_process	polar body extrusion after meiotic divisions	1	0.116587
GO:0034116	biological_process	positive regulation of heterotypic cell-cell adhesion	1	0.116587
GO:0000236	biological_process	mitotic prometaphase	1	0.116587
GO:0002090	biological_process	regulation of receptor internalization	1	0.116587
GO:0034154	biological_process	toll-like receptor 7 signaling pathway	1	0.116587
GO:2000683	biological_process	regulation of cellular response to X-ray	1	0.116587
GO:0032423	biological_process	regulation of mismatch repair	1	0.116587
GO:0044339	biological_process	canonical Wnt receptor signaling pathway involved in osteoblast differentiation	1	0.116587
GO:0032696	biological_process	negative regulation of interleukin-13 production	1	0.116587
GO:0009082	biological_process	branched chain family amino acid biosynthetic process	1	0.116587
GO:0061048	biological_process	negative regulation of branching involved in lung morphogenesis	1	0.116587
GO:0061085	biological_process	regulation of histone H3-K27 methylation	1	0.116587
GO:0070342	biological_process	brown fat cell proliferation	1	0.116587
GO:0035425	biological_process	autocrine signaling	1	0.116587
GO:0021695	biological_process	cerebellar cortex development	1	0.116587
GO:0046814	biological_process	virion attachment, binding of host cell surface coreceptor	1	0.116587
GO:0035854	biological_process	eosinophil fate commitment	1	0.116587
GO:0044253	biological_process	positive regulation of multicellular organismal metabolic process	1	0.116587
GO:0006984	biological_process	ER-nucleus signaling pathway	1	0.116587
GO:0060558	biological_process	regulation of calcidiol 1-monooxygenase activity	1	0.116587
GO:0090350	biological_process	negative regulation of cellular organofluorine metabolic process	1	0.116587
GO:0019056	biological_process	modulation by virus of host transcription	1	0.116587
GO:0071663	biological_process	positive regulation of granzyme B production	1	0.116587
GO:0044328	biological_process	canonical Wnt receptor signaling pathway involved in positive regulation of endothelial cell migration	1	0.116587
GO:0060598	biological_process	dichotomous subdivision of terminal units involved in mammary gland duct morphogenesis	1	0.116587
GO:0003285	biological_process	septum secundum development	1	0.116587
GO:0048691	biological_process	positive regulation of axon extension involved in regeneration	1	0.116587
GO:0002291	biological_process	T cell activation via T cell receptor contact with antigen bound to MHC molecule on antigen presenting cell	1	0.116587
GO:0010189	biological_process	vitamin E biosynthetic process	1	0.116587
GO:0051345	biological_process	positive regulation of hydrolase activity	1	0.116587
GO:0042404	biological_process	thyroid hormone catabolic process	1	0.116587
GO:0051612	biological_process	negative regulation of serotonin uptake	1	0.116587
GO:0002711	biological_process	positive regulation of T cell mediated immunity	1	0.116587
GO:0043316	biological_process	cytotoxic T cell degranulation	1	0.116587
GO:0010037	biological_process	response to carbon dioxide	1	0.116587
GO:0042103	biological_process	positive regulation of T cell homeostatic proliferation	1	0.116587
GO:0009786	biological_process	regulation of asymmetric cell division	1	0.116587
GO:2000518	biological_process	negative regulation of T-helper 1 cell activation	1	0.116587
GO:0009401	biological_process	phosphoenolpyruvate-dependent sugar phosphotransferase system	1	0.116587
GO:0060872	biological_process	semicircular canal development	1	0.116587
GO:0071636	biological_process	positive regulation of transforming growth factor beta production	1	0.116587
GO:0007622	biological_process	rhythmic behavior	1	0.116587
GO:0038028	biological_process	insulin receptor signaling pathway via phosphatidylinositol 3-kinase cascade	1	0.116587
GO:0001682	biological_process	tRNA 5'-leader removal	1	0.116587
GO:0032414	biological_process	positive regulation of ion transmembrane transporter activity	1	0.116587
GO:0071258	biological_process	cellular response to gravity	1	0.116587
GO:0032075	biological_process	positive regulation of nuclease activity	1	0.116587
GO:0035020	biological_process	regulation of Rac protein signal transduction	1	0.116587
GO:0035910	biological_process	ascending aorta morphogenesis	1	0.116587
GO:0001986	biological_process	negative regulation of the force of heart contraction involved in baroreceptor response to increased systemic arterial blood pressure	1	0.116587
GO:0002455	biological_process	humoral immune response mediated by circulating immunoglobulin	1	0.116587
GO:2000334	biological_process	positive regulation of blood microparticle formation	1	0.116587
GO:0044338	biological_process	canonical Wnt receptor signaling pathway involved in mesenchymal stem cell differentiation	1	0.116587
GO:0017196	biological_process	N-terminal peptidyl-methionine acetylation	1	0.116587
GO:0046223	biological_process	aflatoxin catabolic process	1	0.116587
GO:0035990	biological_process	tendon cell differentiation	1	0.116587
GO:0090007	biological_process	regulation of mitotic anaphase	1	0.116587
GO:0014005	biological_process	microglia development	1	0.116587
GO:0003065	biological_process	positive regulation of heart rate by epinephrine	1	0.116587
GO:0050855	biological_process	regulation of B cell receptor signaling pathway	1	0.116587
GO:0032946	biological_process	positive regulation of mononuclear cell proliferation	1	0.116587
GO:0060731	biological_process	positive regulation of intestinal epithelial structure maintenance	1	0.116587
GO:0048850	biological_process	hypophysis morphogenesis	1	0.116587
GO:0002779	biological_process	antibacterial peptide secretion	1	0.116587
GO:0048627	biological_process	myoblast development	1	0.116587
GO:0014816	biological_process	satellite cell differentiation	1	0.116587
GO:0070194	biological_process	synaptonemal complex disassembly	1	0.116587
GO:2000734	biological_process	negative regulation of glial cell-derived neurotrophic factor receptor signaling pathway involved in ureteric bud formation	1	0.116587
GO:0043931	biological_process	ossification involved in bone maturation	1	0.116587
GO:0002638	biological_process	negative regulation of immunoglobulin production	1	0.116587
GO:0032990	biological_process	cell part morphogenesis	1	0.116587
GO:0060638	biological_process	mesenchymal-epithelial cell signaling	1	0.116587
GO:0045715	biological_process	negative regulation of low-density lipoprotein particle receptor biosynthetic process	1	0.116587
GO:0015679	biological_process	plasma membrane copper ion transport	1	0.116587
GO:0002684	biological_process	positive regulation of immune system process	1	0.116587
GO:0060020	biological_process	Bergmann glial cell differentiation	1	0.116587
GO:0042628	biological_process	mating plug formation	1	0.116587
GO:0071877	biological_process	regulation of adrenergic receptor signaling pathway	1	0.116587
GO:0060557	biological_process	positive regulation of vitamin D biosynthetic process	1	0.116587
GO:0032507	biological_process	maintenance of protein location in cell	1	0.116587
GO:0071336	biological_process	regulation of hair follicle cell proliferation	1	0.116587
GO:0010571	biological_process	positive regulation of DNA replication involved in S phase	1	0.116587
GO:0060611	biological_process	mammary gland fat development	1	0.116587
GO:0021801	biological_process	cerebral cortex radial glia guided migration	1	0.116587
GO:0021534	biological_process	cell proliferation in hindbrain	1	0.116587
GO:0042339	biological_process	keratan sulfate metabolic process	1	0.116587
GO:0050747	biological_process	positive regulation of lipoprotein metabolic process	1	0.116587
GO:0021612	biological_process	facial nerve structural organization	1	0.116587
GO:0002853	biological_process	negative regulation of T cell mediated cytotoxicity directed against tumor cell target	1	0.116587
GO:0055014	biological_process	atrial cardiac muscle cell development	1	0.116587
GO:0060137	biological_process	maternal process involved in parturition	1	0.116587
GO:0055118	biological_process	negative regulation of cardiac muscle contraction	1	0.116587
GO:2000019	biological_process	negative regulation of male gonad development	1	0.116587
GO:0044330	biological_process	canonical Wnt receptor signaling pathway involved in positive regulation of wound healing	1	0.116587
GO:2000820	biological_process	negative regulation of transcription from RNA polymerase II promoter involved in smooth muscle cell differentiation	1	0.116587
GO:0010593	biological_process	negative regulation of lamellipodium assembly	1	0.116587
GO:0038027	biological_process	apolipoprotein A-I-mediated signaling pathway	1	0.116587
GO:0019852	biological_process	L-ascorbic acid metabolic process	1	0.116587
GO:0090177	biological_process	establishment of planar polarity involved in neural tube closure	1	0.116587
GO:0071503	biological_process	response to heparin	1	0.116587
GO:0002457	biological_process	T cell antigen processing and presentation	1	0.116587
GO:0046222	biological_process	aflatoxin metabolic process	1	0.116587
GO:0002431	biological_process	Fc receptor mediated stimulatory signaling pathway	1	0.116587
GO:0003383	biological_process	apical constriction	1	0.116587
GO:0033153	biological_process	T cell receptor V(D)J recombination	1	0.116587
GO:0060685	biological_process	regulation of prostatic bud formation	1	0.116587
GO:0002037	biological_process	negative regulation of L-glutamate transport	1	0.116587
GO:0042471	biological_process	ear morphogenesis	1	0.116587
GO:0030237	biological_process	female sex determination	1	0.116587
GO:0043378	biological_process	positive regulation of CD8-positive, alpha-beta T cell differentiation	1	0.116587
GO:0003339	biological_process	regulation of mesenchymal to epithelial transition involved in metanephros morphogenesis	1	0.116587
GO:0055002	biological_process	striated muscle cell development	1	0.116587
GO:0048894	biological_process	efferent axon development in a lateral line nerve	1	0.116587
GO:0043064	biological_process	flagellum organization	1	0.116587
GO:0061044	biological_process	negative regulation of vascular wound healing	1	0.116587
GO:0032597	biological_process	B cell receptor transport into membrane raft	1	0.116587
GO:0071803	biological_process	positive regulation of podosome assembly	1	0.116587
GO:0021660	biological_process	rhombomere 3 formation	1	0.116587
GO:0000416	biological_process	positive regulation of histone H3-K36 methylation	1	0.116587
GO:0006556	biological_process	S-adenosylmethionine biosynthetic process	1	0.116587
GO:0070384	biological_process	Harderian gland development	1	0.116587
GO:0033157	biological_process	regulation of intracellular protein transport	1	0.116587
GO:0021683	biological_process	cerebellar granular layer morphogenesis	1	0.116587
GO:0051180	biological_process	vitamin transport	1	0.116587
GO:0061181	biological_process	regulation of chondrocyte development	1	0.116587
GO:0019064	biological_process	viral envelope fusion with host membrane	1	0.116587
GO:0051608	biological_process	histamine transport	1	0.116587
GO:0051654	biological_process	establishment of mitochondrion localization	1	0.116587
GO:0003150	biological_process	muscular septum morphogenesis	1	0.116587
GO:0007352	biological_process	zygotic specification of dorsal/ventral axis	1	0.116587
GO:0017038	biological_process	protein import	1	0.116587
GO:0014809	biological_process	regulation of skeletal muscle contraction by regulation of release of sequestered calcium ion	1	0.116587
GO:0019372	biological_process	lipoxygenase pathway	1	0.116587
GO:0046373	biological_process	L-arabinose metabolic process	1	0.116587
GO:0035499	biological_process	carnosine biosynthetic process	1	0.116587
GO:0006477	biological_process	protein sulfation	1	0.116587
GO:0032349	biological_process	positive regulation of aldosterone biosynthetic process	1	0.116587
GO:0035740	biological_process	CD8-positive, alpha-beta T cell proliferation	1	0.116587
GO:0042489	biological_process	negative regulation of odontogenesis of dentin-containing tooth	1	0.116587
GO:0051058	biological_process	negative regulation of small GTPase mediated signal transduction	1	0.116587
GO:0051610	biological_process	serotonin uptake	1	0.116587
GO:0003006	biological_process	developmental process involved in reproduction	1	0.116587
GO:0032487	biological_process	regulation of Rap protein signal transduction	1	0.116587
GO:0003413	biological_process	chondrocyte differentiation involved in endochondral bone morphogenesis	1	0.116587
GO:0031179	biological_process	peptide modification	1	0.116587
GO:0006021	biological_process	inositol biosynthetic process	1	0.116587
GO:0030382	biological_process	sperm mitochondrion organization	1	0.116587
GO:0033005	biological_process	positive regulation of mast cell activation	1	0.116587
GO:0055009	biological_process	atrial cardiac muscle tissue morphogenesis	1	0.116587
GO:2000481	biological_process	positive regulation of cAMP-dependent protein kinase activity	1	0.116587
GO:0061354	biological_process	planar cell polarity pathway involved in pericardium morphogenesis	1	0.116587
GO:0009115	biological_process	xanthine catabolic process	1	0.116587
GO:0060717	biological_process	chorion development	1	0.116587
GO:0045994	biological_process	positive regulation of translational initiation by iron	1	0.116587
GO:0090101	biological_process	negative regulation of transmembrane receptor protein serine/threonine kinase signaling pathway	1	0.116587
GO:0070201	biological_process	regulation of establishment of protein localization	1	0.116587
GO:0032006	biological_process	regulation of TOR signaling cascade	1	0.116587
GO:0071779	biological_process	G1/S transition checkpoint	1	0.116587
GO:0071447	biological_process	cellular response to hydroperoxide	1	0.116587
GO:0003081	biological_process	regulation of systemic arterial blood pressure by renin-angiotensin	1	0.116587
GO:0060806	biological_process	negative regulation of cell differentiation involved in embryonic placenta development	1	0.116587
GO:0072003	biological_process	kidney rudiment formation	1	0.116587
GO:0014873	biological_process	response to muscle activity involved in regulation of muscle adaptation	1	0.116587
GO:0035759	biological_process	mesangial cell-matrix adhesion	1	0.116587
GO:0046636	biological_process	negative regulation of alpha-beta T cell activation	1	0.116587
GO:0060350	biological_process	endochondral bone morphogenesis	1	0.116587
GO:0002740	biological_process	negative regulation of cytokine secretion involved in immune response	1	0.116587
GO:0015676	biological_process	vanadium ion transport	1	0.116587
GO:0034505	biological_process	tooth mineralization	1	0.116587
GO:0048525	biological_process	negative regulation of viral reproduction	1	0.116587
GO:0035992	biological_process	tendon formation	1	0.116587
GO:0034119	biological_process	negative regulation of erythrocyte aggregation	1	0.116587
GO:0060374	biological_process	mast cell differentiation	1	0.116587
GO:0052063	biological_process	induction by symbiont of defense-related host nitric oxide production	1	0.116587
GO:0010232	biological_process	vascular transport	1	0.116587
GO:0072034	biological_process	renal vesicle induction	1	0.116587
GO:0001806	biological_process	type IV hypersensitivity	1	0.116587
GO:0019373	biological_process	epoxygenase P450 pathway	1	0.116587
GO:0009804	biological_process	coumarin metabolic process	1	0.116587
GO:2000703	biological_process	negative regulation of fibroblast growth factor receptor signaling pathway involved in ureteric bud formation	1	0.116587
GO:0010164	biological_process	response to cesium ion	1	0.116587
GO:0003162	biological_process	atrioventricular node development	1	0.116587
GO:0060050	biological_process	positive regulation of protein glycosylation	1	0.116587
GO:0006690	biological_process	icosanoid metabolic process	1	0.116587
GO:0070715	biological_process	sodium-dependent organic cation transport	1	0.116587
GO:0043000	biological_process	Golgi to plasma membrane CFTR protein transport	1	0.116587
GO:0060606	biological_process	tube closure	1	0.116587
GO:0046713	biological_process	borate transport	1	0.116587
GO:2000587	biological_process	negative regulation of platelet-derived growth factor receptor-beta signaling pathway	1	0.116587
GO:0072180	biological_process	mesonephric duct morphogenesis	1	0.116587
GO:0002313	biological_process	mature B cell differentiation involved in immune response	1	0.116587
GO:0001788	biological_process	antibody-dependent cellular cytotoxicity	1	0.116587
GO:0035564	biological_process	regulation of kidney size	1	0.116587
GO:0009991	biological_process	response to extracellular stimulus	1	0.116587
GO:0033314	biological_process	mitotic cell cycle DNA replication checkpoint	1	0.116587
GO:0032370	biological_process	positive regulation of lipid transport	1	0.116587
GO:0035829	biological_process	renal rubidium ion absorption	1	0.116587
GO:0010536	biological_process	positive regulation of activation of Janus kinase activity	1	0.116587
GO:0043370	biological_process	regulation of CD4-positive, alpha-beta T cell differentiation	1	0.116587
GO:0045607	biological_process	regulation of auditory receptor cell differentiation	1	0.116587
GO:0010693	biological_process	negative regulation of alkaline phosphatase activity	1	0.116587
GO:0035898	biological_process	parathyroid hormone secretion	1	0.116587
GO:0032765	biological_process	positive regulation of mast cell cytokine production	1	0.116587
GO:0035229	biological_process	positive regulation of glutamate-cysteine ligase activity	1	0.116587
GO:0019059	biological_process	initiation of viral infection	1	0.116587
GO:0034381	biological_process	plasma lipoprotein particle clearance	1	0.116587
GO:0070508	biological_process	cholesterol import	1	0.116587
GO:0044029	biological_process	hypomethylation of CpG island	1	0.116587
GO:0021934	biological_process	hindbrain tangential cell migration	1	0.116587
GO:0006747	biological_process	FAD biosynthetic process	1	0.116587
GO:0009186	biological_process	deoxyribonucleoside diphosphate metabolic process	1	0.116587
GO:2000678	biological_process	negative regulation of transcription regulatory region DNA binding	1	0.116587
GO:0097089	biological_process	methyl-branched fatty acid metabolic process	1	0.116587
GO:0046881	biological_process	positive regulation of follicle-stimulating hormone secretion	1	0.116587
GO:0034757	biological_process	negative regulation of iron ion transport	1	0.116587
GO:0010880	biological_process	regulation of release of sequestered calcium ion into cytosol by sarcoplasmic reticulum	1	0.116587
GO:0009820	biological_process	alkaloid metabolic process	1	0.116587
GO:0070571	biological_process	negative regulation of neuron projection regeneration	1	0.116587
GO:0035505	biological_process	positive regulation of myosin light chain kinase activity	1	0.116587
GO:0045830	biological_process	positive regulation of isotype switching	1	0.116587
GO:0034107	biological_process	negative regulation of erythrocyte clearance	1	0.116587
GO:0045720	biological_process	negative regulation of integrin biosynthetic process	1	0.116587
GO:0050857	biological_process	positive regulation of antigen receptor-mediated signaling pathway	1	0.116587
GO:0019730	biological_process	antimicrobial humoral response	1	0.116587
GO:0090265	biological_process	positive regulation of immune complex clearance by monocytes and macrophages	1	0.116587
GO:0006027	biological_process	glycosaminoglycan catabolic process	1	0.116587
GO:0034970	biological_process	histone H3-R2 methylation	1	0.116587
GO:0072273	biological_process	metanephric nephron morphogenesis	1	0.116587
GO:0034633	biological_process	retinol transport	1	0.116587
GO:0044329	biological_process	canonical Wnt receptor signaling pathway involved in positive regulation of cell-cell adhesion	1	0.116587
GO:2000739	biological_process	regulation of mesenchymal stem cell differentiation	1	0.116587
GO:0032714	biological_process	negative regulation of interleukin-5 production	1	0.116587
GO:0002479	biological_process	antigen processing and presentation of exogenous peptide antigen via MHC class I, TAP-dependent	1	0.116587
GO:0034113	biological_process	heterotypic cell-cell adhesion	1	0.116587
GO:0072170	biological_process	metanephric tubule development	1	0.116587
GO:2000653	biological_process	regulation of genetic imprinting	1	0.116587
GO:0046108	biological_process	uridine metabolic process	1	0.116587
GO:0048178	biological_process	negative regulation of hepatocyte growth factor biosynthetic process	1	0.116587
GO:0070627	biological_process	ferrous iron import	1	0.116587
GO:0031662	biological_process	positive regulation of cyclin-dependent protein kinase activity involved in G2/M	1	0.116587
GO:0050928	biological_process	negative regulation of positive chemotaxis	1	0.116587
GO:0060534	biological_process	trachea cartilage development	1	0.116587
GO:0072203	biological_process	cell proliferation involved in metanephros development	1	0.116587
GO:2000534	biological_process	positive regulation of renal albumin absorption	1	0.116587
GO:0002718	biological_process	regulation of cytokine production involved in immune response	1	0.116587
GO:0010996	biological_process	response to auditory stimulus	1	0.116587
GO:0052106	biological_process	quorum sensing involved in interaction with host	1	0.116587
GO:0042737	biological_process	drug catabolic process	1	0.116587
GO:0006061	biological_process	sorbitol biosynthetic process	1	0.116587
GO:0032971	biological_process	regulation of muscle filament sliding	1	0.116587
GO:0003430	biological_process	growth plate cartilage chondrocyte growth	1	0.116587
GO:2000173	biological_process	negative regulation of branching morphogenesis of a nerve	1	0.116587
GO:0051066	biological_process	dihydrobiopterin metabolic process	1	0.116587
GO:2001015	biological_process	negative regulation of skeletal muscle cell differentiation	1	0.116587
GO:0035491	biological_process	positive regulation of leukotriene production involved in inflammatory response	1	0.116587
GO:0002347	biological_process	response to tumor cell	1	0.116587
GO:0007320	biological_process	insemination	1	0.116587
GO:0010535	biological_process	positive regulation of activation of JAK2 kinase activity	1	0.116587
GO:0032900	biological_process	negative regulation of neurotrophin production	1	0.116587
GO:0070471	biological_process	uterine smooth muscle contraction	1	0.116587
GO:0006220	biological_process	pyrimidine nucleotide metabolic process	1	0.116587
GO:0042892	biological_process	chloramphenicol transport	1	0.116587
GO:0045932	biological_process	negative regulation of muscle contraction	1	0.116587
GO:0048585	biological_process	negative regulation of response to stimulus	1	0.116587
GO:0009263	biological_process	deoxyribonucleotide biosynthetic process	1	0.116587
GO:0032416	biological_process	negative regulation of sodium:hydrogen antiporter activity	1	0.116587
GO:0010171	biological_process	body morphogenesis	1	0.116587
GO:0002315	biological_process	marginal zone B cell differentiation	1	0.116587
GO:0072111	biological_process	cell proliferation involved in kidney development	1	0.116587
GO:0046058	biological_process	cAMP metabolic process	1	0.116587
GO:0050848	biological_process	regulation of calcium-mediated signaling	1	0.116587
GO:0035150	biological_process	regulation of tube size	1	0.116587
GO:0060713	biological_process	labyrinthine layer morphogenesis	1	0.116587
GO:0002725	biological_process	negative regulation of T cell cytokine production	1	0.116587
GO:0030277	biological_process	maintenance of gastrointestinal epithelium	1	0.116587
GO:0002863	biological_process	positive regulation of inflammatory response to antigenic stimulus	1	0.116587
GO:0034162	biological_process	toll-like receptor 9 signaling pathway	1	0.116587
GO:0060929	biological_process	atrioventricular node cell fate commitment	1	0.116587
GO:0090288	biological_process	negative regulation of cellular response to growth factor stimulus	1	0.116587
GO:0071477	biological_process	cellular hypotonic salinity response	1	0.116587
GO:0051126	biological_process	negative regulation of actin nucleation	1	0.116587
GO:0042495	biological_process	detection of triacyl bacterial lipopeptide	1	0.116587
GO:0007509	biological_process	mesoderm migration involved in gastrulation	1	0.116587
GO:0035684	biological_process	helper T cell extravasation	1	0.116587
GO:0071672	biological_process	negative regulation of smooth muscle cell chemotaxis	1	0.116587
GO:0035989	biological_process	tendon development	1	0.116587
GO:0032600	biological_process	chemokine receptor transport out of membrane raft	1	0.116587
GO:0007128	biological_process	meiotic prophase I	1	0.116587
GO:0035640	biological_process	exploration behavior	1	0.116587
GO:0042512	biological_process	negative regulation of tyrosine phosphorylation of Stat1 protein	1	0.116587
GO:0048808	biological_process	male genitalia morphogenesis	1	0.116587
GO:0042559	biological_process	pteridine-containing compound biosynthetic process	1	0.116587
GO:0070946	biological_process	neutrophil mediated killing of gram-positive bacterium	1	0.116587
GO:0061188	biological_process	negative regulation of chromatin silencing at rDNA	1	0.116587
GO:0003168	biological_process	cardiac Purkinje fiber cell differentiation	1	0.116587
GO:0070164	biological_process	negative regulation of adiponectin secretion	1	0.116587
GO:0009972	biological_process	cytidine deamination	1	0.116587
GO:0042938	biological_process	dipeptide transport	1	0.116587
GO:2000761	biological_process	positive regulation of N-terminal peptidyl-lysine acetylation	1	0.116587
GO:0048250	biological_process	mitochondrial iron ion transport	1	0.116587
GO:0021666	biological_process	rhombomere 5 formation	1	0.116587
GO:0090096	biological_process	positive regulation of metanephric cap mesenchymal cell proliferation	1	0.116587
GO:0010893	biological_process	positive regulation of steroid biosynthetic process	1	0.116587
GO:0002696	biological_process	positive regulation of leukocyte activation	1	0.116587
GO:0034971	biological_process	histone H3-R17 methylation	1	0.116587
GO:0070994	biological_process	detection of oxidative stress	1	0.116587
GO:0061369	biological_process	negative regulation of testicular blood vessel morphogenesis	1	0.116587
GO:0043308	biological_process	eosinophil degranulation	1	0.116587
GO:0045085	biological_process	negative regulation of interleukin-2 biosynthetic process	1	0.116587
GO:0035509	biological_process	negative regulation of myosin-light-chain-phosphatase activity	1	0.116587
GO:2000777	biological_process	positive regulation of proteasomal ubiquitin-dependent protein catabolic process involved in cellular response to hypoxia	1	0.116587
GO:0014706	biological_process	striated muscle tissue development	1	0.116587
GO:0072078	biological_process	nephron tubule morphogenesis	1	0.116587
GO:0090331	biological_process	negative regulation of platelet aggregation	1	0.116587
GO:0060689	biological_process	cell differentiation involved in salivary gland development	1	0.116587
GO:2000660	biological_process	negative regulation of interleukin-1-mediated signaling pathway	1	0.116587
GO:0070947	biological_process	neutrophil mediated killing of fungus	1	0.116587
GO:0048685	biological_process	negative regulation of collateral sprouting of intact axon in response to injury	1	0.116587
GO:2000049	biological_process	positive regulation of cell-cell adhesion mediated by cadherin	1	0.116587
GO:0000041	biological_process	transition metal ion transport	1	0.116587
GO:0009449	biological_process	gamma-aminobutyric acid biosynthetic process	1	0.116587
GO:0032913	biological_process	negative regulation of transforming growth factor beta3 production	1	0.116587
GO:0061108	biological_process	seminal vesicle epithelium development	1	0.116587
GO:0071774	biological_process	response to fibroblast growth factor stimulus	1	0.116587
GO:0019222	biological_process	regulation of metabolic process	1	0.116587
GO:0002752	biological_process	cell surface pattern recognition receptor signaling pathway	1	0.116587
GO:0032782	biological_process	bile acid secretion	1	0.116587
GO:0003342	biological_process	proepicardium development	1	0.116587
GO:0002575	biological_process	basophil chemotaxis	1	0.116587
GO:0060928	biological_process	atrioventricular node cell development	1	0.116587
GO:0003096	biological_process	renal sodium ion transport	1	0.116587
GO:0034120	biological_process	positive regulation of erythrocyte aggregation	1	0.116587
GO:0060948	biological_process	cardiac vascular smooth muscle cell development	1	0.116587
GO:0051795	biological_process	positive regulation of catagen	1	0.116587
GO:0003188	biological_process	heart valve formation	1	0.116587
GO:0006649	biological_process	phospholipid transfer to membrane	1	0.116587
GO:0050974	biological_process	detection of mechanical stimulus involved in sensory perception	1	0.116587
GO:0060520	biological_process	activation of prostate induction by androgen receptor signaling pathway	1	0.116587
GO:0035054	biological_process	embryonic heart tube anterior/posterior pattern specification	1	0.116587
GO:0034391	biological_process	regulation of smooth muscle cell apoptotic process	1	0.116587
GO:0045938	biological_process	positive regulation of circadian sleep/wake cycle, sleep	1	0.116587
GO:0034238	biological_process	macrophage fusion	1	0.116587
GO:0018272	biological_process	protein-pyridoxal-5-phosphate linkage via peptidyl-N6-pyridoxal phosphate-L-lysine	1	0.116587
GO:0021836	biological_process	chemorepulsion involved in postnatal olfactory bulb interneuron migration	1	0.116587
GO:0014894	biological_process	response to denervation involved in regulation of muscle adaptation	1	0.116587
GO:2000513	biological_process	positive regulation of granzyme A production	1	0.116587
GO:0042992	biological_process	negative regulation of transcription factor import into nucleus	1	0.116587
GO:0060139	biological_process	positive regulation of apoptotic process by virus	1	0.116587
GO:0045917	biological_process	positive regulation of complement activation	1	0.116587
GO:2000412	biological_process	positive regulation of thymocyte migration	1	0.116587
GO:0042779	biological_process	tRNA 3'-trailer cleavage	1	0.116587
GO:0061049	biological_process	cell growth involved in cardiac muscle cell development	1	0.116587
GO:0045659	biological_process	negative regulation of neutrophil differentiation	1	0.116587
GO:0090317	biological_process	negative regulation of intracellular protein transport	1	0.116587
GO:0002709	biological_process	regulation of T cell mediated immunity	1	0.116587
GO:0043114	biological_process	regulation of vascular permeability	1	0.116587
GO:0002923	biological_process	regulation of humoral immune response mediated by circulating immunoglobulin	1	0.116587
GO:0048840	biological_process	otolith development	1	0.116587
GO:0061347	biological_process	planar cell polarity pathway involved in outflow tract morphogenesis	1	0.116587
GO:0061350	biological_process	planar cell polarity pathway involved in cardiac muscle tissue morphogenesis	1	0.116587
GO:0070293	biological_process	renal absorption	1	0.116587
GO:0035813	biological_process	regulation of renal sodium excretion	1	0.116587
GO:0033484	biological_process	nitric oxide homeostasis	1	0.116587
GO:0030070	biological_process	insulin processing	1	0.116587
GO:2000667	biological_process	positive regulation of interleukin-13 secretion	1	0.116587
GO:0090024	biological_process	negative regulation of neutrophil chemotaxis	1	0.116587
GO:0043687	biological_process	post-translational protein modification	1	0.116587
GO:0016078	biological_process	tRNA catabolic process	1	0.116587
GO:0009822	biological_process	alkaloid catabolic process	1	0.116587
GO:0071464	biological_process	cellular response to hydrostatic pressure	1	0.116587
GO:0030003	biological_process	cellular cation homeostasis	1	0.116587
GO:0009855	biological_process	determination of bilateral symmetry	1	0.116587
GO:0060210	biological_process	metestrus	1	0.116587
GO:0002397	biological_process	MHC class I protein complex assembly	1	0.116587
GO:0001504	biological_process	neurotransmitter uptake	1	0.116587
GO:0046929	biological_process	negative regulation of neurotransmitter secretion	1	0.116587
GO:0043643	biological_process	tetracycline metabolic process	1	0.116587
GO:0048878	biological_process	chemical homeostasis	1	0.116587
GO:0034104	biological_process	negative regulation of tissue remodeling	1	0.116587
GO:0002763	biological_process	positive regulation of myeloid leukocyte differentiation	1	0.116587
GO:2000538	biological_process	positive regulation of B cell chemotaxis	1	0.116587
GO:0035745	biological_process	T-helper 2 cell cytokine production	1	0.116587
GO:0045923	biological_process	positive regulation of fatty acid metabolic process	1	0.116587
GO:0034144	biological_process	negative regulation of toll-like receptor 4 signaling pathway	1	0.116587
GO:0045077	biological_process	negative regulation of interferon-gamma biosynthetic process	1	0.116587
GO:0045623	biological_process	negative regulation of T-helper cell differentiation	1	0.116587
GO:0048645	biological_process	organ formation	1	0.116587
GO:0071727	biological_process	cellular response to triacyl bacterial lipopeptide	1	0.116587
GO:0001920	biological_process	negative regulation of receptor recycling	1	0.116587
GO:0060840	biological_process	artery development	1	0.116587
GO:0002891	biological_process	positive regulation of immunoglobulin mediated immune response	1	0.116587
GO:0035993	biological_process	deltoid tuberosity development	1	0.116587
GO:0055005	biological_process	ventricular cardiac myofibril development	1	0.116587
GO:0044089	biological_process	positive regulation of cellular component biogenesis	1	0.116587
GO:0060563	biological_process	neuroepithelial cell differentiation	1	0.116587
GO:0046087	biological_process	cytidine metabolic process	1	0.116587
GO:0019102	biological_process	male somatic sex determination	1	0.116587
GO:2000098	biological_process	negative regulation of smooth muscle cell-matrix adhesion	1	0.116587
GO:2000427	biological_process	positive regulation of apoptotic cell clearance	1	0.116587
GO:0002152	biological_process	bile acid conjugation	1	0.116587
GO:0002882	biological_process	positive regulation of chronic inflammatory response to non-antigenic stimulus	1	0.116587
GO:0016576	biological_process	histone dephosphorylation	1	0.116587
GO:0035744	biological_process	T-helper 1 cell cytokine production	1	0.116587
GO:0048144	biological_process	fibroblast proliferation	1	0.116587
GO:0070358	biological_process	actin polymerization-dependent cell motility	1	0.116587
GO:0070904	biological_process	transepithelial L-ascorbic acid transport	1	0.116587
GO:0052547	biological_process	regulation of peptidase activity	1	0.116587
GO:0000271	biological_process	polysaccharide biosynthetic process	1	0.116587
GO:0090191	biological_process	negative regulation of branching involved in ureteric bud morphogenesis	1	0.116587
GO:0000059	biological_process	protein import into nucleus, docking	1	0.116587
GO:0051128	biological_process	regulation of cellular component organization	1	0.116587
GO:0044030	biological_process	regulation of DNA methylation	1	0.116587
GO:0021972	biological_process	corticospinal neuron axon guidance through spinal cord	1	0.116587
GO:0051960	biological_process	regulation of nervous system development	1	0.116587
GO:0071415	biological_process	cellular response to purine-containing compound	1	0.116587
GO:0034138	biological_process	toll-like receptor 3 signaling pathway	1	0.116587
GO:2000009	biological_process	negative regulation of protein localization at cell surface	1	0.116587
GO:0006867	biological_process	asparagine transport	1	0.116587
GO:0015798	biological_process	myo-inositol transport	1	0.116587
GO:0051533	biological_process	positive regulation of NFAT protein import into nucleus	1	0.116587
GO:0003331	biological_process	positive regulation of extracellular matrix constituent secretion	1	0.116587
GO:0019896	biological_process	axon transport of mitochondrion	1	0.116587
GO:0018885	biological_process	carbon tetrachloride metabolic process	1	0.116587
GO:2000461	biological_process	negative regulation of eukaryotic cell surface binding	1	0.116587
GO:0002507	biological_process	tolerance induction	1	0.116587
GO:0015920	biological_process	lipopolysaccharide transport	1	0.116587
GO:0046473	biological_process	phosphatidic acid metabolic process	1	0.116587
GO:0071624	biological_process	positive regulation of granulocyte chemotaxis	1	0.116587
GO:0002682	biological_process	regulation of immune system process	1	0.116587
GO:0045332	biological_process	phospholipid translocation	1	0.116587
GO:0061348	biological_process	planar cell polarity pathway involved in ventricular septum morphogenesis	1	0.116587
GO:0070345	biological_process	negative regulation of fat cell proliferation	1	0.116587
GO:0071584	biological_process	negative regulation of zinc ion import	1	0.116587
GO:0045113	biological_process	regulation of integrin biosynthetic process	1	0.116587
GO:0032799	biological_process	low-density lipoprotein receptor particle metabolic process	1	0.116587
GO:0051208	biological_process	sequestering of calcium ion	1	0.116587
GO:0061110	biological_process	dense core granule biogenesis	1	0.116587
GO:0033080	biological_process	immature T cell proliferation in thymus	1	0.116587
GO:0035445	biological_process	borate transmembrane transport	1	0.116587
GO:0003273	biological_process	cell migration involved in endocardial cushion formation	1	0.116587
GO:0050929	biological_process	induction of negative chemotaxis	1	0.116587
GO:0002865	biological_process	negative regulation of acute inflammatory response to antigenic stimulus	1	0.116587
GO:0030825	biological_process	positive regulation of cGMP metabolic process	1	0.116587
GO:0015802	biological_process	basic amino acid transport	1	0.116587
GO:0042412	biological_process	taurine biosynthetic process	1	0.116587
GO:0032244	biological_process	positive regulation of nucleoside transport	1	0.116587
GO:0021978	biological_process	telencephalon regionalization	1	0.116587
GO:0021569	biological_process	rhombomere 3 development	1	0.116587
GO:0071673	biological_process	positive regulation of smooth muscle cell chemotaxis	1	0.116587
GO:0048638	biological_process	regulation of developmental growth	1	0.116587
GO:0060128	biological_process	corticotropin hormone secreting cell differentiation	1	0.116587
GO:0015692	biological_process	lead ion transport	1	0.116587
GO:0002430	biological_process	complement receptor mediated signaling pathway	1	0.116587
GO:0090321	biological_process	positive regulation of chylomicron remnant clearance	1	0.116587
GO:0090281	biological_process	negative regulation of calcium ion import	1	0.116587
GO:0072229	biological_process	metanephric proximal convoluted tubule development	1	0.116587
GO:0021870	biological_process	Cajal-Retzius cell differentiation	1	0.116587
GO:0010957	biological_process	negative regulation of vitamin D biosynthetic process	1	0.116587
GO:2000209	biological_process	regulation of anoikis	1	0.116587
GO:0032802	biological_process	low-density lipoprotein particle receptor catabolic process	1	0.116587
GO:0045844	biological_process	positive regulation of striated muscle tissue development	1	0.116587
GO:0090260	biological_process	negative regulation of retinal ganglion cell axon guidance	1	0.116587
GO:0072046	biological_process	establishment of planar polarity involved in nephron morphogenesis	1	0.116587
GO:0032461	biological_process	positive regulation of protein oligomerization	1	0.116587
GO:0001811	biological_process	negative regulation of type I hypersensitivity	1	0.116587
GO:0031448	biological_process	positive regulation of fast-twitch skeletal muscle fiber contraction	1	0.116587
GO:0002418	biological_process	immune response to tumor cell	1	0.116587
GO:0045081	biological_process	negative regulation of interleukin-10 biosynthetic process	1	0.116587
GO:2000225	biological_process	negative regulation of testosterone biosynthetic process	1	0.116587
GO:0014076	biological_process	response to fluoxetine	1	0.116587
GO:0001757	biological_process	somite specification	1	0.116587
GO:2000503	biological_process	positive regulation of natural killer cell chemotaxis	1	0.116587
GO:0002793	biological_process	positive regulation of peptide secretion	1	0.116587
GO:2000607	biological_process	negative regulation of cell proliferation involved in mesonephros development	1	0.116587
GO:0035739	biological_process	CD4-positive, alpha-beta T cell proliferation	1	0.116587
GO:2000529	biological_process	positive regulation of myeloid dendritic cell chemotaxis	1	0.116587
GO:0051882	biological_process	mitochondrial depolarization	1	0.116587
GO:0006528	biological_process	asparagine metabolic process	1	0.116587
GO:0001812	biological_process	positive regulation of type I hypersensitivity	1	0.116587
GO:0010869	biological_process	regulation of receptor biosynthetic process	1	0.116587
GO:0046014	biological_process	negative regulation of T cell homeostatic proliferation	1	0.116587
GO:0003221	biological_process	right ventricular cardiac muscle tissue morphogenesis	1	0.116587
GO:0035914	biological_process	skeletal muscle cell differentiation	1	0.116587
GO:0050823	biological_process	peptide antigen stabilization	1	0.116587
GO:0033146	biological_process	regulation of intracellular estrogen receptor signaling pathway	1	0.116587
GO:0045112	biological_process	integrin biosynthetic process	1	0.116587
GO:0010477	biological_process	response to sulfur dioxide	1	0.116587
GO:0003171	biological_process	atrioventricular valve development	1	0.116587
GO:0010717	biological_process	regulation of epithelial to mesenchymal transition	1	0.116587
GO:0071801	biological_process	regulation of podosome assembly	1	0.116587
GO:0072657	biological_process	protein localization in membrane	1	0.116587
GO:2000478	biological_process	positive regulation of metanephric glomerular visceral epithelial cell development	1	0.116587
GO:0070986	biological_process	left/right axis specification	1	0.116587
GO:0001839	biological_process	neural plate morphogenesis	1	0.116587
GO:0006290	biological_process	pyrimidine dimer repair	1	0.116587
GO:0046880	biological_process	regulation of follicle-stimulating hormone secretion	1	0.116587
GO:0015882	biological_process	L-ascorbic acid transport	1	0.116587
GO:0051234	biological_process	establishment of localization	1	0.116587
GO:0010747	biological_process	positive regulation of plasma membrane long-chain fatty acid transport	1	0.116587
GO:0060998	biological_process	regulation of dendritic spine development	1	0.116587
GO:0045713	biological_process	low-density lipoprotein particle receptor biosynthetic process	1	0.116587
GO:0021919	biological_process	BMP signaling pathway involved in spinal cord dorsal/ventral patterning	1	0.116587
GO:0071676	biological_process	negative regulation of mononuclear cell migration	1	0.116587
GO:0061349	biological_process	planar cell polarity pathway involved in cardiac right atrium morphogenesis	1	0.116587
GO:0090310	biological_process	negative regulation of methylation-dependent chromatin silencing	1	0.116587
GO:0014045	biological_process	establishment of endothelial blood-brain barrier	1	0.116587
GO:0035790	biological_process	platelet-derived growth factor receptor-alpha signaling pathway	1	0.116587
GO:0002679	biological_process	respiratory burst involved in defense response	1	0.116587
GO:0002790	biological_process	peptide secretion	1	0.21959
GO:0046483	biological_process	heterocycle metabolic process	1	0.21959
GO:0010872	biological_process	regulation of cholesterol esterification	1	0.21959
GO:0006776	biological_process	vitamin A metabolic process	1	0.21959
GO:0051904	biological_process	pigment granule transport	1	0.21959
GO:0007044	biological_process	cell-substrate junction assembly	1	0.21959
GO:0007597	biological_process	blood coagulation, intrinsic pathway	1	0.21959
GO:0072676	biological_process	lymphocyte migration	1	0.21959
GO:0060054	biological_process	positive regulation of epithelial cell proliferation involved in wound healing	1	0.21959
GO:0006269	biological_process	DNA replication, synthesis of RNA primer	1	0.21959
GO:0050794	biological_process	regulation of cellular process	1	0.21959
GO:0006467	biological_process	protein thiol-disulfide exchange	1	0.21959
GO:0014066	biological_process	regulation of phosphatidylinositol 3-kinase cascade	1	0.21959
GO:0045636	biological_process	positive regulation of melanocyte differentiation	1	0.21959
GO:0006700	biological_process	C21-steroid hormone biosynthetic process	1	0.21959
GO:0003289	biological_process	atrial septum primum morphogenesis	1	0.21959
GO:0001845	biological_process	phagolysosome assembly	1	0.21959
GO:0003093	biological_process	regulation of glomerular filtration	1	0.21959
GO:0015670	biological_process	carbon dioxide transport	1	0.21959
GO:0042323	biological_process	negative regulation of circadian sleep/wake cycle, non-REM sleep	1	0.21959
GO:0035247	biological_process	peptidyl-arginine omega-N-methylation	1	0.21959
GO:0035282	biological_process	segmentation	1	0.21959
GO:0014057	biological_process	positive regulation of acetylcholine secretion	1	0.21959
GO:0051875	biological_process	pigment granule localization	1	0.21959
GO:0015718	biological_process	monocarboxylic acid transport	1	0.21959
GO:0033563	biological_process	dorsal/ventral axon guidance	1	0.21959
GO:0060745	biological_process	mammary gland branching involved in pregnancy	1	0.21959
GO:0051799	biological_process	negative regulation of hair follicle development	1	0.21959
GO:2000096	biological_process	positive regulation of Wnt receptor signaling pathway, planar cell polarity pathway	1	0.21959
GO:2000145	biological_process	regulation of cell motility	1	0.21959
GO:0007092	biological_process	activation of mitotic anaphase-promoting complex activity	1	0.21959
GO:0002635	biological_process	negative regulation of germinal center formation	1	0.21959
GO:0090280	biological_process	positive regulation of calcium ion import	1	0.21959
GO:0060971	biological_process	embryonic heart tube left/right pattern formation	1	0.21959
GO:0042977	biological_process	activation of JAK2 kinase activity	1	0.21959
GO:0001554	biological_process	luteolysis	1	0.21959
GO:0048679	biological_process	regulation of axon regeneration	1	0.21959
GO:0002572	biological_process	pro-T cell differentiation	1	0.21959
GO:0035284	biological_process	brain segmentation	1	0.21959
GO:0048845	biological_process	venous blood vessel morphogenesis	1	0.21959
GO:0033625	biological_process	positive regulation of integrin activation	1	0.21959
GO:0010701	biological_process	positive regulation of norepinephrine secretion	1	0.21959
GO:0002693	biological_process	positive regulation of cellular extravasation	1	0.21959
GO:0019371	biological_process	cyclooxygenase pathway	1	0.21959
GO:0070483	biological_process	detection of hypoxia	1	0.21959
GO:0051967	biological_process	negative regulation of synaptic transmission, glutamatergic	1	0.21959
GO:0010999	biological_process	regulation of eIF2 alpha phosphorylation by heme	1	0.21959
GO:0050672	biological_process	negative regulation of lymphocyte proliferation	1	0.21959
GO:0002842	biological_process	positive regulation of T cell mediated immune response to tumor cell	1	0.21959
GO:0001922	biological_process	B-1 B cell homeostasis	1	0.21959
GO:0010804	biological_process	negative regulation of tumor necrosis factor-mediated signaling pathway	1	0.21959
GO:0051702	biological_process	interaction with symbiont	1	0.21959
GO:0032648	biological_process	regulation of interferon-beta production	1	0.21959
GO:0006177	biological_process	GMP biosynthetic process	1	0.21959
GO:2000484	biological_process	positive regulation of interleukin-8 secretion	1	0.21959
GO:0070779	biological_process	D-aspartate import	1	0.21959
GO:0014043	biological_process	negative regulation of neuron maturation	1	0.21959
GO:0050717	biological_process	positive regulation of interleukin-1 alpha secretion	1	0.21959
GO:0060693	biological_process	regulation of branching involved in salivary gland morphogenesis	1	0.21959
GO:0016080	biological_process	synaptic vesicle targeting	1	0.21959
GO:0032204	biological_process	regulation of telomere maintenance	1	0.21959
GO:2000065	biological_process	negative regulation of cortisol biosynthetic process	1	0.21959
GO:0031346	biological_process	positive regulation of cell projection organization	1	0.21959
GO:0010829	biological_process	negative regulation of glucose transport	1	0.21959
GO:0002352	biological_process	B cell negative selection	1	0.21959
GO:0060977	biological_process	coronary vasculature morphogenesis	1	0.21959
GO:0060043	biological_process	regulation of cardiac muscle cell proliferation	1	0.21959
GO:0002446	biological_process	neutrophil mediated immunity	1	0.21959
GO:0042373	biological_process	vitamin K metabolic process	1	0.21959
GO:0030042	biological_process	actin filament depolymerization	1	0.21959
GO:0015705	biological_process	iodide transport	1	0.21959
GO:0007041	biological_process	lysosomal transport	1	0.21959
GO:0070256	biological_process	negative regulation of mucus secretion	1	0.21959
GO:0015747	biological_process	urate transport	1	0.21959
GO:0010980	biological_process	positive regulation of vitamin D 24-hydroxylase activity	1	0.21959
GO:0034516	biological_process	response to vitamin B6	1	0.21959
GO:0051668	biological_process	localization within membrane	1	0.21959
GO:0048319	biological_process	axial mesoderm morphogenesis	1	0.21959
GO:0006707	biological_process	cholesterol catabolic process	1	0.21959
GO:0021514	biological_process	ventral spinal cord interneuron differentiation	1	0.21959
GO:0006868	biological_process	glutamine transport	1	0.21959
GO:0030910	biological_process	olfactory placode formation	1	0.21959
GO:0060018	biological_process	astrocyte fate commitment	1	0.21959
GO:0071502	biological_process	cellular response to temperature stimulus	1	0.21959
GO:0015817	biological_process	histidine transport	1	0.21959
GO:0060067	biological_process	cervix development	1	0.21959
GO:0007271	biological_process	synaptic transmission, cholinergic	1	0.21959
GO:0006650	biological_process	glycerophospholipid metabolic process	1	0.21959
GO:0003130	biological_process	BMP signaling pathway involved in heart induction	1	0.21959
GO:0090162	biological_process	establishment of epithelial cell polarity	1	0.21959
GO:0003199	biological_process	endocardial cushion to mesenchymal transition involved in heart valve formation	1	0.21959
GO:0006766	biological_process	vitamin metabolic process	1	0.21959
GO:0019346	biological_process	transsulfuration	1	0.21959
GO:0071394	biological_process	cellular response to testosterone stimulus	1	0.21959
GO:0071585	biological_process	detoxification of cadmium ion	1	0.21959
GO:0001543	biological_process	ovarian follicle rupture	1	0.21959
GO:0051220	biological_process	cytoplasmic sequestering of protein	1	0.21959
GO:0097084	biological_process	vascular smooth muscle cell development	1	0.21959
GO:0048630	biological_process	skeletal muscle tissue growth	1	0.21959
GO:0006288	biological_process	base-excision repair, DNA ligation	1	0.21959
GO:0015680	biological_process	intracellular copper ion transport	1	0.21959
GO:0003203	biological_process	endocardial cushion morphogenesis	1	0.21959
GO:0060394	biological_process	negative regulation of pathway-restricted SMAD protein phosphorylation	1	0.21959
GO:0048387	biological_process	negative regulation of retinoic acid receptor signaling pathway	1	0.21959
GO:0000255	biological_process	allantoin metabolic process	1	0.21959
GO:0042482	biological_process	positive regulation of odontogenesis	1	0.21959
GO:0042321	biological_process	negative regulation of circadian sleep/wake cycle, sleep	1	0.21959
GO:0033629	biological_process	negative regulation of cell adhesion mediated by integrin	1	0.21959
GO:0048619	biological_process	embryonic hindgut morphogenesis	1	0.21959
GO:0003344	biological_process	pericardium morphogenesis	1	0.21959
GO:0007181	biological_process	transforming growth factor beta receptor complex assembly	1	0.21959
GO:0034021	biological_process	response to silicon dioxide	1	0.21959
GO:0007144	biological_process	female meiosis I	1	0.21959
GO:0071918	biological_process	urea transmembrane transport	1	0.21959
GO:0072053	biological_process	renal inner medulla development	1	0.21959
GO:0003100	biological_process	regulation of systemic arterial blood pressure by endothelin	1	0.21959
GO:0046449	biological_process	creatinine metabolic process	1	0.21959
GO:0071168	biological_process	protein localization to chromatin	1	0.21959
GO:0051280	biological_process	negative regulation of release of sequestered calcium ion into cytosol	1	0.21959
GO:0042536	biological_process	negative regulation of tumor necrosis factor biosynthetic process	1	0.21959
GO:0055119	biological_process	relaxation of cardiac muscle	1	0.21959
GO:0007621	biological_process	negative regulation of female receptivity	1	0.21959
GO:0015677	biological_process	copper ion import	1	0.21959
GO:0021782	biological_process	glial cell development	1	0.21959
GO:0033034	biological_process	positive regulation of myeloid cell apoptotic process	1	0.21959
GO:0018205	biological_process	peptidyl-lysine modification	1	0.21959
GO:2000286	biological_process	receptor internalization involved in canonical Wnt receptor signaling pathway	1	0.21959
GO:0042730	biological_process	fibrinolysis	1	0.21959
GO:0048676	biological_process	axon extension involved in development	1	0.21959
GO:0042701	biological_process	progesterone secretion	1	0.21959
GO:0030049	biological_process	muscle filament sliding	1	0.21959
GO:2000172	biological_process	regulation of branching morphogenesis of a nerve	1	0.21959
GO:0002246	biological_process	wound healing involved in inflammatory response	1	0.21959
GO:0070668	biological_process	positive regulation of mast cell proliferation	1	0.21959
GO:2000611	biological_process	positive regulation of thyroid hormone generation	1	0.21959
GO:0032796	biological_process	uropod organization	1	0.21959
GO:0070602	biological_process	regulation of centromeric sister chromatid cohesion	1	0.21959
GO:0001909	biological_process	leukocyte mediated cytotoxicity	1	0.21959
GO:0042985	biological_process	negative regulation of amyloid precursor protein biosynthetic process	1	0.21959
[truncated: 2,609 more rows]
