# Supplementary material for: Alteration of Gene Expression Profile in Kidney of Spontaneously Hypertensive Rats Treated with Protein Hydrolysate of Blue Mussel (Mytilus edulis) by DNA Microarray Analysis
Source: PLoS One. 2015 Oct 30;10(10):e0142016. doi: 10.1371/journal.pone.0142016 (PMC4627735; doi:10.1371/journal.pone.0142016)
Supplement: S9 Table — (XLS) [file pone.0142016.s010.xls]

## Sheet: Table S9
Table S9. Significantly enriched KEGG pathways in the differently expressed genes between control and high-dose SHR groups.
Pathway Id	Pathway description	Gene number	p value of Fisher's exact test
ko01100	Metabolic pathways	64	0.826913
ko04010	MAPK signaling pathway	29	0.00036956
ko05200	Pathways in cancer	28	0.0112597
ko04144	Endocytosis	24	0.0140928
ko04510	Focal adhesion	22	0.00228725
ko04810	Regulation of actin cytoskeleton	18	0.0376782
ko04141	Protein processing in endoplasmic reticulum	16	0.0861462
ko04514	Cell adhesion molecules	16	0.0104032
ko04740	Olfactory transduction	15	0.0603398
ko04020	Calcium signaling pathway	14	0.0220123
ko04062	Chemokine signaling pathway	14	0.135649
ko04080	Neuroactive ligand-receptor interaction	14	0.0220123
ko04380	Osteoclast differentiation	14	0.0103646
ko04666	Fc gamma R-mediated phagocytosis	14	0.00190258
ko04910	Insulin signaling pathway	14	0.0306254
ko03040	Spliceosome	13	0.165226
ko03320	PPAR signaling pathway	13	0.00107799
ko04530	Tight junction	13	0.0388828
ko04976	Bile secretion	13	2.62256e-05
ko05145	Toxoplasmosis	13	0.0359325
ko04270	Vascular smooth muscle contraction	12	0.0494299
ko04620	Toll-like receptor signaling pathway	12	0.00590146
ko04670	Leukocyte transendothelial migration	12	0.0617329
ko03013	RNA transport	11	0.523578
ko04115	p53 signaling pathway	11	0.000849119
ko04210	Apoptosis	11	0.0123706
ko04612	Antigen processing and presentation	11	0.0174699
ko04660	T cell receptor signaling pathway	11	0.0385283
ko04972	Pancreatic secretion	11	0.00418588
ko05010	Alzheimer's disease	11	0.654629
ko00564	Glycerophospholipid metabolism	10	0.020001
ko04310	Wnt signaling pathway	10	0.314771
ko04722	Neurotrophin signaling pathway	10	0.259635
ko04960	Aldosterone-regulated sodium reabsorption	10	0.000462459
ko04970	Salivary secretion	10	0.0051538
ko05100	Bacterial invasion of epithelial cells	10	0.0051538
ko05142	Chagas disease	10	0.0744539
ko05222	Small cell lung cancer	10	0.022399
ko05414	Dilated cardiomyopathy	10	0.0157755
ko04060	Cytokine-cytokine receptor interaction	9	0.521888
ko04973	Carbohydrate digestion and absorption	9	3.85868e-05
ko04974	Protein digestion and absorption	9	0.0397693
ko05160	Hepatitis C	9	0.362581
ko05215	Prostate cancer	9	0.126039
ko00230	Purine metabolism	8	0.682854
ko02010	ABC transporters	8	0.00131498
ko03018	RNA degradation	8	0.0824273
ko04012	ErbB signaling pathway	8	0.113603
ko04110	Cell cycle	8	0.482576
ko04142	Lysosome	8	0.520994
ko04145	Phagosome	8	0.863292
ko04146	Peroxisome	8	0.261892
ko04360	Axon guidance	8	0.390658
ko04912	GnRH signaling pathway	8	0.150265
ko04962	Vasopressin-regulated water reabsorption	8	0.00908143
ko05016	Huntington's disease	8	0.947667
ko05410	Hypertrophic cardiomyopathy	8	0.0689848
ko05412	Arrhythmogenic right ventricular cardiomyopathy	8	0.03307
ko00010	Glycolysis / Gluconeogenesis	7	0.179992
ko04370	VEGF signaling pathway	7	0.157341
ko04512	ECM-receptor interaction	7	0.179992
ko04630	Jak-STAT signaling pathway	7	0.436651
ko04640	Hematopoietic cell lineage	7	0.0742236
ko04662	B cell receptor signaling pathway	7	0.107103
ko04914	Progesterone-mediated oocyte maturation	7	0.203917
ko04916	Melanogenesis	7	0.179992
ko04930	Type II diabetes mellitus	7	0.00903687
ko05146	Amoebiasis	7	0.351419
ko05210	Colorectal cancer	7	0.116368
ko05212	Pancreatic cancer	7	0.179992
ko05416	Viral myocarditis	7	0.281847
ko00561	Glycerolipid metabolism	6	0.0425906
ko00590	Arachidonic acid metabolism	6	0.164075
ko00982	Drug metabolism - cytochrome P450	6	0.11771
ko01040	Biosynthesis of unsaturated fatty acids	6	0.0103851
ko04070	Phosphatidylinositol signaling system	6	0.230912
ko04260	Cardiac muscle contraction	6	0.259762
ko04350	TGF-beta signaling pathway	6	0.289491
ko04520	Adherens junction	6	0.289491
ko04940	Type I diabetes mellitus	6	0.151823
ko04975	Fat digestion and absorption	6	0.0228055
ko05012	Parkinson's disease	6	0.931271
ko05014	Amyotrophic lateral sclerosis	6	0.107284
ko05020	Prion diseases	6	0.0270116
ko05144	Malaria	6	0.0555712
ko05211	Renal cell carcinoma	6	0.274531
ko05213	Endometrial cancer	6	0.11771
ko05214	Glioma	6	0.18977
ko05218	Melanoma	6	0.139997
ko05220	Chronic myeloid leukemia	6	0.304615
ko05323	Rheumatoid arthritis	6	0.397274
ko00051	Fructose and mannose metabolism	5	0.104475
ko00270	Cysteine and methionine metabolism	5	0.054908
ko00562	Inositol phosphate metabolism	5	0.230789
ko00620	Pyruvate metabolism	5	0.155621
ko04114	Oocyte meiosis	5	0.78095
ko04150	mTOR signaling pathway	5	0.28005
ko04610	Complement and coagulation cascades	5	0.296922
ko04664	Fc epsilon RI signaling pathway	5	0.434551
ko04920	Adipocytokine signaling pathway	5	0.434551
ko05140	Leishmaniasis	5	0.451575
ko05143	African trypanosomiasis	5	0.0111962
ko05221	Acute myeloid leukemia	5	0.263377
ko05223	Non-small cell lung cancer	5	0.296922
ko05332	Graft-versus-host disease	5	0.184409
ko00071	Fatty acid metabolism	4	0.441427
ko00260	Glycine, serine and threonine metabolism	4	0.264542
ko00310	Lysine degradation	4	0.343015
ko00500	Starch and sucrose metabolism	4	0.156026
ko00565	Ether lipid metabolism	4	0.172859
ko00770	Pantothenate and CoA biosynthesis	4	0.0326043
ko03015	mRNA surveillance pathway	4	0.780466
ko03420	Nucleotide excision repair	4	0.343015
ko04120	Ubiquitin mediated proteolysis	4	0.982295
ko04540	Gap junction	4	0.734041
ko04650	Natural killer cell mediated cytotoxicity	4	0.801147
ko04730	Long-term depression	4	0.498435
ko04964	Proximal tubule bicarbonate reclamation	4	0.0597801
ko04971	Gastric acid secretion	4	0.535008
ko05320	Autoimmune thyroid disease	4	0.421979
ko05330	Allograft rejection	4	0.362841
ko00052	Galactose metabolism	3	0.190885
ko00140	Steroid hormone biosynthesis	3	0.236422
ko00280	Valine, leucine and isoleucine degradation	3	0.731115
ko00380	Tryptophan metabolism	3	0.577518
ko00480	Glutathione metabolism	3	0.716508
ko00510	N-Glycan biosynthesis	3	0.615951
ko00591	Linoleic acid metabolism	3	0.127852
ko00592	alpha-Linolenic acid metabolism	3	0.0744879
ko00650	Butanoate metabolism	3	0.259851
ko00980	Metabolism of xenobiotics by cytochrome P450	3	0.493833
ko03010	Ribosome	3	0.98687
ko04122	Sulfur relay system	3	0.0460843
ko04340	Hedgehog signaling pathway	3	0.449022
ko04622	RIG-I-like receptor signaling pathway	3	0.731115
ko04710	Circadian rhythm - mammal	3	0.190885
ko05150	Staphylococcus aureus infection	3	0.557418
ko05216	Thyroid cancer	3	0.355286
ko05217	Basal cell carcinoma	3	0.379081
ko00030	Pentose phosphate pathway	2	0.540316
ko00120	Primary bile acid biosynthesis	2	0.204787
ko00190	Oxidative phosphorylation	2	0.999567
ko00240	Pyrimidine metabolism	2	0.986944
ko00330	Arginine and proline metabolism	2	0.880993
ko00340	Histidine metabolism	2	0.346272
ko00410	beta-Alanine metabolism	2	0.513605
ko00511	Other glycan degradation	2	0.397191
ko00524	Butirosin and neomycin biosynthesis	2	0.0130866
ko00600	Sphingolipid metabolism	2	0.766193
ko00601	Glycosphingolipid biosynthesis - lacto and neolacto series	2	0.334281
ko00603	Glycosphingolipid biosynthesis - globo series	2	0.112779
ko00630	Glyoxylate and dicarboxylate metabolism	2	0.397191
ko00640	Propanoate metabolism	2	0.733967
ko00740	Riboflavin metabolism	2	0.204787
ko00760	Nicotinate and nicotinamide metabolism	2	0.427612
ko00910	Nitrogen metabolism	2	0.457203
ko00983	Drug metabolism - other enzymes	2	0.573549
ko03008	Ribosome biogenesis in eukaryotes	2	0.979376
ko03030	DNA replication	2	0.658165
ko03410	Base excision repair	2	0.698033
ko03430	Mismatch repair	2	0.485887
ko03440	Homologous recombination	2	0.366039
ko04320	Dorso-ventral axis formation	2	0.269533
ko04621	NOD-like receptor signaling pathway	2	0.832259
ko04672	Intestinal immune network for IgA production	2	0.565992
ko04720	Long-term potentiation	2	0.880993
ko04742	Taste transduction	2	0.397191
ko04950	Maturity onset diabetes of the young	2	0.269593
ko04977	Vitamin digestion and absorption	2	0.457203
ko05322	Systemic lupus erythematosus	2	0.95955
ko05340	Primary immunodeficiency	2	0.457203
ko00020	Citrate cycle	1	0.915929
ko00040	Pentose and glucuronate interconversions	1	0.734406
ko00061	Fatty acid biosynthesis	1	0.161952
ko00062	Fatty acid elongation	1	0.506824
ko00072	Synthesis and degradation of ketone bodies	1	0.506824
ko00100	Steroid biosynthesis	1	0.69609
ko00130	Ubiquinone and other terpenoid-quinone biosynthesis	1	0.411468
ko00250	Alanine, aspartate and glutamate metabolism	1	0.857018
ko00290	Valine, leucine and isoleucine biosynthesis	1	0.461249
ko00350	Tyrosine metabolism	1	0.843789
ko00360	Phenylalanine metabolism	1	0.621708
ko00430	Taurine and hypotaurine metabolism	1	0.411468
ko00450	Selenocompound metabolism	1	0.709848
ko00512	Mucin type O-Glycan biosynthesis	1	0.734406
ko00514	Other types of O-glycan biosynthesis	1	0.69609
ko00520	Amino sugar and nucleotide sugar metabolism	1	0.968266
ko00531	Glycosaminoglycan degradation	1	0.586741
ko00532	Glycosaminoglycan biosynthesis - chondroitin sulfate	1	0.683022
ko00534	Glycosaminoglycan biosynthesis - heparan sulfate	1	0.734406
ko00604	Glycosphingolipid biosynthesis - ganglio series	1	0.537208
ko00670	One carbon pool by folate	1	0.650348
ko00785	Lipoic acid metabolism	1	0.232817
ko00790	Folate biosynthesis	1	0.428951
ko00830	Retinol metabolism	1	0.880211
ko00860	Porphyrin and chlorophyll metabolism	1	0.880211
ko00900	Terpenoid backbone biosynthesis	1	0.709848
ko00970	Aminoacyl-tRNA biosynthesis	1	0.941003
ko03022	Basal transcription factors	1	0.946004
ko03050	Proteasome	1	0.977738
ko03060	Protein export	1	0.829338
ko04130	SNARE interactions in vesicular transport	1	0.923052
ko04330	Notch signaling pathway	1	0.886173
ko04614	Renin-angiotensin system	1	0.709848
ko04623	Cytosolic DNA-sensing pathway	1	0.946004
ko04744	Phototransduction	1	0.537208
ko04966	Collecting duct acid secretion	1	0.890358
ko05219	Bladder cancer	1	0.935541
