# Supplementary material for: Alteration of Gene Expression Profile in Kidney of Spontaneously Hypertensive Rats Treated with Protein Hydrolysate of Blue Mussel (Mytilus edulis) by DNA Microarray Analysis
Source: PLoS One. 2015 Oct 30;10(10):e0142016. doi: 10.1371/journal.pone.0142016 (PMC4627735; doi:10.1371/journal.pone.0142016)
Supplement: S10 Table — (XLS) [file pone.0142016.s011.xls]

## Sheet: Table S10
Table S10. Significantly enriched KEGG pathways in the differently expressed genes between control and low-dose SHR groups.
Pathway Id	Pathway description	Gene number	p value of Fisher's exact test
ko01100	Metabolic pathways	94	0.680985
ko05200	Pathways in cancer	40	0.00196013
ko04510	Focal adhesion	37	1.08314e-06
ko04514	Cell adhesion molecules	34	5.91977e-09
ko04145	Phagosome	34	3.76149e-06
ko04144	Endocytosis	30	0.027447
ko04060	Cytokine-cytokine receptor interaction	29	6.03821e-06
ko04010	MAPK signaling pathway	28	0.0606276
ko04062	Chemokine signaling pathway	26	0.00177949
ko04512	ECM-receptor interaction	25	3.60829e-10
ko04974	Protein digestion and absorption	24	2.26374e-09
ko05146	Amoebiasis	24	5.58842e-07
ko04810	Regulation of actin cytoskeleton	23	0.0559
ko04666	Fc gamma R-mediated phagocytosis	22	1.07977e-05
ko04640	Hematopoietic cell lineage	20	2.10095e-08
ko03320	PPAR signaling pathway	20	5.9176e-06
ko05416	Viral myocarditis	20	1.80412e-05
ko04380	Osteoclast differentiation	20	0.00177068
ko05150	Staphylococcus aureus infection	19	1.06431e-09
ko05414	Dilated cardiomyopathy	18	1.66743e-05
ko04612	Antigen processing and presentation	18	0.000265306
ko05145	Toxoplasmosis	18	0.0166153
ko04610	Complement and coagulation cascades	17	3.87329e-06
ko05410	Hypertrophic cardiomyopathy	17	3.75216e-05
ko04670	Leukocyte transendothelial migration	17	0.0268715
ko04940	Type I diabetes mellitus	16	1.31084e-05
ko05323	Rheumatoid arthritis	16	0.00130953
ko05142	Chagas disease	16	0.0101509
ko05144	Malaria	15	1.99285e-06
ko05332	Graft-versus-host disease	15	4.76375e-06
ko04976	Bile secretion	15	4.27782e-05
ko04650	Natural killer cell mediated cytotoxicity	15	0.00681841
ko04270	Vascular smooth muscle contraction	15	0.0656495
ko04110	Cell cycle	15	0.0903242
ko04310	Wnt signaling pathway	15	0.164622
ko00230	Purine metabolism	15	0.286481
ko05330	Allograft rejection	14	2.53845e-05
ko05320	Autoimmune thyroid disease	14	7.19391e-05
ko00590	Arachidonic acid metabolism	14	0.000312655
ko05140	Leishmaniasis	14	0.002393
ko04350	TGF-beta signaling pathway	14	0.00346996
ko05322	Systemic lupus erythematosus	14	0.00579692
ko05222	Small cell lung cancer	14	0.0106831
ko04080	Neuroactive ligand-receptor interaction	14	0.213471
ko00480	Glutathione metabolism	13	0.000878121
ko05412	Arrhythmogenic right ventricular cardiomyopathy	13	0.00111525
ko04910	Insulin signaling pathway	13	0.368095
ko00564	Glycerophospholipid metabolism	12	0.0292678
ko04540	Gap junction	12	0.0419095
ko04620	Toll-like receptor signaling pathway	12	0.0640652
ko04020	Calcium signaling pathway	12	0.43019
ko04740	Olfactory transduction	12	0.724525
ko04115	p53 signaling pathway	11	0.0104726
ko04146	Peroxisome	11	0.213357
ko04142	Lysosome	11	0.497613
ko05010	Alzheimer's disease	11	0.948181
ko04975	Fat digestion and absorption	10	0.00058365
ko02010	ABC transporters	10	0.00058365
ko04260	Cardiac muscle contraction	10	0.0672531
ko04210	Apoptosis	10	0.193875
ko04530	Tight junction	10	0.642019
ko05160	Hepatitis C	10	0.682354
ko03013	RNA transport	10	0.940181
ko05143	African trypanosomiasis	9	7.06001e-05
ko00982	Drug metabolism - cytochrome P450	9	0.0375707
ko04920	Adipocytokine signaling pathway	9	0.145841
ko04972	Pancreatic secretion	9	0.158651
ko04664	Fc epsilon RI signaling pathway	9	0.158651
ko04370	VEGF signaling pathway	9	0.200109
ko04912	GnRH signaling pathway	9	0.294041
ko04630	Jak-STAT signaling pathway	9	0.549769
ko04141	Protein processing in endoplasmic reticulum	9	0.975153
ko04960	Aldosterone-regulated sodium reabsorption	8	0.0595465
ko04970	Salivary secretion	8	0.190714
ko05210	Colorectal cancer	8	0.238928
ko04916	Melanogenesis	8	0.308583
ko05212	Pancreatic cancer	8	0.326662
ko04012	ErbB signaling pathway	8	0.400297
ko04660	T cell receptor signaling pathway	8	0.659379
ko00565	Ether lipid metabolism	7	0.0257965
ko05217	Basal cell carcinoma	7	0.0314267
ko05020	Prion diseases	7	0.0378236
ko04930	Type II diabetes mellitus	7	0.0618898
ko04621	NOD-like receptor signaling pathway	7	0.162531
ko04662	B cell receptor signaling pathway	7	0.384198
ko00240	Pyrimidine metabolism	7	0.762228
ko04360	Axon guidance	7	0.864895
ko00500	Starch and sucrose metabolism	6	0.0630164
ko00561	Glycerolipid metabolism	6	0.145245
ko04623	Cytosolic DNA-sensing pathway	6	0.198577
ko00620	Pyruvate metabolism	6	0.198577
ko00310	Lysine degradation	6	0.23757
ko00071	Fatty acid metabolism	6	0.321126
ko04971	Gastric acid secretion	6	0.40805
ko00280	Valine, leucine and isoleucine degradation	6	0.40805
ko04622	RIG-I-like receptor signaling pathway	6	0.429771
ko05100	Bacterial invasion of epithelial cells	6	0.514775
ko05211	Renal cell carcinoma	6	0.594467
ko04520	Adherens junction	6	0.613279
ko00010	Glycolysis / Gluconeogenesis	6	0.631594
ko05220	Chronic myeloid leukemia	6	0.64939
ko04914	Progesterone-mediated oocyte maturation	6	0.683367
ko04722	Neurotrophin signaling pathway	6	0.969814
ko03040	Spliceosome	6	0.993378
ko05012	Parkinson's disease	6	0.994399
ko05016	Huntington's disease	6	0.999774
ko00591	Linoleic acid metabolism	5	0.0235737
ko00910	Nitrogen metabolism	5	0.0501331
ko04973	Carbohydrate digestion and absorption	5	0.12165
ko01040	Biosynthesis of unsaturated fatty acids	5	0.12165
ko00830	Retinol metabolism	5	0.13974
ko04340	Hedgehog signaling pathway	5	0.222017
ko05219	Bladder cancer	5	0.291164
ko04962	Vasopressin-regulated water reabsorption	5	0.411854
ko05213	Endometrial cancer	5	0.57317
ko05221	Acute myeloid leukemia	5	0.57317
ko04730	Long-term depression	5	0.61491
ko03008	Ribosome biogenesis in eukaryotes	5	0.896827
ko05215	Prostate cancer	5	0.928317
ko05310	Asthma	4	0.021662
ko00120	Primary bile acid biosynthesis	4	0.021662
ko04742	Taste transduction	4	0.107011
ko00340	Histidine metabolism	4	0.149804
ko00140	Steroid hormone biosynthesis	4	0.197928
ko00410	beta-Alanine metabolism	4	0.197928
ko00350	Tyrosine metabolism	4	0.22354
ko04672	Intestinal immune network for IgA production	4	0.249941
ko05216	Thyroid cancer	4	0.359918
ko00983	Drug metabolism - other enzymes	4	0.387701
ko00640	Propanoate metabolism	4	0.469564
ko00051	Fructose and mannose metabolism	4	0.469564
ko00980	Metabolism of xenobiotics by cytochrome P450	4	0.495993
ko00260	Glycine, serine and threonine metabolism	4	0.495993
ko00380	Tryptophan metabolism	4	0.595259
ko05014	Amyotrophic lateral sclerosis	4	0.701382
ko00330	Arginine and proline metabolism	4	0.737742
ko04150	mTOR signaling pathway	4	0.754621
ko05218	Melanoma	4	0.77065
ko05214	Glioma	4	0.813812
ko04070	Phosphatidylinositol signaling system	4	0.850077
ko04114	Oocyte meiosis	4	0.98059
ko00430	Taurine and hypotaurine metabolism	3	0.0241002
ko00592	alpha-Linolenic acid metabolism	3	0.156495
ko04614	Renin-angiotensin system	3	0.218396
ko00770	Pantothenate and CoA biosynthesis	3	0.250988
ko00630	Glyoxylate and dicarboxylate metabolism	3	0.284213
ko00760	Nicotinate and nicotinamide metabolism	3	0.317761
ko04710	Circadian rhythm - mammal	3	0.351352
ko00514	Other types of O-glycan biosynthesis	3	0.351352
ko00052	Galactose metabolism	3	0.351352
ko04964	Proximal tubule bicarbonate reclamation	3	0.351352
ko04977	Vitamin digestion and absorption	3	0.351352
ko00250	Alanine, aspartate and glutamate metabolism	3	0.481666
ko00270	Cysteine and methionine metabolism	3	0.542086
ko04330	Notch signaling pathway	3	0.717631
ko00600	Sphingolipid metabolism	3	0.737885
ko00562	Inositol phosphate metabolism	3	0.848925
ko05223	Non-small cell lung cancer	3	0.909001
ko03018	RNA degradation	3	0.962951
ko00790	Folate biosynthesis	2	0.237394
ko00740	Riboflavin metabolism	2	0.328463
ko04950	Maturity onset diabetes of the young	2	0.416331
ko00601	Glycosphingolipid biosynthesis - lacto and neolacto series	2	0.498013
ko00900	Terpenoid backbone biosynthesis	2	0.498013
ko00534	Glycosaminoglycan biosynthesis - heparan sulfate	2	0.536017
ko00512	Mucin type O-Glycan biosynthesis	2	0.536017
ko00040	Pentose and glucuronate interconversions	2	0.536017
ko00100	Steroid biosynthesis	2	0.605886
ko05340	Primary immunodeficiency	2	0.637703
ko04140	Regulation of autophagy	2	0.695214
ko00650	Butanoate metabolism	2	0.721019
ko00860	Porphyrin and chlorophyll metabolism	2	0.787561
ko04966	Collecting duct acid secretion	2	0.806417
ko03030	DNA replication	2	0.839706
ko03420	Nucleotide excision repair	2	0.933938
ko00510	N-Glycan biosynthesis	2	0.933938
ko03050	Proteasome	2	0.964342
ko03015	mRNA surveillance pathway	2	0.996277
ko04120	Ubiquitin mediated proteolysis	2	0.999975
ko00190	Oxidative phosphorylation	2	0.99999
ko00061	Fatty acid biosynthesis	1	0.21959
ko00300	Lysine biosynthesis	1	0.31059
ko00232	Caffeine metabolism	1	0.31059
ko00785	Lipoic acid metabolism	1	0.31059
ko00524	Butirosin and neomycin biosynthesis	1	0.31059
ko00460	Cyanoamino acid metabolism	1	0.46201
ko00603	Glycosphingolipid biosynthesis - globo series	1	0.58019
ko00750	Vitamin B6 metabolism	1	0.58019
ko00290	Valine, leucine and isoleucine biosynthesis	1	0.58019
ko00533	Glycosaminoglycan biosynthesis - keratan sulfate	1	0.629161
ko00072	Synthesis and degradation of ketone bodies	1	0.629161
ko04122	Sulfur relay system	1	0.71064
ko00053	Ascorbate and aldarate metabolism	1	0.744402
ko00360	Phenylalanine metabolism	1	0.744402
ko00532	Glycosaminoglycan biosynthesis - chondroitin sulfate	1	0.800573
ko00450	Selenocompound metabolism	1	0.823847
ko03060	Protein export	1	0.916356
ko03410	Base excision repair	1	0.969032
ko00020	Citrate cycle	1	0.969032
ko04130	SNARE interactions in vesicular transport	1	0.97265
ko03022	Basal transcription factors	1	0.981161
ko00970	Aminoacyl-tRNA biosynthesis	1	0.981161
ko00520	Amino sugar and nucleotide sugar metabolism	1	0.992109
ko04720	Long-term potentiation	1	0.995763
ko03010	Ribosome	1	0.999991
